# Supplementary material for: Integrated genomic and functional analyses of human skin-associated Staphylococcus reveals extensive inter- and intra-species diversity
Source: bioRxiv. 2023 Jun 23:2023.06.22.546190. Preprint. [Version 1] doi: 10.1101/2023.06.22.546190 (PMC10370188; doi:10.1101/2023.06.22.546190)
Supplement: Supplement 2 [file media-2.zip]

Archive with 12 entries (12 files):
- Joglekar_PNAS_2023_TableS2.xlsm
- __MACOSX/._Joglekar_PNAS_2023_TableS2.xlsm
- Joglekar_PNAS_2023_TableS3.xlsx
- __MACOSX/._Joglekar_PNAS_2023_TableS3.xlsx
- Joglekar_PNAS_2023_TableS4.xlsm
- __MACOSX/._Joglekar_PNAS_2023_TableS4.xlsm
- Joglekar_PNAS_2023_TableS6.xlsm
- __MACOSX/._Joglekar_PNAS_2023_TableS6.xlsm
- Joglekar_PNAS_2023_TableS7.xlsm
- __MACOSX/._Joglekar_PNAS_2023_TableS7.xlsm
- Joglekar_PNAS_2023_TableS10.xlsm
- __MACOSX/._Joglekar_PNAS_2023_TableS10.xlsm
