# Supplementary material for: Integrated genomic and functional analyses of human skin-associated Staphylococcus reveals extensive inter- and intra-species diversity
Source: bioRxiv. 2023 Jun 23:2023.06.22.546190. Preprint. [Version 1] doi: 10.1101/2023.06.22.546190 (PMC10370188; doi:10.1101/2023.06.22.546190)
Supplement: Supplement 2 [file media-2.zip › Joglekar_PNAS_2023_TableS3.xlsx]

## Sheet: S. epidermidis pangenome
Table S3.1 S. epidermdis pangenome (n = 49)
Gene	Non-unique Gene name	Annotation	No. isolates	No. sequences	Avg sequences per isolate	Genome Fragment	Order within Fragment	Accessory Fragment	Accessory Order with Fragment	QC	Min group size nuc	Max group size nuc	Avg group size nuc	NIHLM001	NIHLM003	SENIH003	NIHLM008	SENIH005	SENIH006	NIHLM015	SENIH008	NIHLM018	SENIH010	SENIH011	NIHLM031	SENIH013	NIHLM023	SENIH015	SENIH016	SENIH017	NIHLM037	NIHLM039	NIHLM040	SENIH021	SENIH022	SENIH023	NIHLM049	SENIH025	NIHLM057	SENIH027	NIHLM061	SENIH029	NIHLM067	NIHLM070	SENIH032	SENIH033	SENIH034	NIHLM087	SENIH036
accB	accB	acetyl-CoA carboxylase biotin carboxyl carrier protein	49	49	1	1	3518				468	474	469.469	1	1	1	1	1	1	1	1	1	1	1	1	1	1	1	1	1	1	1	1	1	1	1	1	1	1	1	1	1	1	1	1	1	1	1	1
accD	accD	acetyl-CoA carboxylase carboxyltransferase subunit beta	49	49	1	1	2610				771	873	870.918	1	1	1	1	1	1	1	1	1	1	1	1	1	1	1	1	1	1	1	1	1	1	1	1	1	1	1	1	1	1	1	1	1	1	1	1
acnA	acnA	aconitate hydratase AcnA	49	49	1	1	230				2715	2715	2715	1	1	1	1	1	1	1	1	1	1	1	1	1	1	1	1	1	1	1	1	1	1	1	1	1	1	1	1	1	1	1	1	1	1	1	1
adhP	adhP	alcohol dehydrogenase AdhP	49	49	1	1	3565				1023	1023	1023	1	1	1	1	1	1	1	1	1	1	1	1	1	1	1	1	1	1	1	1	1	1	1	1	1	1	1	1	1	1	1	1	1	1	1	1
ahpC	ahpC	alkyl hydroperoxide reductase subunit C	49	49	1	1	2825				570	570	570	1	1	1	1	1	1	1	1	1	1	1	1	1	1	1	1	1	1	1	1	1	1	1	1	1	1	1	1	1	1	1	1	1	1	1	1
ahpF	ahpF	alkyl hydroperoxide reductase subunit F	49	49	1	1	903				1524	1524	1524	1	1	1	1	1	1	1	1	1	1	1	1	1	1	1	1	1	1	1	1	1	1	1	1	1	1	1	1	1	1	1	1	1	1	1	1
alaS	alaS	alanine--tRNA ligase	49	49	1	1	4110				2631	2631	2631	1	1	1	1	1	1	1	1	1	1	1	1	1	1	1	1	1	1	1	1	1	1	1	1	1	1	1	1	1	1	1	1	1	1	1	1
alsS	alsS	acetolactate synthase AlsS	49	49	1	1	738				1665	1665	1665	1	1	1	1	1	1	1	1	1	1	1	1	1	1	1	1	1	1	1	1	1	1	1	1	1	1	1	1	1	1	1	1	1	1	1	1
amaP	amaP	alkaline shock response membrane anchor protein AmaP	49	49	1	1	2688				537	582	537.918	1	1	1	1	1	1	1	1	1	1	1	1	1	1	1	1	1	1	1	1	1	1	1	1	1	1	1	1	1	1	1	1	1	1	1	1
arcA_3~~~arcA_2~~~arcA~~~arcA_1	arcA_3;arcA_2;arcA;arcA_1	arginine deiminase	49	50	1.02041	1	3108				153	1236	1210.38	1	1	1	1	1	1	1	1	1	1	1	1	1	1	1	1	1	1	1	1	1	1	1	1	1	1	1	1	1	1	1	1	1	1	1	1
arcB	;arcB	ornithine carbamoyltransferase;Ornithine carbamoyltransferase catabolic	49	51	1.04082	1	43				120	1008	961.353	1	1	1	1	1	1	1	1	1	1	1	1	1	1	1	1	1	1	1	1	1	1	1	1	1	1	1	1	1	1	1	1	1	1	1	1
argF_1	argF_1	ornithine carbamoyltransferase	49	49	1	1	1733				1002	1002	1002	1	1	1	1	1	1	1	1	1	1	1	1	1	1	1	1	1	1	1	1	1	1	1	1	1	1	1	1	1	1	1	1	1	1	1	1
argR	argR	transcriptional regulator ArgR	49	49	1	1	1636				456	456	456	1	1	1	1	1	1	1	1	1	1	1	1	1	1	1	1	1	1	1	1	1	1	1	1	1	1	1	1	1	1	1	1	1	1	1	1
argS	argS	arginine--tRNA ligase	49	49	1	1	742				1662	1662	1662	1	1	1	1	1	1	1	1	1	1	1	1	1	1	1	1	1	1	1	1	1	1	1	1	1	1	1	1	1	1	1	1	1	1	1	1
aroC	aroC	chorismate synthase	49	49	1	1	3987				1167	1167	1167	1	1	1	1	1	1	1	1	1	1	1	1	1	1	1	1	1	1	1	1	1	1	1	1	1	1	1	1	1	1	1	1	1	1	1	1
asnS	asnS	asparagine--tRNA ligase	49	49	1	1	1312				1293	1293	1293	1	1	1	1	1	1	1	1	1	1	1	1	1	1	1	1	1	1	1	1	1	1	1	1	1	1	1	1	1	1	1	1	1	1	1	1
aspS	aspS	aspartate--tRNA ligase	49	49	1	1	637				1767	1767	1767	1	1	1	1	1	1	1	1	1	1	1	1	1	1	1	1	1	1	1	1	1	1	1	1	1	1	1	1	1	1	1	1	1	1	1	1
atpA	atpA	F0F1 ATP synthase subunit alpha	49	49	1	1	2607				1512	1512	1512	1	1	1	1	1	1	1	1	1	1	1	1	1	1	1	1	1	1	1	1	1	1	1	1	1	1	1	1	1	1	1	1	1	1	1	1
atpB	atpB	F0F1 ATP synthase subunit A	49	49	1	1	2312				729	729	729	1	1	1	1	1	1	1	1	1	1	1	1	1	1	1	1	1	1	1	1	1	1	1	1	1	1	1	1	1	1	1	1	1	1	1	1
atpD	atpD	F0F1 ATP synthase subunit beta	49	49	1	1	3009				1413	1413	1413	1	1	1	1	1	1	1	1	1	1	1	1	1	1	1	1	1	1	1	1	1	1	1	1	1	1	1	1	1	1	1	1	1	1	1	1
atpE	atpE	F0F1 ATP synthase subunit C	49	49	1	1	1487				213	213	213	1	1	1	1	1	1	1	1	1	1	1	1	1	1	1	1	1	1	1	1	1	1	1	1	1	1	1	1	1	1	1	1	1	1	1	1
atpG	atpG	ATP synthase F1 subunit gamma	49	49	1	1	2046				867	867	867	1	1	1	1	1	1	1	1	1	1	1	1	1	1	1	1	1	1	1	1	1	1	1	1	1	1	1	1	1	1	1	1	1	1	1	1
betA	betA	choline dehydrogenase	49	49	1	1	675				1719	1719	1719	1	1	1	1	1	1	1	1	1	1	1	1	1	1	1	1	1	1	1	1	1	1	1	1	1	1	1	1	1	1	1	1	1	1	1	1
betB	betB	betaine-aldehyde dehydrogenase	49	49	1	1	973				1491	1491	1491	1	1	1	1	1	1	1	1	1	1	1	1	1	1	1	1	1	1	1	1	1	1	1	1	1	1	1	1	1	1	1	1	1	1	1	1
bshB2	bshB2	bacillithiol biosynthesis deacetylase BshB2	49	49	1	1	2479				666	666	666	1	1	1	1	1	1	1	1	1	1	1	1	1	1	1	1	1	1	1	1	1	1	1	1	1	1	1	1	1	1	1	1	1	1	1	1
budA	budA	acetolactate decarboxylase	49	49	1	1	2360				705	705	705	1	1	1	1	1	1	1	1	1	1	1	1	1	1	1	1	1	1	1	1	1	1	1	1	1	1	1	1	1	1	1	1	1	1	1	1
carB	carB	carbamoyl-phosphate synthase large subunit	49	49	1	1	873				3174	3174	3174	1	1	1	1	1	1	1	1	1	1	1	1	1	1	1	1	1	1	1	1	1	1	1	1	1	1	1	1	1	1	1	1	1	1	1	1
cbiO	cbiO	energy-coupling factor transporter ATPase	49	49	1	1	3756				810	810	810	1	1	1	1	1	1	1	1	1	1	1	1	1	1	1	1	1	1	1	1	1	1	1	1	1	1	1	1	1	1	1	1	1	1	1	1
clpB	clpB	ATP-dependent chaperone ClpB	49	49	1	1	256				2610	2610	2610	1	1	1	1	1	1	1	1	1	1	1	1	1	1	1	1	1	1	1	1	1	1	1	1	1	1	1	1	1	1	1	1	1	1	1	1
clpP	clpP	ATP-dependent Clp endopeptidase proteolytic subunit ClpP	49	49	1	1	2775				585	585	585	1	1	1	1	1	1	1	1	1	1	1	1	1	1	1	1	1	1	1	1	1	1	1	1	1	1	1	1	1	1	1	1	1	1	1	1
clpX	clpX	ATP-dependent Clp protease ATP-binding subunit ClpX	49	49	1	1	1357				1263	1263	1263	1	1	1	1	1	1	1	1	1	1	1	1	1	1	1	1	1	1	1	1	1	1	1	1	1	1	1	1	1	1	1	1	1	1	1	1
cls_2~~~cls_1~~~cls	cls_2;cls_1;cls	cardiolipin synthase	49	52	1.06122	1	3082				555	1485	1398.81	1	1	1	1	1	1	1	1	1	1	1	1	1	1	1	1	1	1	1	1	1	1	1	1	1	1	1	1	1	1	1	1	1	1	1	1
cntM_1~~~cntM_2~~~cntM	cntM_1;cntM_2;cntM	staphylopine biosynthesis dehydrogenase	49	50	1.02041	1	3779				453	1293	1266.54	1	1	1	1	1	1	1	1	1	1	1	1	1	1	1	1	1	1	1	1	1	1	1	1	1	1	1	1	1	1	1	1	1	1	1	1
coaD	coaD	phosphopantetheine adenylyltransferase	49	49	1	1	3209				486	486	486	1	1	1	1	1	1	1	1	1	1	1	1	1	1	1	1	1	1	1	1	1	1	1	1	1	1	1	1	1	1	1	1	1	1	1	1
codY	codY	GTP-sensing pleiotropic transcriptional regulator CodY	49	49	1	1	2175				774	774	774	1	1	1	1	1	1	1	1	1	1	1	1	1	1	1	1	1	1	1	1	1	1	1	1	1	1	1	1	1	1	1	1	1	1	1	1
cspA	cspA	cold shock protein CspA	49	49	1	1	1564				201	201	201	1	1	1	1	1	1	1	1	1	1	1	1	1	1	1	1	1	1	1	1	1	1	1	1	1	1	1	1	1	1	1	1	1	1	1	1
cvfB	cvfB	RNA-binding virulence regulatory protein CvfB	49	49	1	1	3439				897	897	897	1	1	1	1	1	1	1	1	1	1	1	1	1	1	1	1	1	1	1	1	1	1	1	1	1	1	1	1	1	1	1	1	1	1	1	1
cydC	cydC	thiol reductant ABC exporter subunit CydC	49	49	1	1	3992				1443	1698	1691.27	1	1	1	1	1	1	1	1	1	1	1	1	1	1	1	1	1	1	1	1	1	1	1	1	1	1	1	1	1	1	1	1	1	1	1	1
cyoE	cyoE	heme o synthase	49	49	1	1	1935				912	912	912	1	1	1	1	1	1	1	1	1	1	1	1	1	1	1	1	1	1	1	1	1	1	1	1	1	1	1	1	1	1	1	1	1	1	1	1
cysI	cysI	assimilatory sulfite reductase (NADPH) hemoprotein subunit	49	49	1	1	676				1719	1719	1719	1	1	1	1	1	1	1	1	1	1	1	1	1	1	1	1	1	1	1	1	1	1	1	1	1	1	1	1	1	1	1	1	1	1	1	1
cysK	cysK	cysteine synthase A	49	49	1	1	1891				933	933	933	1	1	1	1	1	1	1	1	1	1	1	1	1	1	1	1	1	1	1	1	1	1	1	1	1	1	1	1	1	1	1	1	1	1	1	1
cysS	cysS	cysteine--tRNA ligase	49	49	1	1	3075				1401	1401	1401	1	1	1	1	1	1	1	1	1	1	1	1	1	1	1	1	1	1	1	1	1	1	1	1	1	1	1	1	1	1	1	1	1	1	1	1
ddl	ddl	D-alanine--D-alanine ligase	49	49	1	1	1634				1074	1074	1074	1	1	1	1	1	1	1	1	1	1	1	1	1	1	1	1	1	1	1	1	1	1	1	1	1	1	1	1	1	1	1	1	1	1	1	1
def	def	peptide deformylase	49	49	1	1	2909				552	552	552	1	1	1	1	1	1	1	1	1	1	1	1	1	1	1	1	1	1	1	1	1	1	1	1	1	1	1	1	1	1	1	1	1	1	1	1
deoA	deoA	thymidine phosphorylase	49	49	1	1	3590				1302	1302	1302	1	1	1	1	1	1	1	1	1	1	1	1	1	1	1	1	1	1	1	1	1	1	1	1	1	1	1	1	1	1	1	1	1	1	1	1
deoB	deoB	phosphopentomutase	49	49	1	1	1442				1194	1194	1194	1	1	1	1	1	1	1	1	1	1	1	1	1	1	1	1	1	1	1	1	1	1	1	1	1	1	1	1	1	1	1	1	1	1	1	1
deoD	deoD	purine-nucleoside phosphorylase	49	49	1	1	2350				711	711	711	1	1	1	1	1	1	1	1	1	1	1	1	1	1	1	1	1	1	1	1	1	1	1	1	1	1	1	1	1	1	1	1	1	1	1	1
der	der	ribosome biogenesis GTPase Der	49	49	1	1	1280				1311	1311	1311	1	1	1	1	1	1	1	1	1	1	1	1	1	1	1	1	1	1	1	1	1	1	1	1	1	1	1	1	1	1	1	1	1	1	1	1
dltB	dltB	D-alanyl-lipoteichoic acid biosynthesis protein DltB	49	49	1	1	1420				1215	1215	1215	1	1	1	1	1	1	1	1	1	1	1	1	1	1	1	1	1	1	1	1	1	1	1	1	1	1	1	1	1	1	1	1	1	1	1	1
dltC	dltC	D-alanine--poly(phosphoribitol) ligase subunit 2	49	49	1	1	1328				237	237	237	1	1	1	1	1	1	1	1	1	1	1	1	1	1	1	1	1	1	1	1	1	1	1	1	1	1	1	1	1	1	1	1	1	1	1	1
dnaA	dnaA	chromosomal replication initiator protein DnaA	49	49	1	1	1230				1356	1356	1356	1	1	1	1	1	1	1	1	1	1	1	1	1	1	1	1	1	1	1	1	1	1	1	1	1	1	1	1	1	1	1	1	1	1	1	1
dnaB	dnaB	replicative DNA helicase	49	49	1	1	1131				1410	1410	1410	1	1	1	1	1	1	1	1	1	1	1	1	1	1	1	1	1	1	1	1	1	1	1	1	1	1	1	1	1	1	1	1	1	1	1	1
dnaJ	dnaJ	molecular chaperone DnaJ	49	49	1	1	1562				1122	1122	1122	1	1	1	1	1	1	1	1	1	1	1	1	1	1	1	1	1	1	1	1	1	1	1	1	1	1	1	1	1	1	1	1	1	1	1	1
dnaK	dnaK	molecular chaperone DnaK	49	49	1	1	580				1848	1848	1848	1	1	1	1	1	1	1	1	1	1	1	1	1	1	1	1	1	1	1	1	1	1	1	1	1	1	1	1	1	1	1	1	1	1	1	1
dnaN	dnaN	DNA polymerase III subunit beta	49	49	1	1	1533				1134	1134	1134	1	1	1	1	1	1	1	1	1	1	1	1	1	1	1	1	1	1	1	1	1	1	1	1	1	1	1	1	1	1	1	1	1	1	1	1
ebpS	ebpS;	elastin-binding protein EbpS;hypothetical protein;peptigoglycan-binding protein LysM	49	49	1	1	3500				1395	1590	1439.57	1	1	1	1	1	1	1	1	1	1	1	1	1	1	1	1	1	1	1	1	1	1	1	1	1	1	1	1	1	1	1	1	1	1	1	1
efp	efp	elongation factor P	49	49	1	1	2863				558	558	558	1	1	1	1	1	1	1	1	1	1	1	1	1	1	1	1	1	1	1	1	1	1	1	1	1	1	1	1	1	1	1	1	1	1	1	1
engB	engB	GTP-binding protein	49	49	1	1	2075				588	588	588	1	1	1	1	1	1	1	1	1	1	1	1	1	1	1	1	1	1	1	1	1	1	1	1	1	1	1	1	1	1	1	1	1	1	1	1
eno_1	eno_1	phosphopyruvate hydratase	49	49	1	1	1285				1305	1305	1305	1	1	1	1	1	1	1	1	1	1	1	1	1	1	1	1	1	1	1	1	1	1	1	1	1	1	1	1	1	1	1	1	1	1	1	1
era	era	GTPase Era	49	49	1	1	1959				900	900	900	1	1	1	1	1	1	1	1	1	1	1	1	1	1	1	1	1	1	1	1	1	1	1	1	1	1	1	1	1	1	1	1	1	1	1	1
eutD	eutD	phosphotransacetylase	49	49	1	1	1757				990	990	990	1	1	1	1	1	1	1	1	1	1	1	1	1	1	1	1	1	1	1	1	1	1	1	1	1	1	1	1	1	1	1	1	1	1	1	1
fabD	fabD	ACP S-malonyltransferase	49	49	1	1	3676				927	930	927.98	1	1	1	1	1	1	1	1	1	1	1	1	1	1	1	1	1	1	1	1	1	1	1	1	1	1	1	1	1	1	1	1	1	1	1	1
fabF	fabF	beta-ketoacyl-ACP synthase II	49	49	1	1	1379				1245	1245	1245	1	1	1	1	1	1	1	1	1	1	1	1	1	1	1	1	1	1	1	1	1	1	1	1	1	1	1	1	1	1	1	1	1	1	1	1
fabG	fabG	3-oxoacyl-[acyl-carrier-protein] reductase	49	49	1	1	2299				735	735	735	1	1	1	1	1	1	1	1	1	1	1	1	1	1	1	1	1	1	1	1	1	1	1	1	1	1	1	1	1	1	1	1	1	1	1	1
fabI	fabI	enoyl-ACP reductase FabI	49	49	1	1	2180				771	771	771	1	1	1	1	1	1	1	1	1	1	1	1	1	1	1	1	1	1	1	1	1	1	1	1	1	1	1	1	1	1	1	1	1	1	1	1
fabZ	fabZ	3-hydroxyacyl-ACP dehydratase FabZ	49	49	1	1	3504				438	438	438	1	1	1	1	1	1	1	1	1	1	1	1	1	1	1	1	1	1	1	1	1	1	1	1	1	1	1	1	1	1	1	1	1	1	1	1
fakA	fakA	fatty acid kinase catalytic subunit FakA	49	49	1	1	1746				1659	1659	1659	1	1	1	1	1	1	1	1	1	1	1	1	1	1	1	1	1	1	1	1	1	1	1	1	1	1	1	1	1	1	1	1	1	1	1	1
fecD	fecD	iron-dicitrate transporter subunit FecD	49	49	1	1	1815				966	966	966	1	1	1	1	1	1	1	1	1	1	1	1	1	1	1	1	1	1	1	1	1	1	1	1	1	1	1	1	1	1	1	1	1	1	1	1
fetB	fetB	iron export ABC transporter permease subunit FetB	49	49	1	1	2168				777	777	777	1	1	1	1	1	1	1	1	1	1	1	1	1	1	1	1	1	1	1	1	1	1	1	1	1	1	1	1	1	1	1	1	1	1	1	1
ffh	ffh	signal recognition particle protein	49	49	1	1	1212				1368	1368	1368	1	1	1	1	1	1	1	1	1	1	1	1	1	1	1	1	1	1	1	1	1	1	1	1	1	1	1	1	1	1	1	1	1	1	1	1
floA	floA	flotillin-like protein FloA	49	49	1	1	1752				990	990	990	1	1	1	1	1	1	1	1	1	1	1	1	1	1	1	1	1	1	1	1	1	1	1	1	1	1	1	1	1	1	1	1	1	1	1	1
folE2	folE2	GTP cyclohydrolase FolE2	49	49	1	1	2016				879	879	879	1	1	1	1	1	1	1	1	1	1	1	1	1	1	1	1	1	1	1	1	1	1	1	1	1	1	1	1	1	1	1	1	1	1	1	1
frr	frr	ribosome recycling factor	49	49	1	1	2895				555	555	555	1	1	1	1	1	1	1	1	1	1	1	1	1	1	1	1	1	1	1	1	1	1	1	1	1	1	1	1	1	1	1	1	1	1	1	1
ftnA	ftnA	H-type ferritin FtnA	49	49	1	1	3139				501	501	501	1	1	1	1	1	1	1	1	1	1	1	1	1	1	1	1	1	1	1	1	1	1	1	1	1	1	1	1	1	1	1	1	1	1	1	1
ftsA	ftsA	cell division protein FtsA	49	49	1	1	3090				1395	1395	1395	1	1	1	1	1	1	1	1	1	1	1	1	1	1	1	1	1	1	1	1	1	1	1	1	1	1	1	1	1	1	1	1	1	1	1	1
ftsH	ftsH	ATP-dependent zinc metalloprotease FtsH	49	49	1	1	2744				2046	2118	2116.53	1	1	1	1	1	1	1	1	1	1	1	1	1	1	1	1	1	1	1	1	1	1	1	1	1	1	1	1	1	1	1	1	1	1	1	1
ftsL	ftsL	cell division protein FtsL	49	49	1	1	3872				402	402	402	1	1	1	1	1	1	1	1	1	1	1	1	1	1	1	1	1	1	1	1	1	1	1	1	1	1	1	1	1	1	1	1	1	1	1	1
ftsY	ftsY	signal recognition particle-docking protein FtsY	49	49	1	1	1411				1227	1227	1227	1	1	1	1	1	1	1	1	1	1	1	1	1	1	1	1	1	1	1	1	1	1	1	1	1	1	1	1	1	1	1	1	1	1	1	1
ftsZ	ftsZ	cell division protein FtsZ	49	49	1	1	1458				1185	1185	1185	1	1	1	1	1	1	1	1	1	1	1	1	1	1	1	1	1	1	1	1	1	1	1	1	1	1	1	1	1	1	1	1	1	1	1	1
fumC	fumC	class II fumarate hydratase	49	49	1	1	1181				1386	1386	1386	1	1	1	1	1	1	1	1	1	1	1	1	1	1	1	1	1	1	1	1	1	1	1	1	1	1	1	1	1	1	1	1	1	1	1	1
fusA	fusA	elongation factor G	49	49	1	1	407				2082	2082	2082	1	1	1	1	1	1	1	1	1	1	1	1	1	1	1	1	1	1	1	1	1	1	1	1	1	1	1	1	1	1	1	1	1	1	1	1
gap	gap	type I glyceraldehyde-3-phosphate dehydrogenase	49	49	1	1	1713				1011	1011	1011	1	1	1	1	1	1	1	1	1	1	1	1	1	1	1	1	1	1	1	1	1	1	1	1	1	1	1	1	1	1	1	1	1	1	1	1
gatA	gatA	Asp-tRNA(Asn)/Glu-tRNA(Gln) amidotransferase subunit GatA	49	49	1	1	1067				1458	1458	1458	1	1	1	1	1	1	1	1	1	1	1	1	1	1	1	1	1	1	1	1	1	1	1	1	1	1	1	1	1	1	1	1	1	1	1	1
gatB	gatB	Asp-tRNA(Asn)/Glu-tRNA(Gln) amidotransferase subunit GatB	49	49	1	1	1104				1428	1428	1428	1	1	1	1	1	1	1	1	1	1	1	1	1	1	1	1	1	1	1	1	1	1	1	1	1	1	1	1	1	1	1	1	1	1	1	1
gatC	gatC	Asp-tRNA(Asn)/Glu-tRNA(Gln) amidotransferase subunit GatC	49	49	1	1	662				303	303	303	1	1	1	1	1	1	1	1	1	1	1	1	1	1	1	1	1	1	1	1	1	1	1	1	1	1	1	1	1	1	1	1	1	1	1	1
gcvH	gcvH	glycine cleavage system protein GcvH	49	49	1	1	4021				381	381	381	1	1	1	1	1	1	1	1	1	1	1	1	1	1	1	1	1	1	1	1	1	1	1	1	1	1	1	1	1	1	1	1	1	1	1	1
glmM	glmM	phosphoglucosamine mutase	49	49	1	1	1235				1356	1356	1356	1	1	1	1	1	1	1	1	1	1	1	1	1	1	1	1	1	1	1	1	1	1	1	1	1	1	1	1	1	1	1	1	1	1	1	1
glmS	glmS	glutamine--fructose-6-phosphate transaminase (isomerizing)	49	49	1	1	600				1806	1806	1806	1	1	1	1	1	1	1	1	1	1	1	1	1	1	1	1	1	1	1	1	1	1	1	1	1	1	1	1	1	1	1	1	1	1	1	1
glmU	glmU	bifunctional N-acetylglucosamine-1-phosphate uridyltransferase/glucosamine-1-phosphate acetyltransferase	49	49	1	1	1234				1356	1356	1356	1	1	1	1	1	1	1	1	1	1	1	1	1	1	1	1	1	1	1	1	1	1	1	1	1	1	1	1	1	1	1	1	1	1	1	1
glnA	glnA	type I glutamate--ammonia ligase	49	49	1	1	1250				1341	1341	1341	1	1	1	1	1	1	1	1	1	1	1	1	1	1	1	1	1	1	1	1	1	1	1	1	1	1	1	1	1	1	1	1	1	1	1	1
glnQ	glnQ	glutamine ABC transporter ATP-binding protein	49	49	1	1	2313				729	729	729	1	1	1	1	1	1	1	1	1	1	1	1	1	1	1	1	1	1	1	1	1	1	1	1	1	1	1	1	1	1	1	1	1	1	1	1
glpK	glpK	glycerol kinase GlpK	49	49	1	1	967				1500	1500	1500	1	1	1	1	1	1	1	1	1	1	1	1	1	1	1	1	1	1	1	1	1	1	1	1	1	1	1	1	1	1	1	1	1	1	1	1
gltX	gltX	glutamate--tRNA ligase	49	49	1	1	2873				1455	1455	1455	1	1	1	1	1	1	1	1	1	1	1	1	1	1	1	1	1	1	1	1	1	1	1	1	1	1	1	1	1	1	1	1	1	1	1	1
gmk	gmk	guanylate kinase	49	49	1	1	2626				624	624	624	1	1	1	1	1	1	1	1	1	1	1	1	1	1	1	1	1	1	1	1	1	1	1	1	1	1	1	1	1	1	1	1	1	1	1	1
gmpC	gmpC	dipeptide ABC transporter glycylmethionine-binding lipoprotein	49	49	1	1	2701				723	846	843.49	1	1	1	1	1	1	1	1	1	1	1	1	1	1	1	1	1	1	1	1	1	1	1	1	1	1	1	1	1	1	1	1	1	1	1	1
gndA	gndA	NADP-dependent phosphogluconate dehydrogenase	49	49	1	1	3040				1407	1407	1407	1	1	1	1	1	1	1	1	1	1	1	1	1	1	1	1	1	1	1	1	1	1	1	1	1	1	1	1	1	1	1	1	1	1	1	1
gpmA	gpmA	phosphoglyceromutase	49	49	1	1	2414				687	687	687	1	1	1	1	1	1	1	1	1	1	1	1	1	1	1	1	1	1	1	1	1	1	1	1	1	1	1	1	1	1	1	1	1	1	1	1
gpmI	gpmI	23-bisphosphoglycerate-independent phosphoglycerate mutase	49	49	1	1	910				1518	1518	1518	1	1	1	1	1	1	1	1	1	1	1	1	1	1	1	1	1	1	1	1	1	1	1	1	1	1	1	1	1	1	1	1	1	1	1	1
gpsB	gpsB	cell division regulator GpsB	49	49	1	1	226				339	339	339	1	1	1	1	1	1	1	1	1	1	1	1	1	1	1	1	1	1	1	1	1	1	1	1	1	1	1	1	1	1	1	1	1	1	1	1
graR	graR	response regulator transcription factor GraR/ApsR	49	49	1	1	2450				675	675	675	1	1	1	1	1	1	1	1	1	1	1	1	1	1	1	1	1	1	1	1	1	1	1	1	1	1	1	1	1	1	1	1	1	1	1	1
greA	greA	transcription elongation factor GreA	49	49	1	1	3257				477	477	477	1	1	1	1	1	1	1	1	1	1	1	1	1	1	1	1	1	1	1	1	1	1	1	1	1	1	1	1	1	1	1	1	1	1	1	1
groES	groES	co-chaperone GroES	49	49	1	1	845				285	285	285	1	1	1	1	1	1	1	1	1	1	1	1	1	1	1	1	1	1	1	1	1	1	1	1	1	1	1	1	1	1	1	1	1	1	1	1
groL	groL	chaperonin GroEL	49	49	1	1	787				1620	1620	1620	1	1	1	1	1	1	1	1	1	1	1	1	1	1	1	1	1	1	1	1	1	1	1	1	1	1	1	1	1	1	1	1	1	1	1	1
group_102		MarR family transcriptional regulator	49	49	1	1	114				441	519	478.163	1	1	1	1	1	1	1	1	1	1	1	1	1	1	1	1	1	1	1	1	1	1	1	1	1	1	1	1	1	1	1	1	1	1	1	1
group_103		hypothetical protein	49	49	1	1	115				210	210	210	1	1	1	1	1	1	1	1	1	1	1	1	1	1	1	1	1	1	1	1	1	1	1	1	1	1	1	1	1	1	1	1	1	1	1	1
group_1031		sodium:dicarboxylate symporter	49	49	1	1	1178				1389	1389	1389	1	1	1	1	1	1	1	1	1	1	1	1	1	1	1	1	1	1	1	1	1	1	1	1	1	1	1	1	1	1	1	1	1	1	1	1
group_1032		magnesium transporter MgtE	49	49	1	1	1180				1386	1386	1386	1	1	1	1	1	1	1	1	1	1	1	1	1	1	1	1	1	1	1	1	1	1	1	1	1	1	1	1	1	1	1	1	1	1	1	1
group_104		camphor resistance protein CrcB	49	49	1	1	116				354	354	354	1	1	1	1	1	1	1	1	1	1	1	1	1	1	1	1	1	1	1	1	1	1	1	1	1	1	1	1	1	1	1	1	1	1	1	1
group_1045		aldehyde dehydrogenase	49	49	1	1	1196				1380	1380	1380	1	1	1	1	1	1	1	1	1	1	1	1	1	1	1	1	1	1	1	1	1	1	1	1	1	1	1	1	1	1	1	1	1	1	1	1
group_1048		quinolone resistance protein	49	49	1	1	1199				1377	1377	1377	1	1	1	1	1	1	1	1	1	1	1	1	1	1	1	1	1	1	1	1	1	1	1	1	1	1	1	1	1	1	1	1	1	1	1	1
group_1049		EVE domain-containing protein	49	49	1	1	1200				1377	1377	1377	1	1	1	1	1	1	1	1	1	1	1	1	1	1	1	1	1	1	1	1	1	1	1	1	1	1	1	1	1	1	1	1	1	1	1	1
group_105		hypothetical protein	49	49	1	1	119				348	348	348	1	1	1	1	1	1	1	1	1	1	1	1	1	1	1	1	1	1	1	1	1	1	1	1	1	1	1	1	1	1	1	1	1	1	1	1
group_1051		type B 50S ribosomal protein L31	49	49	1	1	1202				258	258	258	1	1	1	1	1	1	1	1	1	1	1	1	1	1	1	1	1	1	1	1	1	1	1	1	1	1	1	1	1	1	1	1	1	1	1	1
group_1052		YjiH family protein	49	49	1	1	1203				1374	1374	1374	1	1	1	1	1	1	1	1	1	1	1	1	1	1	1	1	1	1	1	1	1	1	1	1	1	1	1	1	1	1	1	1	1	1	1	1
group_1054		DNA repair protein RadA	49	49	1	1	1205				1374	1374	1374	1	1	1	1	1	1	1	1	1	1	1	1	1	1	1	1	1	1	1	1	1	1	1	1	1	1	1	1	1	1	1	1	1	1	1	1
group_1055		histidine kinase	49	49	1	1	1206				1374	1374	1374	1	1	1	1	1	1	1	1	1	1	1	1	1	1	1	1	1	1	1	1	1	1	1	1	1	1	1	1	1	1	1	1	1	1	1	1
group_1056		isochorismate synthase	49	49	1	1	1207				1371	1371	1371	1	1	1	1	1	1	1	1	1	1	1	1	1	1	1	1	1	1	1	1	1	1	1	1	1	1	1	1	1	1	1	1	1	1	1	1
group_1062		GntR family transcriptional regulator	49	49	1	1	1214				1365	1365	1365	1	1	1	1	1	1	1	1	1	1	1	1	1	1	1	1	1	1	1	1	1	1	1	1	1	1	1	1	1	1	1	1	1	1	1	1
group_1063		branched-chain amino acid transporter II carrier protein	49	49	1	1	1215				1362	1362	1362	1	1	1	1	1	1	1	1	1	1	1	1	1	1	1	1	1	1	1	1	1	1	1	1	1	1	1	1	1	1	1	1	1	1	1	1
group_1068		valine--tRNA ligase	49	49	1	1	1220				2631	2631	2631	1	1	1	1	1	1	1	1	1	1	1	1	1	1	1	1	1	1	1	1	1	1	1	1	1	1	1	1	1	1	1	1	1	1	1	1
group_1069		acetyl-CoA carboxylase biotin carboxylase subunit	49	49	1	1	1221				1359	1359	1359	1	1	1	1	1	1	1	1	1	1	1	1	1	1	1	1	1	1	1	1	1	1	1	1	1	1	1	1	1	1	1	1	1	1	1	1
group_1070		glycerol-3-phosphate transporter	49	49	1	1	1222				1359	1359	1359	1	1	1	1	1	1	1	1	1	1	1	1	1	1	1	1	1	1	1	1	1	1	1	1	1	1	1	1	1	1	1	1	1	1	1	1
group_1072		ATP synthase	49	49	1	1	1224				1359	1359	1359	1	1	1	1	1	1	1	1	1	1	1	1	1	1	1	1	1	1	1	1	1	1	1	1	1	1	1	1	1	1	1	1	1	1	1	1
group_1075		amino acid permease	49	49	1	1	1227				1359	1359	1359	1	1	1	1	1	1	1	1	1	1	1	1	1	1	1	1	1	1	1	1	1	1	1	1	1	1	1	1	1	1	1	1	1	1	1	1
group_1077		dihydrolipoamide succinyltransferase	49	50	1.02041	1	1231				216	1263	1236.06	1	1	1	1	1	1	1	1	1	1	1	1	1	1	1	1	1	1	1	1	1	1	1	1	1	1	1	1	1	1	1	1	1	1	1	1
group_1079		membrane protein insertion efficiency factor YidD	49	49	1	1	1236				252	252	252	1	1	1	1	1	1	1	1	1	1	1	1	1	1	1	1	1	1	1	1	1	1	1	1	1	1	1	1	1	1	1	1	1	1	1	1
group_1081		acetoin dehydrogenase	49	49	1	1	1238				1353	1353	1353	1	1	1	1	1	1	1	1	1	1	1	1	1	1	1	1	1	1	1	1	1	1	1	1	1	1	1	1	1	1	1	1	1	1	1	1
group_1083		tRNA CCA-pyrophosphorylase	49	49	1	1	1240				1203	1203	1203	1	1	1	1	1	1	1	1	1	1	1	1	1	1	1	1	1	1	1	1	1	1	1	1	1	1	1	1	1	1	1	1	1	1	1	1
group_1084		hemolysin family protein	49	49	1	1	1241				1350	1350	1350	1	1	1	1	1	1	1	1	1	1	1	1	1	1	1	1	1	1	1	1	1	1	1	1	1	1	1	1	1	1	1	1	1	1	1	1
group_1085		ferrous iron transporter B	49	53	1.08163	1	1243				240	1995	1845.79	1	1	1	1	1	1	1	1	1	1	1	1	1	1	1	1	1	1	1	1	1	1	1	1	1	1	1	1	1	1	1	1	1	1	1	1
group_1089		branched-chain amino acid ABC transporter substrate-binding protein	49	49	1	1	1248				1344	1344	1344	1	1	1	1	1	1	1	1	1	1	1	1	1	1	1	1	1	1	1	1	1	1	1	1	1	1	1	1	1	1	1	1	1	1	1	1
group_109		DNA replication protein YabA	49	49	1	1	123				348	348	348	1	1	1	1	1	1	1	1	1	1	1	1	1	1	1	1	1	1	1	1	1	1	1	1	1	1	1	1	1	1	1	1	1	1	1	1
group_1090		ferredoxin	49	49	1	1	1249				249	249	249	1	1	1	1	1	1	1	1	1	1	1	1	1	1	1	1	1	1	1	1	1	1	1	1	1	1	1	1	1	1	1	1	1	1	1	1
group_1094		YycH family regulatory protein	49	49	1	1	1254				1338	1338	1338	1	1	1	1	1	1	1	1	1	1	1	1	1	1	1	1	1	1	1	1	1	1	1	1	1	1	1	1	1	1	1	1	1	1	1	1
group_1097		N-succinyldiaminopimelate aminotransferase	49	51	1.04082	1	1257				408	1161	1116.18	1	1	1	1	1	1	1	1	1	1	1	1	1	1	1	1	1	1	1	1	1	1	1	1	1	1	1	1	1	1	1	1	1	1	1	1
group_1098		NCS2 family permease	49	49	1	1	1258				1335	1335	1335	1	1	1	1	1	1	1	1	1	1	1	1	1	1	1	1	1	1	1	1	1	1	1	1	1	1	1	1	1	1	1	1	1	1	1	1
group_1099		glucose-6-phosphate isomerase	49	49	1	1	1259				1332	1332	1332	1	1	1	1	1	1	1	1	1	1	1	1	1	1	1	1	1	1	1	1	1	1	1	1	1	1	1	1	1	1	1	1	1	1	1	1
group_1110		formate--tetrahydrofolate ligase	49	50	1.02041	1	1274				657	1668	1635.42	1	1	1	1	1	1	1	1	1	1	1	1	1	1	1	1	1	1	1	1	1	1	1	1	1	1	1	1	1	1	1	1	1	1	1	1
group_1111		UDP-N-acetylmuramate--alanine ligase	49	49	1	1	1275				1314	1314	1314	1	1	1	1	1	1	1	1	1	1	1	1	1	1	1	1	1	1	1	1	1	1	1	1	1	1	1	1	1	1	1	1	1	1	1	1
group_1115		TrkH family potassium uptake protein	49	49	1	1	1282				1308	1308	1308	1	1	1	1	1	1	1	1	1	1	1	1	1	1	1	1	1	1	1	1	1	1	1	1	1	1	1	1	1	1	1	1	1	1	1	1
group_1116		NCS2 family nucleobase:cation symporter	49	49	1	1	1284				1308	1308	1308	1	1	1	1	1	1	1	1	1	1	1	1	1	1	1	1	1	1	1	1	1	1	1	1	1	1	1	1	1	1	1	1	1	1	1	1
group_1117		NifU family protein	49	49	1	1	1286				243	243	243	1	1	1	1	1	1	1	1	1	1	1	1	1	1	1	1	1	1	1	1	1	1	1	1	1	1	1	1	1	1	1	1	1	1	1	1
group_1118		hypothetical protein	49	49	1	1	1287				243	243	243	1	1	1	1	1	1	1	1	1	1	1	1	1	1	1	1	1	1	1	1	1	1	1	1	1	1	1	1	1	1	1	1	1	1	1	1
group_1119		Na+/H+ antiporter NhaC family protein	49	49	1	1	1290				1302	1302	1302	1	1	1	1	1	1	1	1	1	1	1	1	1	1	1	1	1	1	1	1	1	1	1	1	1	1	1	1	1	1	1	1	1	1	1	1
group_1120		2-oxo acid dehydrogenase subunit E2	49	49	1	1	1291				1302	1302	1302	1	1	1	1	1	1	1	1	1	1	1	1	1	1	1	1	1	1	1	1	1	1	1	1	1	1	1	1	1	1	1	1	1	1	1	1
group_1122		ribulokinase	49	49	1	1	1293				1611	1629	1624.59	1	1	1	1	1	1	1	1	1	1	1	1	1	1	1	1	1	1	1	1	1	1	1	1	1	1	1	1	1	1	1	1	1	1	1	1
group_1125		molybdenum cofactor biosysynthesis protein	49	50	1.02041	1	1296				276	681	666.54	1	1	1	1	1	1	1	1	1	1	1	1	1	1	1	1	1	1	1	1	1	1	1	1	1	1	1	1	1	1	1	1	1	1	1	1
group_1128		anaerobic C4-dicarboxylate transporter family protein	49	49	1	1	1299				1299	1299	1299	1	1	1	1	1	1	1	1	1	1	1	1	1	1	1	1	1	1	1	1	1	1	1	1	1	1	1	1	1	1	1	1	1	1	1	1
group_1129		HD domain-containing protein	49	49	1	1	1300				1299	1299	1299	1	1	1	1	1	1	1	1	1	1	1	1	1	1	1	1	1	1	1	1	1	1	1	1	1	1	1	1	1	1	1	1	1	1	1	1
group_113		ATP-dependent DNA helicase	49	49	1	1	127				3657	3657	3657	1	1	1	1	1	1	1	1	1	1	1	1	1	1	1	1	1	1	1	1	1	1	1	1	1	1	1	1	1	1	1	1	1	1	1	1
group_1131		DRTGG domain-containing protein	49	49	1	1	1302				1299	1299	1299	1	1	1	1	1	1	1	1	1	1	1	1	1	1	1	1	1	1	1	1	1	1	1	1	1	1	1	1	1	1	1	1	1	1	1	1
group_1134		hypothetical protein	49	49	1	1	1305				240	240	240	1	1	1	1	1	1	1	1	1	1	1	1	1	1	1	1	1	1	1	1	1	1	1	1	1	1	1	1	1	1	1	1	1	1	1	1
group_1135		peptide ABC transporter permease	49	50	1.02041	1	1306				186	1506	1473.84	1	1	1	1	1	1	1	1	1	1	1	1	1	1	1	1	1	1	1	1	1	1	1	1	1	1	1	1	1	1	1	1	1	1	1	1
group_114		lactate dehydrogenase	49	64	1.30612	1	128				93	999	760.031	1	1	1	1	1	1	1	1	1	1	1	1	1	1	1	1	1	1	1	1	1	1	1	1	1	1	1	1	1	1	1	1	1	1	1	1
group_1143		glutamate-1-semialdehyde 21-aminomutase	49	49	1	1	1318				1290	1290	1290	1	1	1	1	1	1	1	1	1	1	1	1	1	1	1	1	1	1	1	1	1	1	1	1	1	1	1	1	1	1	1	1	1	1	1	1
group_1144		zinc protease	49	49	1	1	1319				1290	1290	1290	1	1	1	1	1	1	1	1	1	1	1	1	1	1	1	1	1	1	1	1	1	1	1	1	1	1	1	1	1	1	1	1	1	1	1	1
group_1146		riboflavin synthase subunit alpha	49	49	1	1	1321				639	639	639	1	1	1	1	1	1	1	1	1	1	1	1	1	1	1	1	1	1	1	1	1	1	1	1	1	1	1	1	1	1	1	1	1	1	1	1
group_1147		NAD(P)/FAD-dependent oxidoreductase	49	49	1	1	1322				1287	1287	1287	1	1	1	1	1	1	1	1	1	1	1	1	1	1	1	1	1	1	1	1	1	1	1	1	1	1	1	1	1	1	1	1	1	1	1	1
group_1148		RIP metalloprotease RseP	49	49	1	1	1324				1287	1287	1287	1	1	1	1	1	1	1	1	1	1	1	1	1	1	1	1	1	1	1	1	1	1	1	1	1	1	1	1	1	1	1	1	1	1	1	1
group_115		DNA-directed RNA polymerase subunit beta'	49	49	1	1	129				3624	3624	3624	1	1	1	1	1	1	1	1	1	1	1	1	1	1	1	1	1	1	1	1	1	1	1	1	1	1	1	1	1	1	1	1	1	1	1	1
group_1150		adenylosuccinate synthase	49	49	1	1	1327				1284	1284	1284	1	1	1	1	1	1	1	1	1	1	1	1	1	1	1	1	1	1	1	1	1	1	1	1	1	1	1	1	1	1	1	1	1	1	1	1
group_1152		dihydroorotase	49	49	1	1	1331				1278	1278	1278	1	1	1	1	1	1	1	1	1	1	1	1	1	1	1	1	1	1	1	1	1	1	1	1	1	1	1	1	1	1	1	1	1	1	1	1
group_1154		non-ribosomal peptide synthetase	49	51	1.04082	1	1333				2016	7164	6882.24	1	1	1	1	1	1	1	1	1	1	1	1	1	1	1	1	1	1	1	1	1	1	1	1	1	1	1	1	1	1	1	1	1	1	1	1
group_1157		primosomal protein N'	49	49	1	1	1336				2409	2409	2409	1	1	1	1	1	1	1	1	1	1	1	1	1	1	1	1	1	1	1	1	1	1	1	1	1	1	1	1	1	1	1	1	1	1	1	1
group_1158		histidine--tRNA ligase	49	49	1	1	1337				1275	1275	1275	1	1	1	1	1	1	1	1	1	1	1	1	1	1	1	1	1	1	1	1	1	1	1	1	1	1	1	1	1	1	1	1	1	1	1	1
group_1162		recombinase RarA	49	49	1	1	1341				1272	1272	1272	1	1	1	1	1	1	1	1	1	1	1	1	1	1	1	1	1	1	1	1	1	1	1	1	1	1	1	1	1	1	1	1	1	1	1	1
group_1165		purine permease	49	49	1	1	1344				1269	1269	1269	1	1	1	1	1	1	1	1	1	1	1	1	1	1	1	1	1	1	1	1	1	1	1	1	1	1	1	1	1	1	1	1	1	1	1	1
group_1168		U32 family peptidase	49	49	1	1	1347				1269	1269	1269	1	1	1	1	1	1	1	1	1	1	1	1	1	1	1	1	1	1	1	1	1	1	1	1	1	1	1	1	1	1	1	1	1	1	1	1
group_1170		acyl carrier protein	49	49	1	1	1351				234	234	234	1	1	1	1	1	1	1	1	1	1	1	1	1	1	1	1	1	1	1	1	1	1	1	1	1	1	1	1	1	1	1	1	1	1	1	1
group_1173		Y-family DNA polymerase	49	49	1	1	1355				1263	1263	1263	1	1	1	1	1	1	1	1	1	1	1	1	1	1	1	1	1	1	1	1	1	1	1	1	1	1	1	1	1	1	1	1	1	1	1	1
group_1176		UDP-N-acetylglucosamine 1-carboxyvinyltransferase	49	49	1	1	1359				1260	1260	1260	1	1	1	1	1	1	1	1	1	1	1	1	1	1	1	1	1	1	1	1	1	1	1	1	1	1	1	1	1	1	1	1	1	1	1	1
group_1177		molybdopterin molybdenumtransferase	49	49	1	1	1360				1260	1260	1260	1	1	1	1	1	1	1	1	1	1	1	1	1	1	1	1	1	1	1	1	1	1	1	1	1	1	1	1	1	1	1	1	1	1	1	1
group_1178		glycine/betaine ABC transporter ATP-binding protein	49	49	1	1	1361				1257	1257	1257	1	1	1	1	1	1	1	1	1	1	1	1	1	1	1	1	1	1	1	1	1	1	1	1	1	1	1	1	1	1	1	1	1	1	1	1
group_1181		aminoacyltransferase	49	49	1	1	1364				1254	1254	1254	1	1	1	1	1	1	1	1	1	1	1	1	1	1	1	1	1	1	1	1	1	1	1	1	1	1	1	1	1	1	1	1	1	1	1	1
group_1183		acetate kinase	49	49	1	1	1366				1254	1254	1254	1	1	1	1	1	1	1	1	1	1	1	1	1	1	1	1	1	1	1	1	1	1	1	1	1	1	1	1	1	1	1	1	1	1	1	1
group_119		chromosome segregation protein SMC	49	49	1	1	133				3570	3570	3570	1	1	1	1	1	1	1	1	1	1	1	1	1	1	1	1	1	1	1	1	1	1	1	1	1	1	1	1	1	1	1	1	1	1	1	1
group_1191		tetratricopeptide repeat protein	49	49	1	1	1377				1245	1245	1245	1	1	1	1	1	1	1	1	1	1	1	1	1	1	1	1	1	1	1	1	1	1	1	1	1	1	1	1	1	1	1	1	1	1	1	1
group_1192		Glu/Leu/Phe/Val dehydrogenase	49	49	1	1	1378				1245	1245	1245	1	1	1	1	1	1	1	1	1	1	1	1	1	1	1	1	1	1	1	1	1	1	1	1	1	1	1	1	1	1	1	1	1	1	1	1
group_12		winged helix DNA-binding protein	49	49	1	1	14				441	441	441	1	1	1	1	1	1	1	1	1	1	1	1	1	1	1	1	1	1	1	1	1	1	1	1	1	1	1	1	1	1	1	1	1	1	1	1
group_120		YlbF/YmcA family competence regulator	49	49	1	1	135				345	345	345	1	1	1	1	1	1	1	1	1	1	1	1	1	1	1	1	1	1	1	1	1	1	1	1	1	1	1	1	1	1	1	1	1	1	1	1
group_1201		D-alanyl-lipoteichoic acid biosynthesis protein DltD	49	49	1	1	1388				1239	1239	1239	1	1	1	1	1	1	1	1	1	1	1	1	1	1	1	1	1	1	1	1	1	1	1	1	1	1	1	1	1	1	1	1	1	1	1	1
group_1202		peptidase T	49	49	1	1	1389				1239	1239	1239	1	1	1	1	1	1	1	1	1	1	1	1	1	1	1	1	1	1	1	1	1	1	1	1	1	1	1	1	1	1	1	1	1	1	1	1
group_1203		serine hydroxymethyltransferase	49	49	1	1	1391				1239	1239	1239	1	1	1	1	1	1	1	1	1	1	1	1	1	1	1	1	1	1	1	1	1	1	1	1	1	1	1	1	1	1	1	1	1	1	1	1
group_1204		YneF family protein	49	49	1	1	1392				228	228	228	1	1	1	1	1	1	1	1	1	1	1	1	1	1	1	1	1	1	1	1	1	1	1	1	1	1	1	1	1	1	1	1	1	1	1	1
group_1208		molybdopterin synthase subunit 2	49	49	1	1	1397				180	453	447.429	1	1	1	1	1	1	1	1	1	1	1	1	1	1	1	1	1	1	1	1	1	1	1	1	1	1	1	1	1	1	1	1	1	1	1	1
group_1211		FtsW/RodA/SpoVE family cell cycle protein	49	49	1	1	1400				1233	1233	1233	1	1	1	1	1	1	1	1	1	1	1	1	1	1	1	1	1	1	1	1	1	1	1	1	1	1	1	1	1	1	1	1	1	1	1	1
group_1214		3-dehydroquinate synthase	49	49	1	1	1403				1065	1065	1065	1	1	1	1	1	1	1	1	1	1	1	1	1	1	1	1	1	1	1	1	1	1	1	1	1	1	1	1	1	1	1	1	1	1	1	1
group_1220		YozE family protein	49	49	1	1	1412				225	225	225	1	1	1	1	1	1	1	1	1	1	1	1	1	1	1	1	1	1	1	1	1	1	1	1	1	1	1	1	1	1	1	1	1	1	1	1
group_1222		hypothetical protein	49	49	1	1	1414				225	225	225	1	1	1	1	1	1	1	1	1	1	1	1	1	1	1	1	1	1	1	1	1	1	1	1	1	1	1	1	1	1	1	1	1	1	1	1
group_1223		AI-2E family transporter	49	49	1	1	1415				1218	1218	1218	1	1	1	1	1	1	1	1	1	1	1	1	1	1	1	1	1	1	1	1	1	1	1	1	1	1	1	1	1	1	1	1	1	1	1	1
group_1227		hypothetical protein	49	49	1	1	1419				291	561	555.49	1	1	1	1	1	1	1	1	1	1	1	1	1	1	1	1	1	1	1	1	1	1	1	1	1	1	1	1	1	1	1	1	1	1	1	1
group_1229		multidrug MFS transporter	49	49	1	1	1422				1215	1215	1215	1	1	1	1	1	1	1	1	1	1	1	1	1	1	1	1	1	1	1	1	1	1	1	1	1	1	1	1	1	1	1	1	1	1	1	1
group_1230		nucleoside permease	49	49	1	1	1423				1215	1215	1215	1	1	1	1	1	1	1	1	1	1	1	1	1	1	1	1	1	1	1	1	1	1	1	1	1	1	1	1	1	1	1	1	1	1	1	1
group_1232		HAD family hydrolase	49	49	1	1	1425				1125	1125	1125	1	1	1	1	1	1	1	1	1	1	1	1	1	1	1	1	1	1	1	1	1	1	1	1	1	1	1	1	1	1	1	1	1	1	1	1
group_1237		sodium:glutamate symporter	49	49	1	1	1430				1209	1209	1209	1	1	1	1	1	1	1	1	1	1	1	1	1	1	1	1	1	1	1	1	1	1	1	1	1	1	1	1	1	1	1	1	1	1	1	1
group_1240		argininosuccinate synthase	49	49	1	1	1433				1206	1206	1206	1	1	1	1	1	1	1	1	1	1	1	1	1	1	1	1	1	1	1	1	1	1	1	1	1	1	1	1	1	1	1	1	1	1	1	1
group_1242		translation factor Sua5	49	49	1	1	1435				1044	1044	1044	1	1	1	1	1	1	1	1	1	1	1	1	1	1	1	1	1	1	1	1	1	1	1	1	1	1	1	1	1	1	1	1	1	1	1	1
group_1244		bicyclomycin transporter TcaB	49	49	1	1	1437				1200	1200	1200	1	1	1	1	1	1	1	1	1	1	1	1	1	1	1	1	1	1	1	1	1	1	1	1	1	1	1	1	1	1	1	1	1	1	1	1
group_1245		cyclic-di-AMP receptor	49	49	1	1	1438				336	336	336	1	1	1	1	1	1	1	1	1	1	1	1	1	1	1	1	1	1	1	1	1	1	1	1	1	1	1	1	1	1	1	1	1	1	1	1
group_1246		DNA repair exonuclease	49	49	1	1	1439				1197	1197	1197	1	1	1	1	1	1	1	1	1	1	1	1	1	1	1	1	1	1	1	1	1	1	1	1	1	1	1	1	1	1	1	1	1	1	1	1
group_1250		phosphoglycerate kinase	49	49	1	1	1444				1191	1191	1191	1	1	1	1	1	1	1	1	1	1	1	1	1	1	1	1	1	1	1	1	1	1	1	1	1	1	1	1	1	1	1	1	1	1	1	1
group_1252		IDEAL domain protein	49	49	1	1	1447				219	219	219	1	1	1	1	1	1	1	1	1	1	1	1	1	1	1	1	1	1	1	1	1	1	1	1	1	1	1	1	1	1	1	1	1	1	1	1
group_1253		DNA-dependent RNA polymerase subunit epsilon	49	49	1	1	1449				219	219	219	1	1	1	1	1	1	1	1	1	1	1	1	1	1	1	1	1	1	1	1	1	1	1	1	1	1	1	1	1	1	1	1	1	1	1	1
group_1254		N-acetyl-LL-diaminopimelate deacetylase	49	49	1	1	1450				1188	1188	1188	1	1	1	1	1	1	1	1	1	1	1	1	1	1	1	1	1	1	1	1	1	1	1	1	1	1	1	1	1	1	1	1	1	1	1	1
group_1260		DNA-binding protein	49	49	1	1	1456				333	333	333	1	1	1	1	1	1	1	1	1	1	1	1	1	1	1	1	1	1	1	1	1	1	1	1	1	1	1	1	1	1	1	1	1	1	1	1
group_1266		bifunctional (p)ppGpp synthetase/guanosine-3'5'-bis(diphosphate) 3'-pyrophosphohydrolase	49	49	1	1	1464				2190	2190	2190	1	1	1	1	1	1	1	1	1	1	1	1	1	1	1	1	1	1	1	1	1	1	1	1	1	1	1	1	1	1	1	1	1	1	1	1
group_1268		hypothetical protein	49	49	1	1	1467				216	216	216	1	1	1	1	1	1	1	1	1	1	1	1	1	1	1	1	1	1	1	1	1	1	1	1	1	1	1	1	1	1	1	1	1	1	1	1
group_1269		NINE protein	49	49	1	1	1468				216	216	216	1	1	1	1	1	1	1	1	1	1	1	1	1	1	1	1	1	1	1	1	1	1	1	1	1	1	1	1	1	1	1	1	1	1	1	1
group_127		pyruvate carboxylase	49	49	1	1	142				3450	3450	3450	1	1	1	1	1	1	1	1	1	1	1	1	1	1	1	1	1	1	1	1	1	1	1	1	1	1	1	1	1	1	1	1	1	1	1	1
group_1270		hypothetical protein	49	49	1	1	1469				216	216	216	1	1	1	1	1	1	1	1	1	1	1	1	1	1	1	1	1	1	1	1	1	1	1	1	1	1	1	1	1	1	1	1	1	1	1	1
group_1271		cystathionine gamma-synthase	49	49	1	1	1470				1176	1176	1176	1	1	1	1	1	1	1	1	1	1	1	1	1	1	1	1	1	1	1	1	1	1	1	1	1	1	1	1	1	1	1	1	1	1	1	1
group_1272		hypothetical protein	49	49	1	1	1471				216	216	216	1	1	1	1	1	1	1	1	1	1	1	1	1	1	1	1	1	1	1	1	1	1	1	1	1	1	1	1	1	1	1	1	1	1	1	1
group_1273		diglucosyl diacylglycerol synthase	49	49	1	1	1472				1176	1176	1176	1	1	1	1	1	1	1	1	1	1	1	1	1	1	1	1	1	1	1	1	1	1	1	1	1	1	1	1	1	1	1	1	1	1	1	1
group_1278		SAM-dependent methyltransferase	49	49	1	1	1477				1173	1173	1173	1	1	1	1	1	1	1	1	1	1	1	1	1	1	1	1	1	1	1	1	1	1	1	1	1	1	1	1	1	1	1	1	1	1	1	1
group_1280		aminoacyl-tRNA deacylase	49	49	1	1	1479				483	507	501.122	1	1	1	1	1	1	1	1	1	1	1	1	1	1	1	1	1	1	1	1	1	1	1	1	1	1	1	1	1	1	1	1	1	1	1	1
group_1289		formimidoylglutamase	49	50	1.02041	1	1490				306	936	918.12	1	1	1	1	1	1	1	1	1	1	1	1	1	1	1	1	1	1	1	1	1	1	1	1	1	1	1	1	1	1	1	1	1	1	1	1
group_129		nitrate reductase subunit alpha	49	49	1	1	144				1584	3684	3641.14	1	1	1	1	1	1	1	1	1	1	1	1	1	1	1	1	1	1	1	1	1	1	1	1	1	1	1	1	1	1	1	1	1	1	1	1
group_1290		hyperosmolarity resistance protein Ebh;hypothetical protein	49	88	1.79592	1	1491				735	30690	16478	1	1	1	1	1	1	1	1	1	1	1	1	1	1	1	1	1	1	1	1	1	1	1	1	1	1	1	1	1	1	1	1	1	1	1	1
group_1292		peptide ABC transporter permease	49	49	1	1	1493				879	879	879	1	1	1	1	1	1	1	1	1	1	1	1	1	1	1	1	1	1	1	1	1	1	1	1	1	1	1	1	1	1	1	1	1	1	1	1
group_1294		poly-gamma-glutamate synthase PgsB	49	49	1	1	1495				1158	1158	1158	1	1	1	1	1	1	1	1	1	1	1	1	1	1	1	1	1	1	1	1	1	1	1	1	1	1	1	1	1	1	1	1	1	1	1	1
group_13		cation:proton antiporter	49	49	1	1	15				357	357	357	1	1	1	1	1	1	1	1	1	1	1	1	1	1	1	1	1	1	1	1	1	1	1	1	1	1	1	1	1	1	1	1	1	1	1	1
group_130		PTS mannose transporter subunit IIABC	49	50	1.02041	1	145				657	1941	1902.84	1	1	1	1	1	1	1	1	1	1	1	1	1	1	1	1	1	1	1	1	1	1	1	1	1	1	1	1	1	1	1	1	1	1	1	1
group_1301		hydrolase	49	49	1	1	1504				1152	1152	1152	1	1	1	1	1	1	1	1	1	1	1	1	1	1	1	1	1	1	1	1	1	1	1	1	1	1	1	1	1	1	1	1	1	1	1	1
group_1303		copper resistance protein CopZ	49	49	1	1	1506				210	210	210	1	1	1	1	1	1	1	1	1	1	1	1	1	1	1	1	1	1	1	1	1	1	1	1	1	1	1	1	1	1	1	1	1	1	1	1
group_1308		RNA degradosome polyphosphate kinase	49	49	1	1	1511				2166	2166	2166	1	1	1	1	1	1	1	1	1	1	1	1	1	1	1	1	1	1	1	1	1	1	1	1	1	1	1	1	1	1	1	1	1	1	1	1
group_1311		nitric oxide dioxygenase	49	49	1	1	1514				1146	1146	1146	1	1	1	1	1	1	1	1	1	1	1	1	1	1	1	1	1	1	1	1	1	1	1	1	1	1	1	1	1	1	1	1	1	1	1	1
group_1314		hypothetical protein	49	49	1	1	1517				207	207	207	1	1	1	1	1	1	1	1	1	1	1	1	1	1	1	1	1	1	1	1	1	1	1	1	1	1	1	1	1	1	1	1	1	1	1	1
group_1315		radical SAM/CxCxxxxC motif protein YfkAB	49	49	1	1	1518				1143	1143	1143	1	1	1	1	1	1	1	1	1	1	1	1	1	1	1	1	1	1	1	1	1	1	1	1	1	1	1	1	1	1	1	1	1	1	1	1
group_1316		cysteine desulfurase NifS	49	49	1	1	1519				1143	1143	1143	1	1	1	1	1	1	1	1	1	1	1	1	1	1	1	1	1	1	1	1	1	1	1	1	1	1	1	1	1	1	1	1	1	1	1	1
group_1324		RNA methyltransferase	49	49	1	1	1528				1137	1137	1137	1	1	1	1	1	1	1	1	1	1	1	1	1	1	1	1	1	1	1	1	1	1	1	1	1	1	1	1	1	1	1	1	1	1	1	1
group_1329		histidine kinase	49	49	1	1	1534				1134	1134	1134	1	1	1	1	1	1	1	1	1	1	1	1	1	1	1	1	1	1	1	1	1	1	1	1	1	1	1	1	1	1	1	1	1	1	1	1
group_133		mechanosensitive ion channel protein MscL	49	49	1	1	148				342	351	350.816	1	1	1	1	1	1	1	1	1	1	1	1	1	1	1	1	1	1	1	1	1	1	1	1	1	1	1	1	1	1	1	1	1	1	1	1
group_1330		phosphoesterase	49	49	1	1	1535				510	510	510	1	1	1	1	1	1	1	1	1	1	1	1	1	1	1	1	1	1	1	1	1	1	1	1	1	1	1	1	1	1	1	1	1	1	1	1
group_1334		dipeptidase PepV	49	49	1	1	1539				1410	1410	1410	1	1	1	1	1	1	1	1	1	1	1	1	1	1	1	1	1	1	1	1	1	1	1	1	1	1	1	1	1	1	1	1	1	1	1	1
group_1335		hypothetical protein	49	49	1	1	1540				204	204	204	1	1	1	1	1	1	1	1	1	1	1	1	1	1	1	1	1	1	1	1	1	1	1	1	1	1	1	1	1	1	1	1	1	1	1	1
group_1337		XRE family transcriptional regulator	49	49	1	1	1542				204	204	204	1	1	1	1	1	1	1	1	1	1	1	1	1	1	1	1	1	1	1	1	1	1	1	1	1	1	1	1	1	1	1	1	1	1	1	1
group_1338		epoxyqueuosine reductase	49	49	1	1	1543				1131	1131	1131	1	1	1	1	1	1	1	1	1	1	1	1	1	1	1	1	1	1	1	1	1	1	1	1	1	1	1	1	1	1	1	1	1	1	1	1
group_1339		TM2 domain-containing protein	49	49	1	1	1544				204	204	204	1	1	1	1	1	1	1	1	1	1	1	1	1	1	1	1	1	1	1	1	1	1	1	1	1	1	1	1	1	1	1	1	1	1	1	1
group_1345		NADH-dependent flavin oxidoreductase	49	49	1	1	1550				1128	1128	1128	1	1	1	1	1	1	1	1	1	1	1	1	1	1	1	1	1	1	1	1	1	1	1	1	1	1	1	1	1	1	1	1	1	1	1	1
group_1358		cold-shock protein	49	49	1	1	1567				201	201	201	1	1	1	1	1	1	1	1	1	1	1	1	1	1	1	1	1	1	1	1	1	1	1	1	1	1	1	1	1	1	1	1	1	1	1	1
group_1359		sterile alpha motif-like domain-containing protein	49	49	1	1	1568				201	201	201	1	1	1	1	1	1	1	1	1	1	1	1	1	1	1	1	1	1	1	1	1	1	1	1	1	1	1	1	1	1	1	1	1	1	1	1
group_1360		YqgQ family protein	49	49	1	1	1570				201	201	201	1	1	1	1	1	1	1	1	1	1	1	1	1	1	1	1	1	1	1	1	1	1	1	1	1	1	1	1	1	1	1	1	1	1	1	1
group_1362		alanine dehydrogenase	49	49	1	1	1574				1116	1116	1116	1	1	1	1	1	1	1	1	1	1	1	1	1	1	1	1	1	1	1	1	1	1	1	1	1	1	1	1	1	1	1	1	1	1	1	1
group_1367		510-methylene-tetrahydrofolate dehydrogenase	49	49	1	1	1580				1110	1110	1110	1	1	1	1	1	1	1	1	1	1	1	1	1	1	1	1	1	1	1	1	1	1	1	1	1	1	1	1	1	1	1	1	1	1	1	1
group_1372		hypothetical protein	49	49	1	1	1585				297	297	297	1	1	1	1	1	1	1	1	1	1	1	1	1	1	1	1	1	1	1	1	1	1	1	1	1	1	1	1	1	1	1	1	1	1	1	1
group_1374		glycosyltransferase	49	49	1	1	1588				1107	1107	1107	1	1	1	1	1	1	1	1	1	1	1	1	1	1	1	1	1	1	1	1	1	1	1	1	1	1	1	1	1	1	1	1	1	1	1	1
group_1376		hypothetical protein	49	49	1	1	1590				198	198	198	1	1	1	1	1	1	1	1	1	1	1	1	1	1	1	1	1	1	1	1	1	1	1	1	1	1	1	1	1	1	1	1	1	1	1	1
group_1382		ribosome biogenesis GTPase YqeH	49	49	1	1	1596				1101	1101	1101	1	1	1	1	1	1	1	1	1	1	1	1	1	1	1	1	1	1	1	1	1	1	1	1	1	1	1	1	1	1	1	1	1	1	1	1
group_1383		carbamoyl phosphate synthase small subunit	49	49	1	1	1597				1101	1101	1101	1	1	1	1	1	1	1	1	1	1	1	1	1	1	1	1	1	1	1	1	1	1	1	1	1	1	1	1	1	1	1	1	1	1	1	1
group_1386		spermidine/putrescine ABC transporter ATP-binding protein	49	49	1	1	1602				1095	1095	1095	1	1	1	1	1	1	1	1	1	1	1	1	1	1	1	1	1	1	1	1	1	1	1	1	1	1	1	1	1	1	1	1	1	1	1	1
group_1393		bifunctional 3-deoxy-7-phosphoheptulonate synthase/chorismate mutase	49	49	1	1	1609				1092	1092	1092	1	1	1	1	1	1	1	1	1	1	1	1	1	1	1	1	1	1	1	1	1	1	1	1	1	1	1	1	1	1	1	1	1	1	1	1
group_1396		AI-2E family transporter	49	49	1	1	1612				1086	1086	1086	1	1	1	1	1	1	1	1	1	1	1	1	1	1	1	1	1	1	1	1	1	1	1	1	1	1	1	1	1	1	1	1	1	1	1	1
group_1403		undecaprenyl/decaprenyl-phosphate alpha-N-acetylglucosaminyl 1-phosphate transferase	49	49	1	1	1619				1083	1083	1083	1	1	1	1	1	1	1	1	1	1	1	1	1	1	1	1	1	1	1	1	1	1	1	1	1	1	1	1	1	1	1	1	1	1	1	1
group_1406		GGDEF domain-containing protein	49	49	1	1	1622				1077	1077	1077	1	1	1	1	1	1	1	1	1	1	1	1	1	1	1	1	1	1	1	1	1	1	1	1	1	1	1	1	1	1	1	1	1	1	1	1
group_1407		PIN/TRAM domain-containing protein	49	49	1	1	1624				1077	1077	1077	1	1	1	1	1	1	1	1	1	1	1	1	1	1	1	1	1	1	1	1	1	1	1	1	1	1	1	1	1	1	1	1	1	1	1	1
group_1409		phosphomevalonate kinase	49	49	1	1	1626				1077	1077	1077	1	1	1	1	1	1	1	1	1	1	1	1	1	1	1	1	1	1	1	1	1	1	1	1	1	1	1	1	1	1	1	1	1	1	1	1
group_1410		branched-chain amino acid aminotransferase	49	49	1	1	1627				1077	1077	1077	1	1	1	1	1	1	1	1	1	1	1	1	1	1	1	1	1	1	1	1	1	1	1	1	1	1	1	1	1	1	1	1	1	1	1	1
group_1414		multidrug resistance protein SMR	49	49	1	1	1631				327	327	327	1	1	1	1	1	1	1	1	1	1	1	1	1	1	1	1	1	1	1	1	1	1	1	1	1	1	1	1	1	1	1	1	1	1	1	1
group_1415		alanine racemase	49	49	1	1	1632				1074	1074	1074	1	1	1	1	1	1	1	1	1	1	1	1	1	1	1	1	1	1	1	1	1	1	1	1	1	1	1	1	1	1	1	1	1	1	1	1
group_1416		UDP-N-acetylglucosamine--N-acetylmuramyl- (pentapeptide) pyrophosphoryl-undecaprenol N-acetylglucosamine transferase	49	49	1	1	1633				1074	1074	1074	1	1	1	1	1	1	1	1	1	1	1	1	1	1	1	1	1	1	1	1	1	1	1	1	1	1	1	1	1	1	1	1	1	1	1	1
group_1417		capsule biosynthesis protein CapA	49	49	1	1	1635				1074	1074	1074	1	1	1	1	1	1	1	1	1	1	1	1	1	1	1	1	1	1	1	1	1	1	1	1	1	1	1	1	1	1	1	1	1	1	1	1
group_1418		CsbD family protein	49	49	1	1	1637				192	192	192	1	1	1	1	1	1	1	1	1	1	1	1	1	1	1	1	1	1	1	1	1	1	1	1	1	1	1	1	1	1	1	1	1	1	1	1
group_1419		hypothetical protein	49	49	1	1	1638				192	192	192	1	1	1	1	1	1	1	1	1	1	1	1	1	1	1	1	1	1	1	1	1	1	1	1	1	1	1	1	1	1	1	1	1	1	1	1
group_1420		DNA polymerase IV	49	49	1	1	1639				1071	1071	1071	1	1	1	1	1	1	1	1	1	1	1	1	1	1	1	1	1	1	1	1	1	1	1	1	1	1	1	1	1	1	1	1	1	1	1	1
group_1421		NAD/NADP octopine/nopaline dehydrogenase family protein	49	49	1	1	1640				1071	1071	1071	1	1	1	1	1	1	1	1	1	1	1	1	1	1	1	1	1	1	1	1	1	1	1	1	1	1	1	1	1	1	1	1	1	1	1	1
group_1426		chromosome partitioning protein ParA	49	49	1	1	1645				1068	1068	1068	1	1	1	1	1	1	1	1	1	1	1	1	1	1	1	1	1	1	1	1	1	1	1	1	1	1	1	1	1	1	1	1	1	1	1	1
group_1429		NAD(P)/FAD-dependent oxidoreductase	49	49	1	1	1648				1065	1065	1065	1	1	1	1	1	1	1	1	1	1	1	1	1	1	1	1	1	1	1	1	1	1	1	1	1	1	1	1	1	1	1	1	1	1	1	1
group_1430		threonine synthase	49	49	1	1	1649				1065	1065	1065	1	1	1	1	1	1	1	1	1	1	1	1	1	1	1	1	1	1	1	1	1	1	1	1	1	1	1	1	1	1	1	1	1	1	1	1
group_1435		ATP-dependent DNA helicase RecG	49	49	1	1	1656				2049	2049	2049	1	1	1	1	1	1	1	1	1	1	1	1	1	1	1	1	1	1	1	1	1	1	1	1	1	1	1	1	1	1	1	1	1	1	1	1
group_1436		LapA family protein	49	49	1	1	1657				189	189	189	1	1	1	1	1	1	1	1	1	1	1	1	1	1	1	1	1	1	1	1	1	1	1	1	1	1	1	1	1	1	1	1	1	1	1	1
group_1437		23-butanediol dehydrogenase	49	49	1	1	1658				1053	1053	1053	1	1	1	1	1	1	1	1	1	1	1	1	1	1	1	1	1	1	1	1	1	1	1	1	1	1	1	1	1	1	1	1	1	1	1	1
group_1438		alcohol dehydrogenase	49	49	1	1	1660				1053	1053	1053	1	1	1	1	1	1	1	1	1	1	1	1	1	1	1	1	1	1	1	1	1	1	1	1	1	1	1	1	1	1	1	1	1	1	1	1
group_1439		hypothetical protein	49	49	1	1	1662				1050	1050	1050	1	1	1	1	1	1	1	1	1	1	1	1	1	1	1	1	1	1	1	1	1	1	1	1	1	1	1	1	1	1	1	1	1	1	1	1
group_1440		type 2 isopentenyl-diphosphate Delta-isomerase	49	49	1	1	1663				1050	1050	1050	1	1	1	1	1	1	1	1	1	1	1	1	1	1	1	1	1	1	1	1	1	1	1	1	1	1	1	1	1	1	1	1	1	1	1	1
group_1445		sensor histidine kinase	49	49	1	1	1668				1047	1047	1047	1	1	1	1	1	1	1	1	1	1	1	1	1	1	1	1	1	1	1	1	1	1	1	1	1	1	1	1	1	1	1	1	1	1	1	1
group_1448		PH domain-containing protein	49	49	1	1	1671				324	324	324	1	1	1	1	1	1	1	1	1	1	1	1	1	1	1	1	1	1	1	1	1	1	1	1	1	1	1	1	1	1	1	1	1	1	1	1
group_1449		hypothetical protein	49	49	1	1	1672				186	186	186	1	1	1	1	1	1	1	1	1	1	1	1	1	1	1	1	1	1	1	1	1	1	1	1	1	1	1	1	1	1	1	1	1	1	1	1
group_1450		transcriptional regulator	49	49	1	1	1673				1044	1044	1044	1	1	1	1	1	1	1	1	1	1	1	1	1	1	1	1	1	1	1	1	1	1	1	1	1	1	1	1	1	1	1	1	1	1	1	1
group_1451		type Z 30S ribosomal protein S14	49	49	1	1	1674				186	186	186	1	1	1	1	1	1	1	1	1	1	1	1	1	1	1	1	1	1	1	1	1	1	1	1	1	1	1	1	1	1	1	1	1	1	1	1
group_1452		orotidine 5'-phosphate decarboxylase	49	49	1	1	1675				693	693	693	1	1	1	1	1	1	1	1	1	1	1	1	1	1	1	1	1	1	1	1	1	1	1	1	1	1	1	1	1	1	1	1	1	1	1	1
group_1453		hypothetical protein	49	49	1	1	1676				186	186	186	1	1	1	1	1	1	1	1	1	1	1	1	1	1	1	1	1	1	1	1	1	1	1	1	1	1	1	1	1	1	1	1	1	1	1	1
group_146		phosphate--AMP phosphotransferase	49	49	1	1	161				441	1425	1404.92	1	1	1	1	1	1	1	1	1	1	1	1	1	1	1	1	1	1	1	1	1	1	1	1	1	1	1	1	1	1	1	1	1	1	1	1
group_1462		phosphoribosylaminoimidazole synthetase	49	49	1	1	1685				1032	1032	1032	1	1	1	1	1	1	1	1	1	1	1	1	1	1	1	1	1	1	1	1	1	1	1	1	1	1	1	1	1	1	1	1	1	1	1	1
group_1463		iron-siderophore ABC transporter permease	49	49	1	1	1686				1032	1032	1032	1	1	1	1	1	1	1	1	1	1	1	1	1	1	1	1	1	1	1	1	1	1	1	1	1	1	1	1	1	1	1	1	1	1	1	1
group_1464		ribitol-5-phosphate dehydrogenase	49	49	1	1	1687				1032	1032	1032	1	1	1	1	1	1	1	1	1	1	1	1	1	1	1	1	1	1	1	1	1	1	1	1	1	1	1	1	1	1	1	1	1	1	1	1
group_1465		allophanate hydrolase	49	49	1	1	1688				1005	1005	1005	1	1	1	1	1	1	1	1	1	1	1	1	1	1	1	1	1	1	1	1	1	1	1	1	1	1	1	1	1	1	1	1	1	1	1	1
group_1468		methionine ABC transporter ATP-binding protein	49	49	1	1	1691				1026	1026	1026	1	1	1	1	1	1	1	1	1	1	1	1	1	1	1	1	1	1	1	1	1	1	1	1	1	1	1	1	1	1	1	1	1	1	1	1
group_1469		methionine ABC transporter ATP-binding protein	49	49	1	1	1692				1026	1026	1026	1	1	1	1	1	1	1	1	1	1	1	1	1	1	1	1	1	1	1	1	1	1	1	1	1	1	1	1	1	1	1	1	1	1	1	1
group_1470		glyceraldehyde-3-phosphate dehydrogenase	49	49	1	1	1693				1026	1026	1026	1	1	1	1	1	1	1	1	1	1	1	1	1	1	1	1	1	1	1	1	1	1	1	1	1	1	1	1	1	1	1	1	1	1	1	1
group_1472		formamidopyrimidine-DNA glycosylase	49	49	1	1	1695				873	873	873	1	1	1	1	1	1	1	1	1	1	1	1	1	1	1	1	1	1	1	1	1	1	1	1	1	1	1	1	1	1	1	1	1	1	1	1
group_1482		phosphopantothenoylcysteine decarboxylase	49	49	1	1	1709				1200	1200	1200	1	1	1	1	1	1	1	1	1	1	1	1	1	1	1	1	1	1	1	1	1	1	1	1	1	1	1	1	1	1	1	1	1	1	1	1
group_1484		sugar-binding transcriptional regulator	49	49	1	1	1711				1014	1014	1014	1	1	1	1	1	1	1	1	1	1	1	1	1	1	1	1	1	1	1	1	1	1	1	1	1	1	1	1	1	1	1	1	1	1	1	1
group_1485		hypothetical protein	49	49	1	1	1712				180	180	180	1	1	1	1	1	1	1	1	1	1	1	1	1	1	1	1	1	1	1	1	1	1	1	1	1	1	1	1	1	1	1	1	1	1	1	1
group_1487		inorganic phosphate transporter	49	49	1	1	1716				1011	1011	1011	1	1	1	1	1	1	1	1	1	1	1	1	1	1	1	1	1	1	1	1	1	1	1	1	1	1	1	1	1	1	1	1	1	1	1	1
group_1493		protein arginine kinase	49	49	1	1	1722				1008	1008	1008	1	1	1	1	1	1	1	1	1	1	1	1	1	1	1	1	1	1	1	1	1	1	1	1	1	1	1	1	1	1	1	1	1	1	1	1
group_1497		allophanate hydrolase	49	49	1	1	1727				1005	1005	1005	1	1	1	1	1	1	1	1	1	1	1	1	1	1	1	1	1	1	1	1	1	1	1	1	1	1	1	1	1	1	1	1	1	1	1	1
group_1501		PP2C family protein-serine/threonine phosphatase	49	49	1	1	1734				1002	1002	1002	1	1	1	1	1	1	1	1	1	1	1	1	1	1	1	1	1	1	1	1	1	1	1	1	1	1	1	1	1	1	1	1	1	1	1	1
group_1508		2-oxoisovalerate dehydrogenase	49	49	1	1	1742				999	999	999	1	1	1	1	1	1	1	1	1	1	1	1	1	1	1	1	1	1	1	1	1	1	1	1	1	1	1	1	1	1	1	1	1	1	1	1
group_1511		YvcK family protein	49	49	1	1	1745				996	996	996	1	1	1	1	1	1	1	1	1	1	1	1	1	1	1	1	1	1	1	1	1	1	1	1	1	1	1	1	1	1	1	1	1	1	1	1
group_1515		LytR family transcriptional regulator	49	49	1	1	1751				990	990	990	1	1	1	1	1	1	1	1	1	1	1	1	1	1	1	1	1	1	1	1	1	1	1	1	1	1	1	1	1	1	1	1	1	1	1	1
group_1516		catabolite control protein A	49	49	1	1	1753				990	990	990	1	1	1	1	1	1	1	1	1	1	1	1	1	1	1	1	1	1	1	1	1	1	1	1	1	1	1	1	1	1	1	1	1	1	1	1
group_1520		peptidylprolyl isomerase	49	49	1	1	1760				990	990	990	1	1	1	1	1	1	1	1	1	1	1	1	1	1	1	1	1	1	1	1	1	1	1	1	1	1	1	1	1	1	1	1	1	1	1	1
group_1522		glucokinase	49	49	1	1	1762				987	987	987	1	1	1	1	1	1	1	1	1	1	1	1	1	1	1	1	1	1	1	1	1	1	1	1	1	1	1	1	1	1	1	1	1	1	1	1
group_1524		hypothetical protein	49	49	1	1	1765				171	171	171	1	1	1	1	1	1	1	1	1	1	1	1	1	1	1	1	1	1	1	1	1	1	1	1	1	1	1	1	1	1	1	1	1	1	1	1
group_1525		hypothetical protein	49	49	1	1	1766				171	171	171	1	1	1	1	1	1	1	1	1	1	1	1	1	1	1	1	1	1	1	1	1	1	1	1	1	1	1	1	1	1	1	1	1	1	1	1
group_1528		antitoxin MazE	49	49	1	1	1769				171	171	171	1	1	1	1	1	1	1	1	1	1	1	1	1	1	1	1	1	1	1	1	1	1	1	1	1	1	1	1	1	1	1	1	1	1	1	1
group_1529		4'-phosphopantetheinyl transferase	49	49	1	1	1770				354	354	354	1	1	1	1	1	1	1	1	1	1	1	1	1	1	1	1	1	1	1	1	1	1	1	1	1	1	1	1	1	1	1	1	1	1	1	1
group_1531		sphingomyelin phosphodiesterase	49	49	1	1	1772				984	984	984	1	1	1	1	1	1	1	1	1	1	1	1	1	1	1	1	1	1	1	1	1	1	1	1	1	1	1	1	1	1	1	1	1	1	1	1
group_1532		2-oxoisovalerate dehydrogenase	49	49	1	1	1773				984	984	984	1	1	1	1	1	1	1	1	1	1	1	1	1	1	1	1	1	1	1	1	1	1	1	1	1	1	1	1	1	1	1	1	1	1	1	1
group_1533		diphosphomevalonate decarboxylase	49	49	1	1	1774				984	984	984	1	1	1	1	1	1	1	1	1	1	1	1	1	1	1	1	1	1	1	1	1	1	1	1	1	1	1	1	1	1	1	1	1	1	1	1
group_154		lytic transglycosylase	49	49	1	1	170				1152	1152	1152	1	1	1	1	1	1	1	1	1	1	1	1	1	1	1	1	1	1	1	1	1	1	1	1	1	1	1	1	1	1	1	1	1	1	1	1
group_1540		PstS family phosphate ABC transporter substrate-binding protein	49	49	1	1	1781				978	978	978	1	1	1	1	1	1	1	1	1	1	1	1	1	1	1	1	1	1	1	1	1	1	1	1	1	1	1	1	1	1	1	1	1	1	1	1
group_1541		aromatic acid exporter family protein	49	49	1	1	1782				978	978	978	1	1	1	1	1	1	1	1	1	1	1	1	1	1	1	1	1	1	1	1	1	1	1	1	1	1	1	1	1	1	1	1	1	1	1	1
group_1543		tagatose-bisphosphate aldolase	49	49	1	1	1786				978	978	978	1	1	1	1	1	1	1	1	1	1	1	1	1	1	1	1	1	1	1	1	1	1	1	1	1	1	1	1	1	1	1	1	1	1	1	1
group_1544		alpha-ketoacid dehydrogenase subunit beta	49	49	1	1	1787				978	978	978	1	1	1	1	1	1	1	1	1	1	1	1	1	1	1	1	1	1	1	1	1	1	1	1	1	1	1	1	1	1	1	1	1	1	1	1
group_1546		iron ABC transporter permease	49	49	1	1	1790				975	975	975	1	1	1	1	1	1	1	1	1	1	1	1	1	1	1	1	1	1	1	1	1	1	1	1	1	1	1	1	1	1	1	1	1	1	1	1
group_1547		N-acetylmuramoyl-L-alanine amidase	49	49	1	1	1791				975	975	975	1	1	1	1	1	1	1	1	1	1	1	1	1	1	1	1	1	1	1	1	1	1	1	1	1	1	1	1	1	1	1	1	1	1	1	1
group_155		thiamine biosynthesis protein ThiI	49	49	1	1	171				1224	1224	1224	1	1	1	1	1	1	1	1	1	1	1	1	1	1	1	1	1	1	1	1	1	1	1	1	1	1	1	1	1	1	1	1	1	1	1	1
group_1554		bifunctional riboflavin kinase/FMN adenylyltransferase	49	49	1	1	1799				972	972	972	1	1	1	1	1	1	1	1	1	1	1	1	1	1	1	1	1	1	1	1	1	1	1	1	1	1	1	1	1	1	1	1	1	1	1	1
group_156		YtxH domain-containing protein	49	49	1	1	172				429	429	429	1	1	1	1	1	1	1	1	1	1	1	1	1	1	1	1	1	1	1	1	1	1	1	1	1	1	1	1	1	1	1	1	1	1	1	1
group_1560		homoserine acetyltransferase	49	49	1	1	1807				969	969	969	1	1	1	1	1	1	1	1	1	1	1	1	1	1	1	1	1	1	1	1	1	1	1	1	1	1	1	1	1	1	1	1	1	1	1	1
group_1563		3-hydroxybutyryl-CoA dehydrogenase	49	49	1	1	1811				969	969	969	1	1	1	1	1	1	1	1	1	1	1	1	1	1	1	1	1	1	1	1	1	1	1	1	1	1	1	1	1	1	1	1	1	1	1	1
group_1567		ribose-phosphate diphosphokinase	49	49	1	1	1817				966	966	966	1	1	1	1	1	1	1	1	1	1	1	1	1	1	1	1	1	1	1	1	1	1	1	1	1	1	1	1	1	1	1	1	1	1	1	1
group_1568		hypothetical protein	49	49	1	1	1818				162	162	162	1	1	1	1	1	1	1	1	1	1	1	1	1	1	1	1	1	1	1	1	1	1	1	1	1	1	1	1	1	1	1	1	1	1	1	1
group_1569		hypothetical protein	49	49	1	1	1819				162	162	162	1	1	1	1	1	1	1	1	1	1	1	1	1	1	1	1	1	1	1	1	1	1	1	1	1	1	1	1	1	1	1	1	1	1	1	1
group_157		MerR family transcriptional regulator	49	49	1	1	173				753	756	754.776	1	1	1	1	1	1	1	1	1	1	1	1	1	1	1	1	1	1	1	1	1	1	1	1	1	1	1	1	1	1	1	1	1	1	1	1
group_1573		rhodanese-related sulfurtransferase	49	49	1	1	1823				963	963	963	1	1	1	1	1	1	1	1	1	1	1	1	1	1	1	1	1	1	1	1	1	1	1	1	1	1	1	1	1	1	1	1	1	1	1	1
group_1574		magnesium transporter CorA	49	49	1	1	1824				963	963	963	1	1	1	1	1	1	1	1	1	1	1	1	1	1	1	1	1	1	1	1	1	1	1	1	1	1	1	1	1	1	1	1	1	1	1	1
group_1575		heptaprenyl diphosphate synthase	49	49	1	1	1825				960	960	960	1	1	1	1	1	1	1	1	1	1	1	1	1	1	1	1	1	1	1	1	1	1	1	1	1	1	1	1	1	1	1	1	1	1	1	1
group_1576		nucleotide pyrophosphohydrolase	49	49	1	1	1826				318	318	318	1	1	1	1	1	1	1	1	1	1	1	1	1	1	1	1	1	1	1	1	1	1	1	1	1	1	1	1	1	1	1	1	1	1	1	1
group_158		YuzB family protein	49	49	1	1	174				342	342	342	1	1	1	1	1	1	1	1	1	1	1	1	1	1	1	1	1	1	1	1	1	1	1	1	1	1	1	1	1	1	1	1	1	1	1	1
group_1585		ABC transporter substrate-binding protein	49	49	1	1	1836				954	954	954	1	1	1	1	1	1	1	1	1	1	1	1	1	1	1	1	1	1	1	1	1	1	1	1	1	1	1	1	1	1	1	1	1	1	1	1
group_1587		TIGR01212 family radical SAM protein	49	49	1	1	1838				954	954	954	1	1	1	1	1	1	1	1	1	1	1	1	1	1	1	1	1	1	1	1	1	1	1	1	1	1	1	1	1	1	1	1	1	1	1	1
group_1588		cation transporter	49	49	1	1	1839				954	954	954	1	1	1	1	1	1	1	1	1	1	1	1	1	1	1	1	1	1	1	1	1	1	1	1	1	1	1	1	1	1	1	1	1	1	1	1
group_1589		hydroxyacid dehydrogenase	49	49	1	1	1840				954	954	954	1	1	1	1	1	1	1	1	1	1	1	1	1	1	1	1	1	1	1	1	1	1	1	1	1	1	1	1	1	1	1	1	1	1	1	1
group_1591		adenine methyltransferase	49	49	1	1	1842				954	954	954	1	1	1	1	1	1	1	1	1	1	1	1	1	1	1	1	1	1	1	1	1	1	1	1	1	1	1	1	1	1	1	1	1	1	1	1
group_1592		diacylglycerol kinase	49	49	1	1	1843				951	951	951	1	1	1	1	1	1	1	1	1	1	1	1	1	1	1	1	1	1	1	1	1	1	1	1	1	1	1	1	1	1	1	1	1	1	1	1
group_1593		L-lactate dehydrogenase	49	49	1	1	1844				951	951	951	1	1	1	1	1	1	1	1	1	1	1	1	1	1	1	1	1	1	1	1	1	1	1	1	1	1	1	1	1	1	1	1	1	1	1	1
group_1594		LytR family transcriptional regulator	49	49	1	1	1845				951	951	951	1	1	1	1	1	1	1	1	1	1	1	1	1	1	1	1	1	1	1	1	1	1	1	1	1	1	1	1	1	1	1	1	1	1	1	1
group_1597		PhoH family protein	49	49	1	1	1848				948	948	948	1	1	1	1	1	1	1	1	1	1	1	1	1	1	1	1	1	1	1	1	1	1	1	1	1	1	1	1	1	1	1	1	1	1	1	1
group_1598		magnesium transporter CorA family protein	49	49	1	1	1849				948	948	948	1	1	1	1	1	1	1	1	1	1	1	1	1	1	1	1	1	1	1	1	1	1	1	1	1	1	1	1	1	1	1	1	1	1	1	1
group_16		DoxX family protein	49	49	1	1	20				357	357	357	1	1	1	1	1	1	1	1	1	1	1	1	1	1	1	1	1	1	1	1	1	1	1	1	1	1	1	1	1	1	1	1	1	1	1	1
group_1605		glycine/betaine ABC transporter substrate-binding protein	49	49	1	1	1857				945	945	945	1	1	1	1	1	1	1	1	1	1	1	1	1	1	1	1	1	1	1	1	1	1	1	1	1	1	1	1	1	1	1	1	1	1	1	1
group_1606		DNA-directed RNA polymerase subunit alpha	49	49	1	1	1858				945	945	945	1	1	1	1	1	1	1	1	1	1	1	1	1	1	1	1	1	1	1	1	1	1	1	1	1	1	1	1	1	1	1	1	1	1	1	1
group_1608		bacitracin ABC transporter permease	49	49	1	1	1860				1890	1890	1890	1	1	1	1	1	1	1	1	1	1	1	1	1	1	1	1	1	1	1	1	1	1	1	1	1	1	1	1	1	1	1	1	1	1	1	1
group_1609		dihydrolipoamide dehydrogenase	49	49	1	1	1861				1422	1422	1422	1	1	1	1	1	1	1	1	1	1	1	1	1	1	1	1	1	1	1	1	1	1	1	1	1	1	1	1	1	1	1	1	1	1	1	1
group_1613		cation transporter	49	49	1	1	1865				942	942	942	1	1	1	1	1	1	1	1	1	1	1	1	1	1	1	1	1	1	1	1	1	1	1	1	1	1	1	1	1	1	1	1	1	1	1	1
group_1614		ketoacyl-ACP synthase III	49	49	1	1	1867				942	942	942	1	1	1	1	1	1	1	1	1	1	1	1	1	1	1	1	1	1	1	1	1	1	1	1	1	1	1	1	1	1	1	1	1	1	1	1
group_1617		ribosomal protein L11 methyltransferase	49	49	1	1	1870				939	939	939	1	1	1	1	1	1	1	1	1	1	1	1	1	1	1	1	1	1	1	1	1	1	1	1	1	1	1	1	1	1	1	1	1	1	1	1
group_1618		14-dihydroxy-2-naphthoate polyprenyltransferase	49	49	1	1	1871				939	939	939	1	1	1	1	1	1	1	1	1	1	1	1	1	1	1	1	1	1	1	1	1	1	1	1	1	1	1	1	1	1	1	1	1	1	1	1
group_1619		mannose-6-phosphate isomerase	49	49	1	1	1872				939	939	939	1	1	1	1	1	1	1	1	1	1	1	1	1	1	1	1	1	1	1	1	1	1	1	1	1	1	1	1	1	1	1	1	1	1	1	1
group_1620		aldo/keto reductase	49	49	1	1	1873				939	939	939	1	1	1	1	1	1	1	1	1	1	1	1	1	1	1	1	1	1	1	1	1	1	1	1	1	1	1	1	1	1	1	1	1	1	1	1
group_1622		molybdopterin biosynthesis protein MoeB	49	49	1	1	1875				879	1005	1000.22	1	1	1	1	1	1	1	1	1	1	1	1	1	1	1	1	1	1	1	1	1	1	1	1	1	1	1	1	1	1	1	1	1	1	1	1
group_1625		CdaR family protein	49	49	1	1	1878				936	936	936	1	1	1	1	1	1	1	1	1	1	1	1	1	1	1	1	1	1	1	1	1	1	1	1	1	1	1	1	1	1	1	1	1	1	1	1
group_1627		ribosomal RNA small subunit methyltransferase H	49	49	1	1	1880				936	936	936	1	1	1	1	1	1	1	1	1	1	1	1	1	1	1	1	1	1	1	1	1	1	1	1	1	1	1	1	1	1	1	1	1	1	1	1
group_163		aspartate-semialdehyde dehydrogenase	49	49	1	1	179				990	996	994.653	1	1	1	1	1	1	1	1	1	1	1	1	1	1	1	1	1	1	1	1	1	1	1	1	1	1	1	1	1	1	1	1	1	1	1	1
group_1633		methionyl-tRNA formyltransferase	49	49	1	1	1890				933	933	933	1	1	1	1	1	1	1	1	1	1	1	1	1	1	1	1	1	1	1	1	1	1	1	1	1	1	1	1	1	1	1	1	1	1	1	1
group_1638		inorganic pyrophosphatase	49	49	1	1	1896				930	930	930	1	1	1	1	1	1	1	1	1	1	1	1	1	1	1	1	1	1	1	1	1	1	1	1	1	1	1	1	1	1	1	1	1	1	1	1
group_164		glycine cleavage system protein T	49	49	1	1	180				1092	1092	1092	1	1	1	1	1	1	1	1	1	1	1	1	1	1	1	1	1	1	1	1	1	1	1	1	1	1	1	1	1	1	1	1	1	1	1	1
group_1642		DNA polymerase III subunit delta'	49	49	1	1	1903				927	927	927	1	1	1	1	1	1	1	1	1	1	1	1	1	1	1	1	1	1	1	1	1	1	1	1	1	1	1	1	1	1	1	1	1	1	1	1
group_1644		hypothetical protein	49	49	1	1	1905				927	927	927	1	1	1	1	1	1	1	1	1	1	1	1	1	1	1	1	1	1	1	1	1	1	1	1	1	1	1	1	1	1	1	1	1	1	1	1
group_1648		peptidase U32	49	49	1	1	1909				924	924	924	1	1	1	1	1	1	1	1	1	1	1	1	1	1	1	1	1	1	1	1	1	1	1	1	1	1	1	1	1	1	1	1	1	1	1	1
group_1649		heme A synthase	49	49	1	1	1910				924	924	924	1	1	1	1	1	1	1	1	1	1	1	1	1	1	1	1	1	1	1	1	1	1	1	1	1	1	1	1	1	1	1	1	1	1	1	1
group_165		bifunctional acetaldehyde-CoA/alcohol dehydrogenase	49	52	1.06122	1	182				126	2610	2450.42	1	1	1	1	1	1	1	1	1	1	1	1	1	1	1	1	1	1	1	1	1	1	1	1	1	1	1	1	1	1	1	1	1	1	1	1
group_166		glycosyl transferase family 1	49	49	1	1	184				1503	1503	1503	1	1	1	1	1	1	1	1	1	1	1	1	1	1	1	1	1	1	1	1	1	1	1	1	1	1	1	1	1	1	1	1	1	1	1	1
group_1661		pseudouridine synthase	49	49	1	1	1924				918	918	918	1	1	1	1	1	1	1	1	1	1	1	1	1	1	1	1	1	1	1	1	1	1	1	1	1	1	1	1	1	1	1	1	1	1	1	1
group_1678		aldo/keto reductase	49	49	1	1	1944				909	909	909	1	1	1	1	1	1	1	1	1	1	1	1	1	1	1	1	1	1	1	1	1	1	1	1	1	1	1	1	1	1	1	1	1	1	1	1
group_1679		malonate transporter	49	49	1	1	1945				909	909	909	1	1	1	1	1	1	1	1	1	1	1	1	1	1	1	1	1	1	1	1	1	1	1	1	1	1	1	1	1	1	1	1	1	1	1	1
group_1680		NERD domain-containing protein	49	49	1	1	1946				909	909	909	1	1	1	1	1	1	1	1	1	1	1	1	1	1	1	1	1	1	1	1	1	1	1	1	1	1	1	1	1	1	1	1	1	1	1	1
group_1683		fumarylacetoacetate hydrolase family protein	49	49	1	1	1950				906	906	906	1	1	1	1	1	1	1	1	1	1	1	1	1	1	1	1	1	1	1	1	1	1	1	1	1	1	1	1	1	1	1	1	1	1	1	1
group_1691		ribose-5-phosphate isomerase	49	49	1	1	1958				693	693	693	1	1	1	1	1	1	1	1	1	1	1	1	1	1	1	1	1	1	1	1	1	1	1	1	1	1	1	1	1	1	1	1	1	1	1	1
group_1694		shikimate kinase	49	49	1	1	1962				513	513	513	1	1	1	1	1	1	1	1	1	1	1	1	1	1	1	1	1	1	1	1	1	1	1	1	1	1	1	1	1	1	1	1	1	1	1	1
group_170		sucrose-6-phosphate hydrolase	49	49	1	1	188				1473	1473	1473	1	1	1	1	1	1	1	1	1	1	1	1	1	1	1	1	1	1	1	1	1	1	1	1	1	1	1	1	1	1	1	1	1	1	1	1
group_1703		acetylglutamate kinase	49	49	1	1	1972				555	741	732.735	1	1	1	1	1	1	1	1	1	1	1	1	1	1	1	1	1	1	1	1	1	1	1	1	1	1	1	1	1	1	1	1	1	1	1	1
group_1705		acetyl-CoA carboxylase biotin carboxyl carrier protein subunit	49	49	1	1	1974				216	441	436.408	1	1	1	1	1	1	1	1	1	1	1	1	1	1	1	1	1	1	1	1	1	1	1	1	1	1	1	1	1	1	1	1	1	1	1	1
group_1707		recombinase XerC	49	49	1	1	1976				891	891	891	1	1	1	1	1	1	1	1	1	1	1	1	1	1	1	1	1	1	1	1	1	1	1	1	1	1	1	1	1	1	1	1	1	1	1	1
group_1709		fructose bisphosphate aldolase	49	49	1	1	1978				891	891	891	1	1	1	1	1	1	1	1	1	1	1	1	1	1	1	1	1	1	1	1	1	1	1	1	1	1	1	1	1	1	1	1	1	1	1	1
group_1710		16S rRNA methyltransferase	49	49	1	1	1979				891	891	891	1	1	1	1	1	1	1	1	1	1	1	1	1	1	1	1	1	1	1	1	1	1	1	1	1	1	1	1	1	1	1	1	1	1	1	1
group_1720		glucohydrolase	49	49	1	1	1991				1656	1656	1656	1	1	1	1	1	1	1	1	1	1	1	1	1	1	1	1	1	1	1	1	1	1	1	1	1	1	1	1	1	1	1	1	1	1	1	1
group_1721		hypothetical protein	49	49	1	1	1992				276	276	276	1	1	1	1	1	1	1	1	1	1	1	1	1	1	1	1	1	1	1	1	1	1	1	1	1	1	1	1	1	1	1	1	1	1	1	1
group_1722		M20/M25/M40 family metallo-hydrolase	49	49	1	1	1993				1125	1125	1125	1	1	1	1	1	1	1	1	1	1	1	1	1	1	1	1	1	1	1	1	1	1	1	1	1	1	1	1	1	1	1	1	1	1	1	1
group_1723		LysR family transcriptional regulator	49	49	1	1	1994				885	885	885	1	1	1	1	1	1	1	1	1	1	1	1	1	1	1	1	1	1	1	1	1	1	1	1	1	1	1	1	1	1	1	1	1	1	1	1
group_1728		AraC family transcriptional regulator	49	49	1	1	1999				882	882	882	1	1	1	1	1	1	1	1	1	1	1	1	1	1	1	1	1	1	1	1	1	1	1	1	1	1	1	1	1	1	1	1	1	1	1	1
group_1729		aspartate carbamoyltransferase	49	49	1	1	2000				882	882	882	1	1	1	1	1	1	1	1	1	1	1	1	1	1	1	1	1	1	1	1	1	1	1	1	1	1	1	1	1	1	1	1	1	1	1	1
group_1730		LysR family transcriptional regulator	49	49	1	1	2001				882	882	882	1	1	1	1	1	1	1	1	1	1	1	1	1	1	1	1	1	1	1	1	1	1	1	1	1	1	1	1	1	1	1	1	1	1	1	1
group_1731		NAD(P)-dependent oxidoreductase	49	49	1	1	2002				882	882	882	1	1	1	1	1	1	1	1	1	1	1	1	1	1	1	1	1	1	1	1	1	1	1	1	1	1	1	1	1	1	1	1	1	1	1	1
group_1733		lysostaphin resistance protein A	49	49	1	1	2006				1149	1149	1149	1	1	1	1	1	1	1	1	1	1	1	1	1	1	1	1	1	1	1	1	1	1	1	1	1	1	1	1	1	1	1	1	1	1	1	1
group_1739		5'-3' exonuclease	49	49	1	1	2013				879	879	879	1	1	1	1	1	1	1	1	1	1	1	1	1	1	1	1	1	1	1	1	1	1	1	1	1	1	1	1	1	1	1	1	1	1	1	1
group_1742		mechanosensitive ion channel protein MscS	49	49	1	1	2019				876	876	876	1	1	1	1	1	1	1	1	1	1	1	1	1	1	1	1	1	1	1	1	1	1	1	1	1	1	1	1	1	1	1	1	1	1	1	1
group_1743		esterase	49	49	1	1	2020				876	876	876	1	1	1	1	1	1	1	1	1	1	1	1	1	1	1	1	1	1	1	1	1	1	1	1	1	1	1	1	1	1	1	1	1	1	1	1
group_1744		GTPase	49	49	1	1	2021				876	876	876	1	1	1	1	1	1	1	1	1	1	1	1	1	1	1	1	1	1	1	1	1	1	1	1	1	1	1	1	1	1	1	1	1	1	1	1
group_1745		cell wall amidase	49	49	1	1	2022				876	876	876	1	1	1	1	1	1	1	1	1	1	1	1	1	1	1	1	1	1	1	1	1	1	1	1	1	1	1	1	1	1	1	1	1	1	1	1
group_175		ferrous iron transporter B;transporter	49	51	1.04082	1	196				393	1386	1325.94	1	1	1	1	1	1	1	1	1	1	1	1	1	1	1	1	1	1	1	1	1	1	1	1	1	1	1	1	1	1	1	1	1	1	1	1
group_1750		antibiotic ABC transporter ATP-binding protein	49	49	1	1	2027				873	873	873	1	1	1	1	1	1	1	1	1	1	1	1	1	1	1	1	1	1	1	1	1	1	1	1	1	1	1	1	1	1	1	1	1	1	1	1
group_1751		undecaprenyl-diphosphate phosphatase	49	49	1	1	2028				873	873	873	1	1	1	1	1	1	1	1	1	1	1	1	1	1	1	1	1	1	1	1	1	1	1	1	1	1	1	1	1	1	1	1	1	1	1	1
group_1756		DMT family transporter	49	49	1	1	2033				870	870	870	1	1	1	1	1	1	1	1	1	1	1	1	1	1	1	1	1	1	1	1	1	1	1	1	1	1	1	1	1	1	1	1	1	1	1	1
group_1757		hypothetical protein	49	49	1	1	2034				102	102	102	1	1	1	1	1	1	1	1	1	1	1	1	1	1	1	1	1	1	1	1	1	1	1	1	1	1	1	1	1	1	1	1	1	1	1	1
group_1764		fatty acid-binding protein DegV	49	49	1	1	2041				867	867	867	1	1	1	1	1	1	1	1	1	1	1	1	1	1	1	1	1	1	1	1	1	1	1	1	1	1	1	1	1	1	1	1	1	1	1	1
group_1765		UTP--glucose-1-phosphate uridylyltransferase	49	49	1	1	2042				867	867	867	1	1	1	1	1	1	1	1	1	1	1	1	1	1	1	1	1	1	1	1	1	1	1	1	1	1	1	1	1	1	1	1	1	1	1	1
group_1767		2-oxoacid:ferredoxin oxidoreductase subunit beta	49	49	1	1	2044				867	867	867	1	1	1	1	1	1	1	1	1	1	1	1	1	1	1	1	1	1	1	1	1	1	1	1	1	1	1	1	1	1	1	1	1	1	1	1
group_1770		hypothetical protein;competence protein ComGF	49	90	1.83673	1	2048				192	624	341.133	1	1	1	1	1	1	1	1	1	1	1	1	1	1	1	1	1	1	1	1	1	1	1	1	1	1	1	1	1	1	1	1	1	1	1	1
group_1774		GRP family sugar transporter	49	49	1	1	2053				864	864	864	1	1	1	1	1	1	1	1	1	1	1	1	1	1	1	1	1	1	1	1	1	1	1	1	1	1	1	1	1	1	1	1	1	1	1	1
group_178		gamma-aminobutyrate permease	49	50	1.02041	1	200				582	1380	1352.04	1	1	1	1	1	1	1	1	1	1	1	1	1	1	1	1	1	1	1	1	1	1	1	1	1	1	1	1	1	1	1	1	1	1	1	1
group_1783		fructose-bisphosphate aldolase	49	49	1	1	2062				861	861	861	1	1	1	1	1	1	1	1	1	1	1	1	1	1	1	1	1	1	1	1	1	1	1	1	1	1	1	1	1	1	1	1	1	1	1	1
group_1789		N-acetylglucosamine-6-phosphate deacetylase	49	49	1	1	2068				1173	1173	1173	1	1	1	1	1	1	1	1	1	1	1	1	1	1	1	1	1	1	1	1	1	1	1	1	1	1	1	1	1	1	1	1	1	1	1	1
group_1791		ATP-binding protein	49	49	1	1	2070				1767	1767	1767	1	1	1	1	1	1	1	1	1	1	1	1	1	1	1	1	1	1	1	1	1	1	1	1	1	1	1	1	1	1	1	1	1	1	1	1
group_1797		LysR family transcriptional regulator	49	49	1	1	2077				855	855	855	1	1	1	1	1	1	1	1	1	1	1	1	1	1	1	1	1	1	1	1	1	1	1	1	1	1	1	1	1	1	1	1	1	1	1	1
group_1798		autolysin	49	49	1	1	2078				852	852	852	1	1	1	1	1	1	1	1	1	1	1	1	1	1	1	1	1	1	1	1	1	1	1	1	1	1	1	1	1	1	1	1	1	1	1	1
group_1799		metal ABC transporter permease	49	49	1	1	2079				849	849	849	1	1	1	1	1	1	1	1	1	1	1	1	1	1	1	1	1	1	1	1	1	1	1	1	1	1	1	1	1	1	1	1	1	1	1	1
group_1801		YitT family protein	49	49	1	1	2081				849	849	849	1	1	1	1	1	1	1	1	1	1	1	1	1	1	1	1	1	1	1	1	1	1	1	1	1	1	1	1	1	1	1	1	1	1	1	1
group_1809		prolipoprotein diacylglyceryl transferase	49	49	1	1	2092				840	840	840	1	1	1	1	1	1	1	1	1	1	1	1	1	1	1	1	1	1	1	1	1	1	1	1	1	1	1	1	1	1	1	1	1	1	1	1
group_181		acetyl-CoA carboxylase biotin carboxylase subunit	49	49	1	1	203				1359	1362	1361.27	1	1	1	1	1	1	1	1	1	1	1	1	1	1	1	1	1	1	1	1	1	1	1	1	1	1	1	1	1	1	1	1	1	1	1	1
group_1810		rod shape-determining protein MreC	49	49	1	1	2094				840	840	840	1	1	1	1	1	1	1	1	1	1	1	1	1	1	1	1	1	1	1	1	1	1	1	1	1	1	1	1	1	1	1	1	1	1	1	1
group_1811		lipoate--protein ligase	49	49	1	1	2095				840	840	840	1	1	1	1	1	1	1	1	1	1	1	1	1	1	1	1	1	1	1	1	1	1	1	1	1	1	1	1	1	1	1	1	1	1	1	1
group_1816		lysophospholipase	49	49	1	1	2102				828	828	828	1	1	1	1	1	1	1	1	1	1	1	1	1	1	1	1	1	1	1	1	1	1	1	1	1	1	1	1	1	1	1	1	1	1	1	1
group_1818		RNA pseudouridine synthase	49	49	1	1	2104				825	825	825	1	1	1	1	1	1	1	1	1	1	1	1	1	1	1	1	1	1	1	1	1	1	1	1	1	1	1	1	1	1	1	1	1	1	1	1
group_182		acetylornithine transaminase	49	51	1.04082	1	204				216	1128	1080.82	1	1	1	1	1	1	1	1	1	1	1	1	1	1	1	1	1	1	1	1	1	1	1	1	1	1	1	1	1	1	1	1	1	1	1	1
group_1823		kinase/pyrophosphorylase	49	49	1	1	2111				819	819	819	1	1	1	1	1	1	1	1	1	1	1	1	1	1	1	1	1	1	1	1	1	1	1	1	1	1	1	1	1	1	1	1	1	1	1	1
group_1824		kinase/pyrophosphorylase	49	49	1	1	2113				819	819	819	1	1	1	1	1	1	1	1	1	1	1	1	1	1	1	1	1	1	1	1	1	1	1	1	1	1	1	1	1	1	1	1	1	1	1	1
group_1825		carbohydrate kinase	49	49	1	1	2115				816	816	816	1	1	1	1	1	1	1	1	1	1	1	1	1	1	1	1	1	1	1	1	1	1	1	1	1	1	1	1	1	1	1	1	1	1	1	1
group_1828		hypothetical protein	49	49	1	1	2118				180	186	180.383	1	1	1	1	1	1	1	1	1	1	1	1	1	1	1	1	1	1	1	1	1	1	1	1	1	1	1	1	1	1	1	1	1	1	1	1
group_183		recombinase RecQ	49	49	1	1	205				1380	1380	1380	1	1	1	1	1	1	1	1	1	1	1	1	1	1	1	1	1	1	1	1	1	1	1	1	1	1	1	1	1	1	1	1	1	1	1	1
group_1833		glycosyltransferase	49	49	1	1	2124				810	810	810	1	1	1	1	1	1	1	1	1	1	1	1	1	1	1	1	1	1	1	1	1	1	1	1	1	1	1	1	1	1	1	1	1	1	1	1
group_1834		NAD kinase	49	49	1	1	2125				810	810	810	1	1	1	1	1	1	1	1	1	1	1	1	1	1	1	1	1	1	1	1	1	1	1	1	1	1	1	1	1	1	1	1	1	1	1	1
group_1835		ABC transporter permease	49	49	1	1	2126				810	810	810	1	1	1	1	1	1	1	1	1	1	1	1	1	1	1	1	1	1	1	1	1	1	1	1	1	1	1	1	1	1	1	1	1	1	1	1
group_1837		TerC family protein	49	49	1	1	2128				807	807	807	1	1	1	1	1	1	1	1	1	1	1	1	1	1	1	1	1	1	1	1	1	1	1	1	1	1	1	1	1	1	1	1	1	1	1	1
group_1839		pseudouridine synthase	49	49	1	1	2130				804	804	804	1	1	1	1	1	1	1	1	1	1	1	1	1	1	1	1	1	1	1	1	1	1	1	1	1	1	1	1	1	1	1	1	1	1	1	1
group_184		DEAD/DEAH box helicase	49	49	1	1	206				1347	1347	1347	1	1	1	1	1	1	1	1	1	1	1	1	1	1	1	1	1	1	1	1	1	1	1	1	1	1	1	1	1	1	1	1	1	1	1	1
group_1840		glutamate racemase	49	49	1	1	2131				804	804	804	1	1	1	1	1	1	1	1	1	1	1	1	1	1	1	1	1	1	1	1	1	1	1	1	1	1	1	1	1	1	1	1	1	1	1	1
group_1841		signal peptidase II	49	49	1	1	2132				804	804	804	1	1	1	1	1	1	1	1	1	1	1	1	1	1	1	1	1	1	1	1	1	1	1	1	1	1	1	1	1	1	1	1	1	1	1	1
group_1843		peptidase M23	49	49	1	1	2134				804	804	804	1	1	1	1	1	1	1	1	1	1	1	1	1	1	1	1	1	1	1	1	1	1	1	1	1	1	1	1	1	1	1	1	1	1	1	1
group_1846		metallohydrolase	49	49	1	1	2137				801	801	801	1	1	1	1	1	1	1	1	1	1	1	1	1	1	1	1	1	1	1	1	1	1	1	1	1	1	1	1	1	1	1	1	1	1	1	1
group_185		porphobilinogen deaminase	49	49	1	1	207				927	927	927	1	1	1	1	1	1	1	1	1	1	1	1	1	1	1	1	1	1	1	1	1	1	1	1	1	1	1	1	1	1	1	1	1	1	1	1
group_1850		ABC transporter ATP-binding protein	49	49	1	1	2142				798	798	798	1	1	1	1	1	1	1	1	1	1	1	1	1	1	1	1	1	1	1	1	1	1	1	1	1	1	1	1	1	1	1	1	1	1	1	1
group_1851		type II pantothenate kinase	49	49	1	1	2143				798	798	798	1	1	1	1	1	1	1	1	1	1	1	1	1	1	1	1	1	1	1	1	1	1	1	1	1	1	1	1	1	1	1	1	1	1	1	1
group_1853		PadR family transcriptional regulator	49	49	1	1	2145				321	321	321	1	1	1	1	1	1	1	1	1	1	1	1	1	1	1	1	1	1	1	1	1	1	1	1	1	1	1	1	1	1	1	1	1	1	1	1
group_1855		phosphotransferase family protein	49	49	1	1	2148				795	795	795	1	1	1	1	1	1	1	1	1	1	1	1	1	1	1	1	1	1	1	1	1	1	1	1	1	1	1	1	1	1	1	1	1	1	1	1
group_1856		metallophosphoesterase	49	49	1	1	2149				795	795	795	1	1	1	1	1	1	1	1	1	1	1	1	1	1	1	1	1	1	1	1	1	1	1	1	1	1	1	1	1	1	1	1	1	1	1	1
group_1857		MoxR family ATPase	49	49	1	1	2150				792	792	792	1	1	1	1	1	1	1	1	1	1	1	1	1	1	1	1	1	1	1	1	1	1	1	1	1	1	1	1	1	1	1	1	1	1	1	1
group_1860		fibronectin-binding protein	49	49	1	1	2154				1698	1698	1698	1	1	1	1	1	1	1	1	1	1	1	1	1	1	1	1	1	1	1	1	1	1	1	1	1	1	1	1	1	1	1	1	1	1	1	1
group_1861		histidine kinase	49	49	1	1	2155				1698	1698	1698	1	1	1	1	1	1	1	1	1	1	1	1	1	1	1	1	1	1	1	1	1	1	1	1	1	1	1	1	1	1	1	1	1	1	1	1
group_1863		amino acid ABC transporter substrate-binding protein	49	49	1	1	2157				789	789	789	1	1	1	1	1	1	1	1	1	1	1	1	1	1	1	1	1	1	1	1	1	1	1	1	1	1	1	1	1	1	1	1	1	1	1	1
group_1865		YibE/F-like protein	49	49	1	1	2160				786	786	786	1	1	1	1	1	1	1	1	1	1	1	1	1	1	1	1	1	1	1	1	1	1	1	1	1	1	1	1	1	1	1	1	1	1	1	1
group_1867		phosphatidate cytidylyltransferase	49	49	1	1	2162				783	783	783	1	1	1	1	1	1	1	1	1	1	1	1	1	1	1	1	1	1	1	1	1	1	1	1	1	1	1	1	1	1	1	1	1	1	1	1
group_1868		acetoin reductase	49	49	1	1	2163				783	783	783	1	1	1	1	1	1	1	1	1	1	1	1	1	1	1	1	1	1	1	1	1	1	1	1	1	1	1	1	1	1	1	1	1	1	1	1
group_187		glyoxalase	49	49	1	1	210				279	417	411.429	1	1	1	1	1	1	1	1	1	1	1	1	1	1	1	1	1	1	1	1	1	1	1	1	1	1	1	1	1	1	1	1	1	1	1	1
group_1870		HAD family hydrolase	49	49	1	1	2165				780	780	780	1	1	1	1	1	1	1	1	1	1	1	1	1	1	1	1	1	1	1	1	1	1	1	1	1	1	1	1	1	1	1	1	1	1	1	1
group_1873		tRNA cyclic N6-threonylcarbamoyladenosine(37) synthase TcdA	49	49	1	1	2169				777	777	777	1	1	1	1	1	1	1	1	1	1	1	1	1	1	1	1	1	1	1	1	1	1	1	1	1	1	1	1	1	1	1	1	1	1	1	1
group_1874		1-(5-phosphoribosyl)-5-amino-4-imidazole- carboxylate carboxylase	49	49	1	1	2170				777	777	777	1	1	1	1	1	1	1	1	1	1	1	1	1	1	1	1	1	1	1	1	1	1	1	1	1	1	1	1	1	1	1	1	1	1	1	1
group_1877		TatD family hydrolase	49	49	1	1	2173				774	774	774	1	1	1	1	1	1	1	1	1	1	1	1	1	1	1	1	1	1	1	1	1	1	1	1	1	1	1	1	1	1	1	1	1	1	1	1
group_1884		DNA repair protein RecN	49	49	1	1	2184				1677	1677	1677	1	1	1	1	1	1	1	1	1	1	1	1	1	1	1	1	1	1	1	1	1	1	1	1	1	1	1	1	1	1	1	1	1	1	1	1
group_1890		thiazole synthase	49	49	1	1	2190				768	768	768	1	1	1	1	1	1	1	1	1	1	1	1	1	1	1	1	1	1	1	1	1	1	1	1	1	1	1	1	1	1	1	1	1	1	1	1
group_1891		16S rRNA methyltransferase	49	49	1	1	2191				1305	1308	1307.88	1	1	1	1	1	1	1	1	1	1	1	1	1	1	1	1	1	1	1	1	1	1	1	1	1	1	1	1	1	1	1	1	1	1	1	1
group_1894		threonine/serine exporter ThrE family protein	49	49	1	1	2194				765	765	765	1	1	1	1	1	1	1	1	1	1	1	1	1	1	1	1	1	1	1	1	1	1	1	1	1	1	1	1	1	1	1	1	1	1	1	1
group_1898		threonine/serine exporter ThrE family protein	49	49	1	1	2200				762	762	762	1	1	1	1	1	1	1	1	1	1	1	1	1	1	1	1	1	1	1	1	1	1	1	1	1	1	1	1	1	1	1	1	1	1	1	1
group_1899		bacitracin ABC transporter ATP-binding protein	49	49	1	1	2201				762	762	762	1	1	1	1	1	1	1	1	1	1	1	1	1	1	1	1	1	1	1	1	1	1	1	1	1	1	1	1	1	1	1	1	1	1	1	1
group_1905		bacitracin ABC transporter ATP-binding protein	49	49	1	1	2207				759	759	759	1	1	1	1	1	1	1	1	1	1	1	1	1	1	1	1	1	1	1	1	1	1	1	1	1	1	1	1	1	1	1	1	1	1	1	1
group_1907		imidazole glycerol phosphate synthase cyclase subunit	49	49	1	1	2209				759	759	759	1	1	1	1	1	1	1	1	1	1	1	1	1	1	1	1	1	1	1	1	1	1	1	1	1	1	1	1	1	1	1	1	1	1	1	1
group_191		hydroxyacid dehydrogenase	49	49	1	1	214				951	951	951	1	1	1	1	1	1	1	1	1	1	1	1	1	1	1	1	1	1	1	1	1	1	1	1	1	1	1	1	1	1	1	1	1	1	1	1
group_1915		DeoR family transcriptional regulator	49	49	1	1	2218				756	756	756	1	1	1	1	1	1	1	1	1	1	1	1	1	1	1	1	1	1	1	1	1	1	1	1	1	1	1	1	1	1	1	1	1	1	1	1
group_193		phage infection protein	49	49	1	1	216				2859	2859	2859	1	1	1	1	1	1	1	1	1	1	1	1	1	1	1	1	1	1	1	1	1	1	1	1	1	1	1	1	1	1	1	1	1	1	1	1
group_1951		3-ketoacyl-ACP reductase	49	49	1	1	2254				753	753	753	1	1	1	1	1	1	1	1	1	1	1	1	1	1	1	1	1	1	1	1	1	1	1	1	1	1	1	1	1	1	1	1	1	1	1	1
group_196		hypothetical protein	49	72	1.46939	1	219				117	393	250.833	1	1	1	1	1	1	1	1	1	1	1	1	1	1	1	1	1	1	1	1	1	1	1	1	1	1	1	1	1	1	1	1	1	1	1	1
group_1968		heme-binding protein	49	49	1	1	2271				750	750	750	1	1	1	1	1	1	1	1	1	1	1	1	1	1	1	1	1	1	1	1	1	1	1	1	1	1	1	1	1	1	1	1	1	1	1	1
group_197		anthranilate synthase	49	49	1	1	220				1386	1410	1407.31	1	1	1	1	1	1	1	1	1	1	1	1	1	1	1	1	1	1	1	1	1	1	1	1	1	1	1	1	1	1	1	1	1	1	1	1
group_1979		phosphonate ABC transporter ATP-binding protein	49	49	1	1	2282				747	747	747	1	1	1	1	1	1	1	1	1	1	1	1	1	1	1	1	1	1	1	1	1	1	1	1	1	1	1	1	1	1	1	1	1	1	1	1
group_198		hypothetical protein	49	49	1	1	221				339	339	339	1	1	1	1	1	1	1	1	1	1	1	1	1	1	1	1	1	1	1	1	1	1	1	1	1	1	1	1	1	1	1	1	1	1	1	1
group_1982		protein phosphatase	49	49	1	1	2285				744	744	744	1	1	1	1	1	1	1	1	1	1	1	1	1	1	1	1	1	1	1	1	1	1	1	1	1	1	1	1	1	1	1	1	1	1	1	1
group_1985		carboxylesterase	49	49	1	1	2288				741	741	741	1	1	1	1	1	1	1	1	1	1	1	1	1	1	1	1	1	1	1	1	1	1	1	1	1	1	1	1	1	1	1	1	1	1	1	1
group_1986		ABC transporter ATP-binding protein	49	49	1	1	2289				741	741	741	1	1	1	1	1	1	1	1	1	1	1	1	1	1	1	1	1	1	1	1	1	1	1	1	1	1	1	1	1	1	1	1	1	1	1	1
group_1990		ribonuclease III	49	49	1	1	2294				738	738	738	1	1	1	1	1	1	1	1	1	1	1	1	1	1	1	1	1	1	1	1	1	1	1	1	1	1	1	1	1	1	1	1	1	1	1	1
group_2000		2-oxoglutarate dehydrogenase	49	49	1	1	2305				1320	1320	1320	1	1	1	1	1	1	1	1	1	1	1	1	1	1	1	1	1	1	1	1	1	1	1	1	1	1	1	1	1	1	1	1	1	1	1	1
group_2001		segregation/condensation protein A	49	49	1	1	2306				732	732	732	1	1	1	1	1	1	1	1	1	1	1	1	1	1	1	1	1	1	1	1	1	1	1	1	1	1	1	1	1	1	1	1	1	1	1	1
group_2002		amino acid ABC transporter ATP-binding protein	49	49	1	1	2308				732	732	732	1	1	1	1	1	1	1	1	1	1	1	1	1	1	1	1	1	1	1	1	1	1	1	1	1	1	1	1	1	1	1	1	1	1	1	1
group_2003		phosphoadenosine phosphosulfate reductase	49	49	1	1	2309				732	732	732	1	1	1	1	1	1	1	1	1	1	1	1	1	1	1	1	1	1	1	1	1	1	1	1	1	1	1	1	1	1	1	1	1	1	1	1
group_2006		HAD family hydrolase	49	49	1	1	2314				729	729	729	1	1	1	1	1	1	1	1	1	1	1	1	1	1	1	1	1	1	1	1	1	1	1	1	1	1	1	1	1	1	1	1	1	1	1	1
group_2009		bifunctional demethylmenaquinone methyltransferase/2-methoxy-6-polyprenyl-14-benzoquinol methylase	49	49	1	1	2317				726	726	726	1	1	1	1	1	1	1	1	1	1	1	1	1	1	1	1	1	1	1	1	1	1	1	1	1	1	1	1	1	1	1	1	1	1	1	1
group_201		2-oxoglutarate dehydrogenase E1 component	49	49	1	1	224				2805	2805	2805	1	1	1	1	1	1	1	1	1	1	1	1	1	1	1	1	1	1	1	1	1	1	1	1	1	1	1	1	1	1	1	1	1	1	1	1
group_2010		response regulator transcription factor	49	49	1	1	2318				726	726	726	1	1	1	1	1	1	1	1	1	1	1	1	1	1	1	1	1	1	1	1	1	1	1	1	1	1	1	1	1	1	1	1	1	1	1	1
group_2011		glutamine amidotransferase	49	49	1	1	2319				726	726	726	1	1	1	1	1	1	1	1	1	1	1	1	1	1	1	1	1	1	1	1	1	1	1	1	1	1	1	1	1	1	1	1	1	1	1	1
group_2012		tRNA1(Val) (adenine(37)-N6)-methyltransferase	49	49	1	1	2320				726	726	726	1	1	1	1	1	1	1	1	1	1	1	1	1	1	1	1	1	1	1	1	1	1	1	1	1	1	1	1	1	1	1	1	1	1	1	1
group_2015		adaptor protein MecA	49	49	1	1	2324				726	726	726	1	1	1	1	1	1	1	1	1	1	1	1	1	1	1	1	1	1	1	1	1	1	1	1	1	1	1	1	1	1	1	1	1	1	1	1
group_2016		2345-tetrahydropyridine-26-dicarboxylate N-acetyltransferase	49	49	1	1	2325				723	723	723	1	1	1	1	1	1	1	1	1	1	1	1	1	1	1	1	1	1	1	1	1	1	1	1	1	1	1	1	1	1	1	1	1	1	1	1
group_2018		amino acid ABC transporter permease	49	49	1	1	2329				720	720	720	1	1	1	1	1	1	1	1	1	1	1	1	1	1	1	1	1	1	1	1	1	1	1	1	1	1	1	1	1	1	1	1	1	1	1	1
group_2019		hypothetical protein	49	49	1	1	2330				720	720	720	1	1	1	1	1	1	1	1	1	1	1	1	1	1	1	1	1	1	1	1	1	1	1	1	1	1	1	1	1	1	1	1	1	1	1	1
group_2026		YebC/PmpR family DNA-binding transcriptional regulator	49	49	1	1	2337				717	717	717	1	1	1	1	1	1	1	1	1	1	1	1	1	1	1	1	1	1	1	1	1	1	1	1	1	1	1	1	1	1	1	1	1	1	1	1
group_2034		transcriptional regulator	49	49	1	1	2345				714	714	714	1	1	1	1	1	1	1	1	1	1	1	1	1	1	1	1	1	1	1	1	1	1	1	1	1	1	1	1	1	1	1	1	1	1	1	1
group_2035		FAD-dependent monooxygenase	49	49	1	1	2346				1125	1125	1125	1	1	1	1	1	1	1	1	1	1	1	1	1	1	1	1	1	1	1	1	1	1	1	1	1	1	1	1	1	1	1	1	1	1	1	1
group_2038		response regulator transcription factor	49	49	1	1	2349				711	711	711	1	1	1	1	1	1	1	1	1	1	1	1	1	1	1	1	1	1	1	1	1	1	1	1	1	1	1	1	1	1	1	1	1	1	1	1
group_2039		CTP synthase	49	49	1	1	2351				1608	1608	1608	1	1	1	1	1	1	1	1	1	1	1	1	1	1	1	1	1	1	1	1	1	1	1	1	1	1	1	1	1	1	1	1	1	1	1	1
group_2040		L-lactate permease	49	49	1	1	2352				1602	1602	1602	1	1	1	1	1	1	1	1	1	1	1	1	1	1	1	1	1	1	1	1	1	1	1	1	1	1	1	1	1	1	1	1	1	1	1	1
group_2045		queuosine precursor transporter	49	49	1	1	2357				705	705	705	1	1	1	1	1	1	1	1	1	1	1	1	1	1	1	1	1	1	1	1	1	1	1	1	1	1	1	1	1	1	1	1	1	1	1	1
group_2046		3-oxoacyl-ACP reductase	49	49	1	1	2358				705	705	705	1	1	1	1	1	1	1	1	1	1	1	1	1	1	1	1	1	1	1	1	1	1	1	1	1	1	1	1	1	1	1	1	1	1	1	1
group_2047		phosphoribosylaminoimidazolesuccinocarboxamide synthase	49	49	1	1	2359				705	705	705	1	1	1	1	1	1	1	1	1	1	1	1	1	1	1	1	1	1	1	1	1	1	1	1	1	1	1	1	1	1	1	1	1	1	1	1
group_2051		hypothetical protein	49	49	1	1	2366				702	702	702	1	1	1	1	1	1	1	1	1	1	1	1	1	1	1	1	1	1	1	1	1	1	1	1	1	1	1	1	1	1	1	1	1	1	1	1
group_2058		zinc metallopeptidase	49	49	1	1	2373				696	696	696	1	1	1	1	1	1	1	1	1	1	1	1	1	1	1	1	1	1	1	1	1	1	1	1	1	1	1	1	1	1	1	1	1	1	1	1
group_206		esterase	49	50	1.02041	1	231				174	981	961.92	1	1	1	1	1	1	1	1	1	1	1	1	1	1	1	1	1	1	1	1	1	1	1	1	1	1	1	1	1	1	1	1	1	1	1	1
group_2070		pyruvate formate lyase-activating protein	49	49	1	1	2389				756	756	756	1	1	1	1	1	1	1	1	1	1	1	1	1	1	1	1	1	1	1	1	1	1	1	1	1	1	1	1	1	1	1	1	1	1	1	1
group_208		ATP-dependent helicase	49	49	1	1	233				2709	2709	2709	1	1	1	1	1	1	1	1	1	1	1	1	1	1	1	1	1	1	1	1	1	1	1	1	1	1	1	1	1	1	1	1	1	1	1	1
group_2081		hypothetical protein	49	49	1	1	2400				690	690	690	1	1	1	1	1	1	1	1	1	1	1	1	1	1	1	1	1	1	1	1	1	1	1	1	1	1	1	1	1	1	1	1	1	1	1	1
group_2083		LrgB family protein	49	49	1	1	2402				690	690	690	1	1	1	1	1	1	1	1	1	1	1	1	1	1	1	1	1	1	1	1	1	1	1	1	1	1	1	1	1	1	1	1	1	1	1	1
group_209		RND transporter	49	50	1.02041	1	235				417	1119	1096.14	1	1	1	1	1	1	1	1	1	1	1	1	1	1	1	1	1	1	1	1	1	1	1	1	1	1	1	1	1	1	1	1	1	1	1	1
group_2095		DNA replication protein DnaD	49	49	1	1	2415				687	687	687	1	1	1	1	1	1	1	1	1	1	1	1	1	1	1	1	1	1	1	1	1	1	1	1	1	1	1	1	1	1	1	1	1	1	1	1
group_21		TcaA protein	49	50	1.02041	1	25				519	1335	1308.48	1	1	1	1	1	1	1	1	1	1	1	1	1	1	1	1	1	1	1	1	1	1	1	1	1	1	1	1	1	1	1	1	1	1	1	1
group_210		pyridine nucleotide-disulfide oxidoreductase	49	49	1	1	236				1068	1107	1104.24	1	1	1	1	1	1	1	1	1	1	1	1	1	1	1	1	1	1	1	1	1	1	1	1	1	1	1	1	1	1	1	1	1	1	1	1
group_2105		serine dehydratase	49	49	1	1	2425				684	684	684	1	1	1	1	1	1	1	1	1	1	1	1	1	1	1	1	1	1	1	1	1	1	1	1	1	1	1	1	1	1	1	1	1	1	1	1
group_2106		ribosomal protein L7Ae	49	49	1	1	2426				261	261	261	1	1	1	1	1	1	1	1	1	1	1	1	1	1	1	1	1	1	1	1	1	1	1	1	1	1	1	1	1	1	1	1	1	1	1	1
group_2108		thiamine biosynthesis protein ApbE	49	49	1	1	2428				918	918	918	1	1	1	1	1	1	1	1	1	1	1	1	1	1	1	1	1	1	1	1	1	1	1	1	1	1	1	1	1	1	1	1	1	1	1	1
group_211		DNA gyrase subunit A	49	49	1	1	237				2685	2685	2685	1	1	1	1	1	1	1	1	1	1	1	1	1	1	1	1	1	1	1	1	1	1	1	1	1	1	1	1	1	1	1	1	1	1	1	1
group_2111		cell division protein DivIVA	49	49	1	1	2431				657	657	657	1	1	1	1	1	1	1	1	1	1	1	1	1	1	1	1	1	1	1	1	1	1	1	1	1	1	1	1	1	1	1	1	1	1	1	1
group_2112		NADH dehydrogenase	49	49	1	1	2432				1422	1497	1495.47	1	1	1	1	1	1	1	1	1	1	1	1	1	1	1	1	1	1	1	1	1	1	1	1	1	1	1	1	1	1	1	1	1	1	1	1
group_2114		Fis family transcriptional regulator	49	49	1	1	2434				570	570	570	1	1	1	1	1	1	1	1	1	1	1	1	1	1	1	1	1	1	1	1	1	1	1	1	1	1	1	1	1	1	1	1	1	1	1	1
group_2115		hypothetical protein	49	49	1	1	2435				207	207	207	1	1	1	1	1	1	1	1	1	1	1	1	1	1	1	1	1	1	1	1	1	1	1	1	1	1	1	1	1	1	1	1	1	1	1	1
group_2116		accessory Sec system glycosyltransferase GtfA	49	49	1	1	2436				1509	1509	1509	1	1	1	1	1	1	1	1	1	1	1	1	1	1	1	1	1	1	1	1	1	1	1	1	1	1	1	1	1	1	1	1	1	1	1	1
group_2119		SprT family protein	49	49	1	1	2439				456	456	456	1	1	1	1	1	1	1	1	1	1	1	1	1	1	1	1	1	1	1	1	1	1	1	1	1	1	1	1	1	1	1	1	1	1	1	1
group_212		RNA-binding protein	49	49	1	1	238				291	294	293.02	1	1	1	1	1	1	1	1	1	1	1	1	1	1	1	1	1	1	1	1	1	1	1	1	1	1	1	1	1	1	1	1	1	1	1	1
group_2125		ABC transporter permease	49	49	1	1	2445				1197	1197	1197	1	1	1	1	1	1	1	1	1	1	1	1	1	1	1	1	1	1	1	1	1	1	1	1	1	1	1	1	1	1	1	1	1	1	1	1
group_2126		manganese ABC transporter substrate-binding protein	49	49	1	1	2446				930	930	930	1	1	1	1	1	1	1	1	1	1	1	1	1	1	1	1	1	1	1	1	1	1	1	1	1	1	1	1	1	1	1	1	1	1	1	1
group_2127		fatty acid biosynthesis transcriptional regulator	49	49	1	1	2447				561	612	566.204	1	1	1	1	1	1	1	1	1	1	1	1	1	1	1	1	1	1	1	1	1	1	1	1	1	1	1	1	1	1	1	1	1	1	1	1
group_2128		organic hydroperoxide resistance protein	49	49	1	1	2448				429	429	429	1	1	1	1	1	1	1	1	1	1	1	1	1	1	1	1	1	1	1	1	1	1	1	1	1	1	1	1	1	1	1	1	1	1	1	1
group_2129		bacteriocin ABC transporter ATP-binding protein	49	49	1	1	2449				750	750	750	1	1	1	1	1	1	1	1	1	1	1	1	1	1	1	1	1	1	1	1	1	1	1	1	1	1	1	1	1	1	1	1	1	1	1	1
group_213		peptidase M28	49	49	1	1	239				1077	1077	1077	1	1	1	1	1	1	1	1	1	1	1	1	1	1	1	1	1	1	1	1	1	1	1	1	1	1	1	1	1	1	1	1	1	1	1	1
group_2130		protein CsbA	49	49	1	1	2452				234	234	234	1	1	1	1	1	1	1	1	1	1	1	1	1	1	1	1	1	1	1	1	1	1	1	1	1	1	1	1	1	1	1	1	1	1	1	1
group_2131		FeoB-associated Cys-rich membrane protein	49	49	1	1	2453				183	183	183	1	1	1	1	1	1	1	1	1	1	1	1	1	1	1	1	1	1	1	1	1	1	1	1	1	1	1	1	1	1	1	1	1	1	1	1
group_2136		gamma-aminobutyrate permease	49	49	1	1	2458				1470	1503	1502.33	1	1	1	1	1	1	1	1	1	1	1	1	1	1	1	1	1	1	1	1	1	1	1	1	1	1	1	1	1	1	1	1	1	1	1	1
group_2139		beta-class phenol-soluble modulin	49	49	1	1	2461				123	135	134.51	1	1	1	1	1	1	1	1	1	1	1	1	1	1	1	1	1	1	1	1	1	1	1	1	1	1	1	1	1	1	1	1	1	1	1	1
group_214		competence protein ComGA	49	50	1.02041	1	240				420	975	956.46	1	1	1	1	1	1	1	1	1	1	1	1	1	1	1	1	1	1	1	1	1	1	1	1	1	1	1	1	1	1	1	1	1	1	1	1
group_2141		ribonucleoside-triphosphate reductase activating protein	49	49	1	1	2463				537	537	537	1	1	1	1	1	1	1	1	1	1	1	1	1	1	1	1	1	1	1	1	1	1	1	1	1	1	1	1	1	1	1	1	1	1	1	1
group_2145		acetolactate synthase	49	49	1	1	2469				234	234	234	1	1	1	1	1	1	1	1	1	1	1	1	1	1	1	1	1	1	1	1	1	1	1	1	1	1	1	1	1	1	1	1	1	1	1	1
group_2147		tetratricopeptide repeat protein	49	49	1	1	2471				669	669	669	1	1	1	1	1	1	1	1	1	1	1	1	1	1	1	1	1	1	1	1	1	1	1	1	1	1	1	1	1	1	1	1	1	1	1	1
group_2148		colicin V production protein CvpA	49	49	1	1	2472				522	522	522	1	1	1	1	1	1	1	1	1	1	1	1	1	1	1	1	1	1	1	1	1	1	1	1	1	1	1	1	1	1	1	1	1	1	1	1
group_2149		sugar porter family MFS transporter	49	51	1.04082	1	2473				402	1404	1285.24	1	1	1	1	1	1	1	1	1	1	1	1	1	1	1	1	1	1	1	1	1	1	1	1	1	1	1	1	1	1	1	1	1	1	1	1
group_2153		MarR family transcriptional regulator	49	49	1	1	2477				447	447	447	1	1	1	1	1	1	1	1	1	1	1	1	1	1	1	1	1	1	1	1	1	1	1	1	1	1	1	1	1	1	1	1	1	1	1	1
group_2157		hypothetical protein	49	49	1	1	2482				522	522	522	1	1	1	1	1	1	1	1	1	1	1	1	1	1	1	1	1	1	1	1	1	1	1	1	1	1	1	1	1	1	1	1	1	1	1	1
group_2158		glycoside hydrolase	49	49	1	1	2483				1146	1146	1146	1	1	1	1	1	1	1	1	1	1	1	1	1	1	1	1	1	1	1	1	1	1	1	1	1	1	1	1	1	1	1	1	1	1	1	1
group_2159		teichoic acid biosynthesis protein F	49	49	1	1	2484				1680	1680	1680	1	1	1	1	1	1	1	1	1	1	1	1	1	1	1	1	1	1	1	1	1	1	1	1	1	1	1	1	1	1	1	1	1	1	1	1
group_2160		hypothetical protein	49	50	1.02041	1	2486				165	591	578.76	1	1	1	1	1	1	1	1	1	1	1	1	1	1	1	1	1	1	1	1	1	1	1	1	1	1	1	1	1	1	1	1	1	1	1	1
group_2161		S-adenosylmethionine synthetase	49	49	1	1	2487				1200	1200	1200	1	1	1	1	1	1	1	1	1	1	1	1	1	1	1	1	1	1	1	1	1	1	1	1	1	1	1	1	1	1	1	1	1	1	1	1
group_2162		RNA-binding protein	49	49	1	1	2488				663	663	663	1	1	1	1	1	1	1	1	1	1	1	1	1	1	1	1	1	1	1	1	1	1	1	1	1	1	1	1	1	1	1	1	1	1	1	1
group_2163		2-deoxyribose-5-phosphate aldolase	49	49	1	1	2489				663	663	663	1	1	1	1	1	1	1	1	1	1	1	1	1	1	1	1	1	1	1	1	1	1	1	1	1	1	1	1	1	1	1	1	1	1	1	1
group_2164		deoxynucleoside kinase	49	49	1	1	2490				663	663	663	1	1	1	1	1	1	1	1	1	1	1	1	1	1	1	1	1	1	1	1	1	1	1	1	1	1	1	1	1	1	1	1	1	1	1	1
group_2165		deoxyguanosine kinase	49	49	1	1	2491				663	663	663	1	1	1	1	1	1	1	1	1	1	1	1	1	1	1	1	1	1	1	1	1	1	1	1	1	1	1	1	1	1	1	1	1	1	1	1
group_2166		YlbF family regulator	49	49	1	1	2492				366	366	366	1	1	1	1	1	1	1	1	1	1	1	1	1	1	1	1	1	1	1	1	1	1	1	1	1	1	1	1	1	1	1	1	1	1	1	1
group_2170		ketol-acid reductoisomerase	49	49	1	1	2496				1005	1005	1005	1	1	1	1	1	1	1	1	1	1	1	1	1	1	1	1	1	1	1	1	1	1	1	1	1	1	1	1	1	1	1	1	1	1	1	1
group_2172		glutamine amidotransferase	49	49	1	1	2498				660	660	660	1	1	1	1	1	1	1	1	1	1	1	1	1	1	1	1	1	1	1	1	1	1	1	1	1	1	1	1	1	1	1	1	1	1	1	1
group_2173		response regulator transcription factor	49	49	1	1	2499				660	660	660	1	1	1	1	1	1	1	1	1	1	1	1	1	1	1	1	1	1	1	1	1	1	1	1	1	1	1	1	1	1	1	1	1	1	1	1
group_2174		endonuclease III	49	49	1	1	2500				660	660	660	1	1	1	1	1	1	1	1	1	1	1	1	1	1	1	1	1	1	1	1	1	1	1	1	1	1	1	1	1	1	1	1	1	1	1	1
group_2175		ABC transporter permease	49	49	1	1	2501				660	660	660	1	1	1	1	1	1	1	1	1	1	1	1	1	1	1	1	1	1	1	1	1	1	1	1	1	1	1	1	1	1	1	1	1	1	1	1
group_2176		Bax inhibitor-1 family protein	49	49	1	1	2503				660	660	660	1	1	1	1	1	1	1	1	1	1	1	1	1	1	1	1	1	1	1	1	1	1	1	1	1	1	1	1	1	1	1	1	1	1	1	1
group_2177		50S ribosomal protein L25/general stress protein Ctc	49	49	1	1	2504				660	660	660	1	1	1	1	1	1	1	1	1	1	1	1	1	1	1	1	1	1	1	1	1	1	1	1	1	1	1	1	1	1	1	1	1	1	1	1
group_2178		TrkA family potassium uptake protein	49	49	1	1	2505				660	660	660	1	1	1	1	1	1	1	1	1	1	1	1	1	1	1	1	1	1	1	1	1	1	1	1	1	1	1	1	1	1	1	1	1	1	1	1
group_2179		transglycosylase	49	49	1	1	2506				660	660	660	1	1	1	1	1	1	1	1	1	1	1	1	1	1	1	1	1	1	1	1	1	1	1	1	1	1	1	1	1	1	1	1	1	1	1	1
group_2181		ATP synthase F0F1 subunit delta	49	49	1	1	2508				540	540	540	1	1	1	1	1	1	1	1	1	1	1	1	1	1	1	1	1	1	1	1	1	1	1	1	1	1	1	1	1	1	1	1	1	1	1	1
group_2185		Na+/H+ antiporter family protein	49	49	1	1	2512				1317	1317	1317	1	1	1	1	1	1	1	1	1	1	1	1	1	1	1	1	1	1	1	1	1	1	1	1	1	1	1	1	1	1	1	1	1	1	1	1
group_2189		acetyltransferase	49	49	1	1	2516				162	504	497.02	1	1	1	1	1	1	1	1	1	1	1	1	1	1	1	1	1	1	1	1	1	1	1	1	1	1	1	1	1	1	1	1	1	1	1	1
group_2191		nitric oxide synthase	49	49	1	1	2518				1068	1068	1068	1	1	1	1	1	1	1	1	1	1	1	1	1	1	1	1	1	1	1	1	1	1	1	1	1	1	1	1	1	1	1	1	1	1	1	1
group_2193		transcriptional regulator	49	49	1	1	2520				852	1005	973.776	1	1	1	1	1	1	1	1	1	1	1	1	1	1	1	1	1	1	1	1	1	1	1	1	1	1	1	1	1	1	1	1	1	1	1	1
group_2194		uracil-DNA glycosylase	49	49	1	1	2522				651	651	651	1	1	1	1	1	1	1	1	1	1	1	1	1	1	1	1	1	1	1	1	1	1	1	1	1	1	1	1	1	1	1	1	1	1	1	1
group_2196		RpiR family transcriptional regulator	49	49	1	1	2524				852	873	872.143	1	1	1	1	1	1	1	1	1	1	1	1	1	1	1	1	1	1	1	1	1	1	1	1	1	1	1	1	1	1	1	1	1	1	1	1
group_22		hypothetical protein;acyl--CoA ligase	49	54	1.10204	1	26				126	1596	1442.89	1	1	1	1	1	1	1	1	1	1	1	1	1	1	1	1	1	1	1	1	1	1	1	1	1	1	1	1	1	1	1	1	1	1	1	1
group_220		YtxH domain-containing protein	49	49	1	1	247				372	372	372	1	1	1	1	1	1	1	1	1	1	1	1	1	1	1	1	1	1	1	1	1	1	1	1	1	1	1	1	1	1	1	1	1	1	1	1
group_2200		hypothetical protein	49	49	1	1	2528				279	279	279	1	1	1	1	1	1	1	1	1	1	1	1	1	1	1	1	1	1	1	1	1	1	1	1	1	1	1	1	1	1	1	1	1	1	1	1
group_2201		PhoU family transcriptional regulator	49	49	1	1	2529				648	648	648	1	1	1	1	1	1	1	1	1	1	1	1	1	1	1	1	1	1	1	1	1	1	1	1	1	1	1	1	1	1	1	1	1	1	1	1
group_2202		hypothetical protein;Crp/Fnr family transcriptional regulator	49	50	1.02041	1	2530				192	687	669.06	1	1	1	1	1	1	1	1	1	1	1	1	1	1	1	1	1	1	1	1	1	1	1	1	1	1	1	1	1	1	1	1	1	1	1	1
group_2203		ABC transporter permease	49	49	1	1	2531				648	648	648	1	1	1	1	1	1	1	1	1	1	1	1	1	1	1	1	1	1	1	1	1	1	1	1	1	1	1	1	1	1	1	1	1	1	1	1
group_2204		adenylate kinase	49	49	1	1	2532				648	648	648	1	1	1	1	1	1	1	1	1	1	1	1	1	1	1	1	1	1	1	1	1	1	1	1	1	1	1	1	1	1	1	1	1	1	1	1
group_2205		HlyD family efflux transporter periplasmic adaptor subunit	49	49	1	1	2533				648	648	648	1	1	1	1	1	1	1	1	1	1	1	1	1	1	1	1	1	1	1	1	1	1	1	1	1	1	1	1	1	1	1	1	1	1	1	1
group_2206		ribonuclease III	49	49	1	1	2534				387	399	392.388	1	1	1	1	1	1	1	1	1	1	1	1	1	1	1	1	1	1	1	1	1	1	1	1	1	1	1	1	1	1	1	1	1	1	1	1
group_2207		cytidylate kinase	49	49	1	1	2535				648	648	648	1	1	1	1	1	1	1	1	1	1	1	1	1	1	1	1	1	1	1	1	1	1	1	1	1	1	1	1	1	1	1	1	1	1	1	1
group_2208		NADPH-dependent oxidoreductase	49	49	1	1	2536				678	756	754.408	1	1	1	1	1	1	1	1	1	1	1	1	1	1	1	1	1	1	1	1	1	1	1	1	1	1	1	1	1	1	1	1	1	1	1	1
group_221		glycine/betaine ABC transporter ATP-binding protein	49	50	1.02041	1	249				336	1188	1161.48	1	1	1	1	1	1	1	1	1	1	1	1	1	1	1	1	1	1	1	1	1	1	1	1	1	1	1	1	1	1	1	1	1	1	1	1
group_2210		fructosamine kinase	49	49	1	1	2538				858	858	858	1	1	1	1	1	1	1	1	1	1	1	1	1	1	1	1	1	1	1	1	1	1	1	1	1	1	1	1	1	1	1	1	1	1	1	1
group_2211		diacetyl reductase	49	49	1	1	2539				774	774	774	1	1	1	1	1	1	1	1	1	1	1	1	1	1	1	1	1	1	1	1	1	1	1	1	1	1	1	1	1	1	1	1	1	1	1	1
group_2212		hypothetical protein	49	49	1	1	2540				228	228	228	1	1	1	1	1	1	1	1	1	1	1	1	1	1	1	1	1	1	1	1	1	1	1	1	1	1	1	1	1	1	1	1	1	1	1	1
group_2213		ribulose phosphate epimerase	49	49	1	1	2541				645	645	645	1	1	1	1	1	1	1	1	1	1	1	1	1	1	1	1	1	1	1	1	1	1	1	1	1	1	1	1	1	1	1	1	1	1	1	1
group_2214		DtxR family transcriptional regulator	49	49	1	1	2542				645	645	645	1	1	1	1	1	1	1	1	1	1	1	1	1	1	1	1	1	1	1	1	1	1	1	1	1	1	1	1	1	1	1	1	1	1	1	1
group_2215		heme-degrading monooxygenase IsdG	49	49	1	1	2543				264	315	313.959	1	1	1	1	1	1	1	1	1	1	1	1	1	1	1	1	1	1	1	1	1	1	1	1	1	1	1	1	1	1	1	1	1	1	1	1
group_2218		hydrolase	49	49	1	1	2546				642	642	642	1	1	1	1	1	1	1	1	1	1	1	1	1	1	1	1	1	1	1	1	1	1	1	1	1	1	1	1	1	1	1	1	1	1	1	1
group_2219		citrate synthase	49	49	1	1	2547				870	1122	1116.86	1	1	1	1	1	1	1	1	1	1	1	1	1	1	1	1	1	1	1	1	1	1	1	1	1	1	1	1	1	1	1	1	1	1	1	1
group_222		metallothiol transferase fosB	49	55	1.12245	1	250				123	429	356.509	1	1	1	1	1	1	1	1	1	1	1	1	1	1	1	1	1	1	1	1	1	1	1	1	1	1	1	1	1	1	1	1	1	1	1	1
group_2221		serine acetyltransferase	49	49	1	1	2549				642	642	642	1	1	1	1	1	1	1	1	1	1	1	1	1	1	1	1	1	1	1	1	1	1	1	1	1	1	1	1	1	1	1	1	1	1	1	1
group_2228		hemolysin III	49	49	1	1	2557				684	684	684	1	1	1	1	1	1	1	1	1	1	1	1	1	1	1	1	1	1	1	1	1	1	1	1	1	1	1	1	1	1	1	1	1	1	1	1
group_2229		NAD-dependent dehydratase	49	49	1	1	2558				639	639	639	1	1	1	1	1	1	1	1	1	1	1	1	1	1	1	1	1	1	1	1	1	1	1	1	1	1	1	1	1	1	1	1	1	1	1	1
group_223		pyruvate phosphate dikinase	49	49	1	1	251				2628	2628	2628	1	1	1	1	1	1	1	1	1	1	1	1	1	1	1	1	1	1	1	1	1	1	1	1	1	1	1	1	1	1	1	1	1	1	1	1
group_2231		exodeoxyribonuclease VII small subunit	49	49	1	1	2560				231	231	231	1	1	1	1	1	1	1	1	1	1	1	1	1	1	1	1	1	1	1	1	1	1	1	1	1	1	1	1	1	1	1	1	1	1	1	1
group_2236		YisL family protein	49	49	1	1	2565				300	402	399.918	1	1	1	1	1	1	1	1	1	1	1	1	1	1	1	1	1	1	1	1	1	1	1	1	1	1	1	1	1	1	1	1	1	1	1	1
group_2237		aldehyde dehydrogenase family protein	49	49	1	1	2566				1428	1464	1437.55	1	1	1	1	1	1	1	1	1	1	1	1	1	1	1	1	1	1	1	1	1	1	1	1	1	1	1	1	1	1	1	1	1	1	1	1
group_224		hypothetical protein	49	51	1.04082	1	252				153	561	538.412	1	1	1	1	1	1	1	1	1	1	1	1	1	1	1	1	1	1	1	1	1	1	1	1	1	1	1	1	1	1	1	1	1	1	1	1
group_2241		redox-sensing transcriptional repressor Rex	49	49	1	1	2570				636	636	636	1	1	1	1	1	1	1	1	1	1	1	1	1	1	1	1	1	1	1	1	1	1	1	1	1	1	1	1	1	1	1	1	1	1	1	1
group_2242		ABC transporter permease	49	49	1	1	2571				636	636	636	1	1	1	1	1	1	1	1	1	1	1	1	1	1	1	1	1	1	1	1	1	1	1	1	1	1	1	1	1	1	1	1	1	1	1	1
group_2243		YwhD family protein	49	49	1	1	2572				507	507	507	1	1	1	1	1	1	1	1	1	1	1	1	1	1	1	1	1	1	1	1	1	1	1	1	1	1	1	1	1	1	1	1	1	1	1	1
group_2244		GTP pyrophosphokinase family protein	49	49	1	1	2573				636	636	636	1	1	1	1	1	1	1	1	1	1	1	1	1	1	1	1	1	1	1	1	1	1	1	1	1	1	1	1	1	1	1	1	1	1	1	1
group_2245		nickel ABC transporter substrate-binding protein	49	49	1	1	2574				1599	1599	1599	1	1	1	1	1	1	1	1	1	1	1	1	1	1	1	1	1	1	1	1	1	1	1	1	1	1	1	1	1	1	1	1	1	1	1	1
group_2246		methyltransferase	49	49	1	1	2575				636	636	636	1	1	1	1	1	1	1	1	1	1	1	1	1	1	1	1	1	1	1	1	1	1	1	1	1	1	1	1	1	1	1	1	1	1	1	1
group_2247		S1 domain-containing RNA-binding protein	49	49	1	1	2576				402	402	402	1	1	1	1	1	1	1	1	1	1	1	1	1	1	1	1	1	1	1	1	1	1	1	1	1	1	1	1	1	1	1	1	1	1	1	1
group_2248		LytTR family DNA-binding domain-containing protein	49	49	1	1	2577				435	717	711.245	1	1	1	1	1	1	1	1	1	1	1	1	1	1	1	1	1	1	1	1	1	1	1	1	1	1	1	1	1	1	1	1	1	1	1	1
group_2251		CHAP domain-containing protein	49	49	1	1	2580				375	435	433.776	1	1	1	1	1	1	1	1	1	1	1	1	1	1	1	1	1	1	1	1	1	1	1	1	1	1	1	1	1	1	1	1	1	1	1	1
group_2252		Rrf2 family transcriptional regulator	49	49	1	1	2582				423	423	423	1	1	1	1	1	1	1	1	1	1	1	1	1	1	1	1	1	1	1	1	1	1	1	1	1	1	1	1	1	1	1	1	1	1	1	1
group_2255		molecular chaperone GrpE	49	49	1	1	2585				633	633	633	1	1	1	1	1	1	1	1	1	1	1	1	1	1	1	1	1	1	1	1	1	1	1	1	1	1	1	1	1	1	1	1	1	1	1	1
group_2256		hypothetical protein	49	49	1	1	2586				234	234	234	1	1	1	1	1	1	1	1	1	1	1	1	1	1	1	1	1	1	1	1	1	1	1	1	1	1	1	1	1	1	1	1	1	1	1	1
group_2257		4-oxalocrotonate tautomerase	49	49	1	1	2587				186	186	186	1	1	1	1	1	1	1	1	1	1	1	1	1	1	1	1	1	1	1	1	1	1	1	1	1	1	1	1	1	1	1	1	1	1	1	1
group_2258		lysine transporter LysE	49	49	1	1	2588				633	633	633	1	1	1	1	1	1	1	1	1	1	1	1	1	1	1	1	1	1	1	1	1	1	1	1	1	1	1	1	1	1	1	1	1	1	1	1
group_2259		hypothetical protein	49	49	1	1	2589				633	633	633	1	1	1	1	1	1	1	1	1	1	1	1	1	1	1	1	1	1	1	1	1	1	1	1	1	1	1	1	1	1	1	1	1	1	1	1
group_2264		5'-methylthioadenosine nucleosidase	49	49	1	1	2596				666	687	686.571	1	1	1	1	1	1	1	1	1	1	1	1	1	1	1	1	1	1	1	1	1	1	1	1	1	1	1	1	1	1	1	1	1	1	1	1
group_2265		ornithine--oxo-acid transaminase	49	49	1	1	2597				1068	1191	1188.49	1	1	1	1	1	1	1	1	1	1	1	1	1	1	1	1	1	1	1	1	1	1	1	1	1	1	1	1	1	1	1	1	1	1	1	1
group_2266		NAD(P)H nitroreductase	49	49	1	1	2599				630	630	630	1	1	1	1	1	1	1	1	1	1	1	1	1	1	1	1	1	1	1	1	1	1	1	1	1	1	1	1	1	1	1	1	1	1	1	1
group_227		biotin synthase	49	49	1	1	255				966	966	966	1	1	1	1	1	1	1	1	1	1	1	1	1	1	1	1	1	1	1	1	1	1	1	1	1	1	1	1	1	1	1	1	1	1	1	1
group_2270		methicillin resistance protein FmtA	49	49	1	1	2604				1146	1203	1201.84	1	1	1	1	1	1	1	1	1	1	1	1	1	1	1	1	1	1	1	1	1	1	1	1	1	1	1	1	1	1	1	1	1	1	1	1
group_2271		glycerate kinase	49	49	1	1	2606				1131	1131	1131	1	1	1	1	1	1	1	1	1	1	1	1	1	1	1	1	1	1	1	1	1	1	1	1	1	1	1	1	1	1	1	1	1	1	1	1
group_2273		hypothetical protein	49	49	1	1	2611				138	138	138	1	1	1	1	1	1	1	1	1	1	1	1	1	1	1	1	1	1	1	1	1	1	1	1	1	1	1	1	1	1	1	1	1	1	1	1
group_2275		hypothetical protein	49	49	1	1	2613				627	627	627	1	1	1	1	1	1	1	1	1	1	1	1	1	1	1	1	1	1	1	1	1	1	1	1	1	1	1	1	1	1	1	1	1	1	1	1
group_2276		DNA-directed RNA polymerase subunit omega	49	49	1	1	2614				213	213	213	1	1	1	1	1	1	1	1	1	1	1	1	1	1	1	1	1	1	1	1	1	1	1	1	1	1	1	1	1	1	1	1	1	1	1	1
group_2277		stage V sporulation protein B	49	50	1.02041	1	2615				576	1542	1509.42	1	1	1	1	1	1	1	1	1	1	1	1	1	1	1	1	1	1	1	1	1	1	1	1	1	1	1	1	1	1	1	1	1	1	1	1
group_2278		hypothetical protein	49	49	1	1	2616				549	666	663.612	1	1	1	1	1	1	1	1	1	1	1	1	1	1	1	1	1	1	1	1	1	1	1	1	1	1	1	1	1	1	1	1	1	1	1	1
group_2279		acetyltransferase	49	49	1	1	2617				510	510	510	1	1	1	1	1	1	1	1	1	1	1	1	1	1	1	1	1	1	1	1	1	1	1	1	1	1	1	1	1	1	1	1	1	1	1	1
group_2280		metal-dependent hydrolase	49	49	1	1	2618				510	543	510.673	1	1	1	1	1	1	1	1	1	1	1	1	1	1	1	1	1	1	1	1	1	1	1	1	1	1	1	1	1	1	1	1	1	1	1	1
group_2281		metal-dependent hydrolase	49	49	1	1	2619				477	744	738.319	1	1	1	1	1	1	1	1	1	1	1	1	1	1	1	1	1	1	1	1	1	1	1	1	1	1	1	1	1	1	1	1	1	1	1	1
group_2282		acyltransferase	49	49	1	1	2620				1008	1053	1008.92	1	1	1	1	1	1	1	1	1	1	1	1	1	1	1	1	1	1	1	1	1	1	1	1	1	1	1	1	1	1	1	1	1	1	1	1
group_2283		YtxH domain-containing protein	49	49	1	1	2621				285	285	285	1	1	1	1	1	1	1	1	1	1	1	1	1	1	1	1	1	1	1	1	1	1	1	1	1	1	1	1	1	1	1	1	1	1	1	1
group_2284		hydroxyacylglutathione hydrolase	49	49	1	1	2622				624	624	624	1	1	1	1	1	1	1	1	1	1	1	1	1	1	1	1	1	1	1	1	1	1	1	1	1	1	1	1	1	1	1	1	1	1	1	1
group_2285		hypothetical protein;bifunctional homocysteine S-methyltransferase/methylenetetrahydrofolate reductase	49	50	1.02041	1	2623				210	1839	1784.1	1	1	1	1	1	1	1	1	1	1	1	1	1	1	1	1	1	1	1	1	1	1	1	1	1	1	1	1	1	1	1	1	1	1	1	1
group_2286		MFS transporter	49	49	1	1	2624				1122	1194	1192.53	1	1	1	1	1	1	1	1	1	1	1	1	1	1	1	1	1	1	1	1	1	1	1	1	1	1	1	1	1	1	1	1	1	1	1	1
group_2288		hypothetical protein	49	49	1	1	2628				483	540	538.837	1	1	1	1	1	1	1	1	1	1	1	1	1	1	1	1	1	1	1	1	1	1	1	1	1	1	1	1	1	1	1	1	1	1	1	1
group_2289		acyl-phosphate glycerol 3-phosphate acyltransferase	49	49	1	1	2629				624	624	624	1	1	1	1	1	1	1	1	1	1	1	1	1	1	1	1	1	1	1	1	1	1	1	1	1	1	1	1	1	1	1	1	1	1	1	1
group_2290		LuxR family transcriptional regulator	49	49	1	1	2631				624	624	624	1	1	1	1	1	1	1	1	1	1	1	1	1	1	1	1	1	1	1	1	1	1	1	1	1	1	1	1	1	1	1	1	1	1	1	1
group_2291		hypothetical protein	49	49	1	1	2632				618	618	618	1	1	1	1	1	1	1	1	1	1	1	1	1	1	1	1	1	1	1	1	1	1	1	1	1	1	1	1	1	1	1	1	1	1	1	1
group_2292		MarR family transcriptional regulator	49	49	1	1	2633				225	447	437.939	1	1	1	1	1	1	1	1	1	1	1	1	1	1	1	1	1	1	1	1	1	1	1	1	1	1	1	1	1	1	1	1	1	1	1	1
group_2296		purine nucleosidase	49	49	1	1	2637				750	942	938.082	1	1	1	1	1	1	1	1	1	1	1	1	1	1	1	1	1	1	1	1	1	1	1	1	1	1	1	1	1	1	1	1	1	1	1	1
group_230		diacylglycerol kinase	49	49	1	1	259				357	357	357	1	1	1	1	1	1	1	1	1	1	1	1	1	1	1	1	1	1	1	1	1	1	1	1	1	1	1	1	1	1	1	1	1	1	1	1
group_2301		universal stress protein	49	49	1	1	2644				504	504	504	1	1	1	1	1	1	1	1	1	1	1	1	1	1	1	1	1	1	1	1	1	1	1	1	1	1	1	1	1	1	1	1	1	1	1	1
group_2307		histidine kinase	49	49	1	1	2650				912	966	964.898	1	1	1	1	1	1	1	1	1	1	1	1	1	1	1	1	1	1	1	1	1	1	1	1	1	1	1	1	1	1	1	1	1	1	1	1
group_2309		hypothetical protein	49	49	1	1	2652				192	273	195.306	1	1	1	1	1	1	1	1	1	1	1	1	1	1	1	1	1	1	1	1	1	1	1	1	1	1	1	1	1	1	1	1	1	1	1	1
group_231		autolysin	49	49	1	1	260				777	780	777.49	1	1	1	1	1	1	1	1	1	1	1	1	1	1	1	1	1	1	1	1	1	1	1	1	1	1	1	1	1	1	1	1	1	1	1	1
group_2310		hypothetical protein	49	49	1	1	2653				204	216	206.204	1	1	1	1	1	1	1	1	1	1	1	1	1	1	1	1	1	1	1	1	1	1	1	1	1	1	1	1	1	1	1	1	1	1	1	1
group_2311		hypothetical protein	49	49	1	1	2654				618	618	618	1	1	1	1	1	1	1	1	1	1	1	1	1	1	1	1	1	1	1	1	1	1	1	1	1	1	1	1	1	1	1	1	1	1	1	1
group_2315		hypothetical protein	49	49	1	1	2658				1152	1152	1152	1	1	1	1	1	1	1	1	1	1	1	1	1	1	1	1	1	1	1	1	1	1	1	1	1	1	1	1	1	1	1	1	1	1	1	1
group_2316		disulfide oxidoreductase	49	49	1	1	2659				321	321	321	1	1	1	1	1	1	1	1	1	1	1	1	1	1	1	1	1	1	1	1	1	1	1	1	1	1	1	1	1	1	1	1	1	1	1	1
group_2317		homoserine dehydrogenase	49	50	1.02041	1	2660				135	1281	1253.34	1	1	1	1	1	1	1	1	1	1	1	1	1	1	1	1	1	1	1	1	1	1	1	1	1	1	1	1	1	1	1	1	1	1	1	1
group_2319		DedA family protein	49	49	1	1	2662				615	615	615	1	1	1	1	1	1	1	1	1	1	1	1	1	1	1	1	1	1	1	1	1	1	1	1	1	1	1	1	1	1	1	1	1	1	1	1
group_2320		succinate dehydrogenase cytochrome b558 subunit	49	49	1	1	2663				615	615	615	1	1	1	1	1	1	1	1	1	1	1	1	1	1	1	1	1	1	1	1	1	1	1	1	1	1	1	1	1	1	1	1	1	1	1	1
group_2321		competence/damage-inducible protein A	49	49	1	1	2665				1146	1146	1146	1	1	1	1	1	1	1	1	1	1	1	1	1	1	1	1	1	1	1	1	1	1	1	1	1	1	1	1	1	1	1	1	1	1	1	1
group_2326		aldehyde dehydrogenase	49	49	1	1	2670				1425	1425	1425	1	1	1	1	1	1	1	1	1	1	1	1	1	1	1	1	1	1	1	1	1	1	1	1	1	1	1	1	1	1	1	1	1	1	1	1
group_2327		sodium:proton antiporter	49	50	1.02041	1	2671				690	1788	1761.54	1	1	1	1	1	1	1	1	1	1	1	1	1	1	1	1	1	1	1	1	1	1	1	1	1	1	1	1	1	1	1	1	1	1	1	1
group_2328		thioredoxin	49	49	1	1	2672				306	327	326.571	1	1	1	1	1	1	1	1	1	1	1	1	1	1	1	1	1	1	1	1	1	1	1	1	1	1	1	1	1	1	1	1	1	1	1	1
group_2330		BrxA/BrxB family bacilliredoxin	49	49	1	1	2674				441	441	441	1	1	1	1	1	1	1	1	1	1	1	1	1	1	1	1	1	1	1	1	1	1	1	1	1	1	1	1	1	1	1	1	1	1	1	1
group_2331		sortase A	49	49	1	1	2675				612	612	612	1	1	1	1	1	1	1	1	1	1	1	1	1	1	1	1	1	1	1	1	1	1	1	1	1	1	1	1	1	1	1	1	1	1	1	1
group_2332		hypothetical protein	49	50	1.02041	1	2676				282	786	759.18	1	1	1	1	1	1	1	1	1	1	1	1	1	1	1	1	1	1	1	1	1	1	1	1	1	1	1	1	1	1	1	1	1	1	1	1
group_2333		orotate phosphoribosyltransferase	49	49	1	1	2677				612	612	612	1	1	1	1	1	1	1	1	1	1	1	1	1	1	1	1	1	1	1	1	1	1	1	1	1	1	1	1	1	1	1	1	1	1	1	1
group_2334		dephospho-CoA kinase	49	49	1	1	2679				612	612	612	1	1	1	1	1	1	1	1	1	1	1	1	1	1	1	1	1	1	1	1	1	1	1	1	1	1	1	1	1	1	1	1	1	1	1	1
group_2335		iron citrate ABC transporter substrate-binding protein	49	50	1.02041	1	2680				273	996	970.2	1	1	1	1	1	1	1	1	1	1	1	1	1	1	1	1	1	1	1	1	1	1	1	1	1	1	1	1	1	1	1	1	1	1	1	1
group_2336		hypothetical protein	49	49	1	1	2681				612	612	612	1	1	1	1	1	1	1	1	1	1	1	1	1	1	1	1	1	1	1	1	1	1	1	1	1	1	1	1	1	1	1	1	1	1	1	1
group_2338		thioredoxin	49	49	1	1	2683				156	297	291.245	1	1	1	1	1	1	1	1	1	1	1	1	1	1	1	1	1	1	1	1	1	1	1	1	1	1	1	1	1	1	1	1	1	1	1	1
group_2342	mqo_1	malate dehydrogenase (quinone)	49	49	1	1	2689				1497	1497	1497	1	1	1	1	1	1	1	1	1	1	1	1	1	1	1	1	1	1	1	1	1	1	1	1	1	1	1	1	1	1	1	1	1	1	1	1
group_2343		carbamate kinase	49	49	1	1	2690				330	933	920.694	1	1	1	1	1	1	1	1	1	1	1	1	1	1	1	1	1	1	1	1	1	1	1	1	1	1	1	1	1	1	1	1	1	1	1	1
group_2345		peptide ABC transporter permease	49	49	1	1	2692				855	855	855	1	1	1	1	1	1	1	1	1	1	1	1	1	1	1	1	1	1	1	1	1	1	1	1	1	1	1	1	1	1	1	1	1	1	1	1
group_2346		C39 family peptidase	49	49	1	1	2694				609	609	609	1	1	1	1	1	1	1	1	1	1	1	1	1	1	1	1	1	1	1	1	1	1	1	1	1	1	1	1	1	1	1	1	1	1	1	1
group_2347		RNA chaperone Hfq	49	49	1	1	2695				240	240	240	1	1	1	1	1	1	1	1	1	1	1	1	1	1	1	1	1	1	1	1	1	1	1	1	1	1	1	1	1	1	1	1	1	1	1	1
group_2348		3-methyladenine DNA glycosylase	49	49	1	1	2696				609	609	609	1	1	1	1	1	1	1	1	1	1	1	1	1	1	1	1	1	1	1	1	1	1	1	1	1	1	1	1	1	1	1	1	1	1	1	1
group_2349		HAD family hydrolase	49	49	1	1	2697				810	810	810	1	1	1	1	1	1	1	1	1	1	1	1	1	1	1	1	1	1	1	1	1	1	1	1	1	1	1	1	1	1	1	1	1	1	1	1
group_2353		dihydroxyacetone kinase	49	49	1	1	2702				576	576	576	1	1	1	1	1	1	1	1	1	1	1	1	1	1	1	1	1	1	1	1	1	1	1	1	1	1	1	1	1	1	1	1	1	1	1	1
group_2354		hypothetical protein;AzlD domain-containing protein	49	49	1	1	2704				330	438	332.204	1	1	1	1	1	1	1	1	1	1	1	1	1	1	1	1	1	1	1	1	1	1	1	1	1	1	1	1	1	1	1	1	1	1	1	1
group_2355		YpdA family putative bacillithiol disulfide reductase	49	50	1.02041	1	2705				309	987	960.66	1	1	1	1	1	1	1	1	1	1	1	1	1	1	1	1	1	1	1	1	1	1	1	1	1	1	1	1	1	1	1	1	1	1	1	1
group_2357		3-hydroxyacyl-CoA dehydrogenase	49	49	1	1	2707				150	480	471	1	1	1	1	1	1	1	1	1	1	1	1	1	1	1	1	1	1	1	1	1	1	1	1	1	1	1	1	1	1	1	1	1	1	1	1
group_236		epimerase	49	49	1	1	265				900	900	900	1	1	1	1	1	1	1	1	1	1	1	1	1	1	1	1	1	1	1	1	1	1	1	1	1	1	1	1	1	1	1	1	1	1	1	1
group_2362		Holliday junction ATP-dependent DNA helicase RuvA	49	49	1	1	2713				603	603	603	1	1	1	1	1	1	1	1	1	1	1	1	1	1	1	1	1	1	1	1	1	1	1	1	1	1	1	1	1	1	1	1	1	1	1	1
group_2363		CPBP family intramembrane metalloprotease	49	49	1	1	2714				603	603	603	1	1	1	1	1	1	1	1	1	1	1	1	1	1	1	1	1	1	1	1	1	1	1	1	1	1	1	1	1	1	1	1	1	1	1	1
group_2364		ABC transporter permease	49	49	1	1	2715				696	699	696.429	1	1	1	1	1	1	1	1	1	1	1	1	1	1	1	1	1	1	1	1	1	1	1	1	1	1	1	1	1	1	1	1	1	1	1	1
group_2367		hypothetical protein	49	49	1	1	2719				252	252	252	1	1	1	1	1	1	1	1	1	1	1	1	1	1	1	1	1	1	1	1	1	1	1	1	1	1	1	1	1	1	1	1	1	1	1	1
group_2368		protoporphyrinogen oxidase	49	49	1	1	2721				1398	1449	1431.31	1	1	1	1	1	1	1	1	1	1	1	1	1	1	1	1	1	1	1	1	1	1	1	1	1	1	1	1	1	1	1	1	1	1	1	1
group_2369		superoxide dismutase	49	49	1	1	2722				600	600	600	1	1	1	1	1	1	1	1	1	1	1	1	1	1	1	1	1	1	1	1	1	1	1	1	1	1	1	1	1	1	1	1	1	1	1	1
group_2371		thymidine kinase	49	49	1	1	2724				600	600	600	1	1	1	1	1	1	1	1	1	1	1	1	1	1	1	1	1	1	1	1	1	1	1	1	1	1	1	1	1	1	1	1	1	1	1	1
group_2372		PTS fructose transporter subunit IIC	49	51	1.04082	1	2725				207	1953	1877.71	1	1	1	1	1	1	1	1	1	1	1	1	1	1	1	1	1	1	1	1	1	1	1	1	1	1	1	1	1	1	1	1	1	1	1	1
group_2373		chloramphenicol-sensitivity protein RarD	49	49	1	1	2726				906	957	907.041	1	1	1	1	1	1	1	1	1	1	1	1	1	1	1	1	1	1	1	1	1	1	1	1	1	1	1	1	1	1	1	1	1	1	1	1
group_2375		hypothetical protein	49	49	1	1	2728				171	186	171.306	1	1	1	1	1	1	1	1	1	1	1	1	1	1	1	1	1	1	1	1	1	1	1	1	1	1	1	1	1	1	1	1	1	1	1	1
group_2376		urease subunit gamma	49	49	1	1	2729				303	372	304.408	1	1	1	1	1	1	1	1	1	1	1	1	1	1	1	1	1	1	1	1	1	1	1	1	1	1	1	1	1	1	1	1	1	1	1	1
group_2379		pyridine nucleotide-disulfide oxidoreductase	49	49	1	1	2735				1485	1485	1485	1	1	1	1	1	1	1	1	1	1	1	1	1	1	1	1	1	1	1	1	1	1	1	1	1	1	1	1	1	1	1	1	1	1	1	1
group_2381		cell surface protein	49	49	1	1	2737				1053	1053	1053	1	1	1	1	1	1	1	1	1	1	1	1	1	1	1	1	1	1	1	1	1	1	1	1	1	1	1	1	1	1	1	1	1	1	1	1
group_2386		sterile alpha motif-like domain-containing protein	49	49	1	1	2742				216	216	216	1	1	1	1	1	1	1	1	1	1	1	1	1	1	1	1	1	1	1	1	1	1	1	1	1	1	1	1	1	1	1	1	1	1	1	1
group_2389		peptidylprolyl isomerase	49	49	1	1	2746				594	594	594	1	1	1	1	1	1	1	1	1	1	1	1	1	1	1	1	1	1	1	1	1	1	1	1	1	1	1	1	1	1	1	1	1	1	1	1
group_2390		cell division protein SepF	49	49	1	1	2747				594	594	594	1	1	1	1	1	1	1	1	1	1	1	1	1	1	1	1	1	1	1	1	1	1	1	1	1	1	1	1	1	1	1	1	1	1	1	1
group_2391		hypothetical protein	49	49	1	1	2748				594	594	594	1	1	1	1	1	1	1	1	1	1	1	1	1	1	1	1	1	1	1	1	1	1	1	1	1	1	1	1	1	1	1	1	1	1	1	1
group_2393		serine/threonine protein kinase	49	49	1	1	2750				1824	2004	1996.65	1	1	1	1	1	1	1	1	1	1	1	1	1	1	1	1	1	1	1	1	1	1	1	1	1	1	1	1	1	1	1	1	1	1	1	1
group_2395		hypothetical protein	49	49	1	1	2753				507	645	600.857	1	1	1	1	1	1	1	1	1	1	1	1	1	1	1	1	1	1	1	1	1	1	1	1	1	1	1	1	1	1	1	1	1	1	1	1
group_2402		PTS transporter subunit IIC	49	50	1.02041	1	2760				525	1059	1037.88	1	1	1	1	1	1	1	1	1	1	1	1	1	1	1	1	1	1	1	1	1	1	1	1	1	1	1	1	1	1	1	1	1	1	1	1
group_2403		hypothetical protein	49	49	1	1	2761				360	360	360	1	1	1	1	1	1	1	1	1	1	1	1	1	1	1	1	1	1	1	1	1	1	1	1	1	1	1	1	1	1	1	1	1	1	1	1
group_2404		MarR family transcriptional regulator	49	49	1	1	2762				192	345	341.878	1	1	1	1	1	1	1	1	1	1	1	1	1	1	1	1	1	1	1	1	1	1	1	1	1	1	1	1	1	1	1	1	1	1	1	1
group_2405		metal-dependent hydrolase	49	50	1.02041	1	2763				408	975	954.9	1	1	1	1	1	1	1	1	1	1	1	1	1	1	1	1	1	1	1	1	1	1	1	1	1	1	1	1	1	1	1	1	1	1	1	1
group_2407		Cro/Cl family transcriptional regulator	49	49	1	1	2765				393	393	393	1	1	1	1	1	1	1	1	1	1	1	1	1	1	1	1	1	1	1	1	1	1	1	1	1	1	1	1	1	1	1	1	1	1	1	1
group_2408		repressor	49	49	1	1	2766				402	417	403.531	1	1	1	1	1	1	1	1	1	1	1	1	1	1	1	1	1	1	1	1	1	1	1	1	1	1	1	1	1	1	1	1	1	1	1	1
group_2409		glycerol-3-phosphate responsive antiterminator GlpP	49	50	1.02041	1	2767				234	534	523.32	1	1	1	1	1	1	1	1	1	1	1	1	1	1	1	1	1	1	1	1	1	1	1	1	1	1	1	1	1	1	1	1	1	1	1	1
group_2410		acetyltransferase	49	50	1.02041	1	2768				255	537	518.22	1	1	1	1	1	1	1	1	1	1	1	1	1	1	1	1	1	1	1	1	1	1	1	1	1	1	1	1	1	1	1	1	1	1	1	1
group_2413		globin	49	49	1	1	2772				219	444	411.245	1	1	1	1	1	1	1	1	1	1	1	1	1	1	1	1	1	1	1	1	1	1	1	1	1	1	1	1	1	1	1	1	1	1	1	1
group_2414		YitT family protein	49	49	1	1	2773				729	834	831.857	1	1	1	1	1	1	1	1	1	1	1	1	1	1	1	1	1	1	1	1	1	1	1	1	1	1	1	1	1	1	1	1	1	1	1	1
group_2415		hypothetical protein	49	49	1	1	2774				510	510	510	1	1	1	1	1	1	1	1	1	1	1	1	1	1	1	1	1	1	1	1	1	1	1	1	1	1	1	1	1	1	1	1	1	1	1	1
group_2417		hypothetical protein	49	49	1	1	2777				435	435	435	1	1	1	1	1	1	1	1	1	1	1	1	1	1	1	1	1	1	1	1	1	1	1	1	1	1	1	1	1	1	1	1	1	1	1	1
group_2418		methionine ABC transporter ATP-binding protein	49	49	1	1	2778				663	663	663	1	1	1	1	1	1	1	1	1	1	1	1	1	1	1	1	1	1	1	1	1	1	1	1	1	1	1	1	1	1	1	1	1	1	1	1
group_2419		lactate racemization operon protein LarE	49	49	1	1	2779				786	828	827.143	1	1	1	1	1	1	1	1	1	1	1	1	1	1	1	1	1	1	1	1	1	1	1	1	1	1	1	1	1	1	1	1	1	1	1	1
group_242		alpha/beta hydrolase;hypothetical protein	49	51	1.04082	1	272				204	867	833.059	1	1	1	1	1	1	1	1	1	1	1	1	1	1	1	1	1	1	1	1	1	1	1	1	1	1	1	1	1	1	1	1	1	1	1	1
group_2426		YgdI/YgdR family lipoprotein	49	49	1	1	2787				381	381	381	1	1	1	1	1	1	1	1	1	1	1	1	1	1	1	1	1	1	1	1	1	1	1	1	1	1	1	1	1	1	1	1	1	1	1	1
group_2428		hypothetical protein	49	49	1	1	2789				159	387	382.347	1	1	1	1	1	1	1	1	1	1	1	1	1	1	1	1	1	1	1	1	1	1	1	1	1	1	1	1	1	1	1	1	1	1	1	1
group_2429		galactose-6-phosphate isomerase	49	49	1	1	2790				402	429	428.449	1	1	1	1	1	1	1	1	1	1	1	1	1	1	1	1	1	1	1	1	1	1	1	1	1	1	1	1	1	1	1	1	1	1	1	1
group_2430		S26 family signal peptidase	49	49	1	1	2792				579	579	579	1	1	1	1	1	1	1	1	1	1	1	1	1	1	1	1	1	1	1	1	1	1	1	1	1	1	1	1	1	1	1	1	1	1	1	1
group_2437		sulfite reductase [NADPH] flavoprotein alpha-component	49	50	1.02041	1	2799				366	1845	1806.12	1	1	1	1	1	1	1	1	1	1	1	1	1	1	1	1	1	1	1	1	1	1	1	1	1	1	1	1	1	1	1	1	1	1	1	1
group_2438		YojF family protein	49	49	1	1	2800				363	363	363	1	1	1	1	1	1	1	1	1	1	1	1	1	1	1	1	1	1	1	1	1	1	1	1	1	1	1	1	1	1	1	1	1	1	1	1
group_244		energy-coupling factor transporter ATPase	49	49	1	1	275				861	861	861	1	1	1	1	1	1	1	1	1	1	1	1	1	1	1	1	1	1	1	1	1	1	1	1	1	1	1	1	1	1	1	1	1	1	1	1
group_2440		GIY-YIG nuclease family protein	49	49	1	1	2802				249	249	249	1	1	1	1	1	1	1	1	1	1	1	1	1	1	1	1	1	1	1	1	1	1	1	1	1	1	1	1	1	1	1	1	1	1	1	1
group_2441		hypothetical protein	49	49	1	1	2803				309	309	309	1	1	1	1	1	1	1	1	1	1	1	1	1	1	1	1	1	1	1	1	1	1	1	1	1	1	1	1	1	1	1	1	1	1	1	1
group_2442		S26 family signal peptidase	49	49	1	1	2804				576	576	576	1	1	1	1	1	1	1	1	1	1	1	1	1	1	1	1	1	1	1	1	1	1	1	1	1	1	1	1	1	1	1	1	1	1	1	1
group_2445		thiamine ABC transporter permease	49	49	1	1	2807				576	576	576	1	1	1	1	1	1	1	1	1	1	1	1	1	1	1	1	1	1	1	1	1	1	1	1	1	1	1	1	1	1	1	1	1	1	1	1
group_2446		YmfK family protein	49	49	1	1	2808				828	852	828.49	1	1	1	1	1	1	1	1	1	1	1	1	1	1	1	1	1	1	1	1	1	1	1	1	1	1	1	1	1	1	1	1	1	1	1	1
group_245		HAD family hydrolase	49	49	1	1	276				879	879	879	1	1	1	1	1	1	1	1	1	1	1	1	1	1	1	1	1	1	1	1	1	1	1	1	1	1	1	1	1	1	1	1	1	1	1	1
group_2450		hypothetical protein	49	49	1	1	2812				279	414	411.245	1	1	1	1	1	1	1	1	1	1	1	1	1	1	1	1	1	1	1	1	1	1	1	1	1	1	1	1	1	1	1	1	1	1	1	1
group_2455		aldehyde dehydrogenase family protein	49	49	1	1	2818				1494	1560	1496.69	1	1	1	1	1	1	1	1	1	1	1	1	1	1	1	1	1	1	1	1	1	1	1	1	1	1	1	1	1	1	1	1	1	1	1	1
group_2456		general stress protein	49	49	1	1	2819				408	408	408	1	1	1	1	1	1	1	1	1	1	1	1	1	1	1	1	1	1	1	1	1	1	1	1	1	1	1	1	1	1	1	1	1	1	1	1
group_2458		HU family DNA-binding protein	49	49	1	1	2822				273	273	273	1	1	1	1	1	1	1	1	1	1	1	1	1	1	1	1	1	1	1	1	1	1	1	1	1	1	1	1	1	1	1	1	1	1	1	1
group_2459		aminoacyltransferase	49	50	1.02041	1	2823				210	1254	1225.2	1	1	1	1	1	1	1	1	1	1	1	1	1	1	1	1	1	1	1	1	1	1	1	1	1	1	1	1	1	1	1	1	1	1	1	1
group_2460		cytochrome D ubiquinol oxidase subunit II	49	49	1	1	2824				921	1017	1015.04	1	1	1	1	1	1	1	1	1	1	1	1	1	1	1	1	1	1	1	1	1	1	1	1	1	1	1	1	1	1	1	1	1	1	1	1
group_2463		GlsB/YeaQ/YmgE family stress response membrane protein	49	49	1	1	2829				171	255	253.286	1	1	1	1	1	1	1	1	1	1	1	1	1	1	1	1	1	1	1	1	1	1	1	1	1	1	1	1	1	1	1	1	1	1	1	1
group_2464		UDP-N-acetyl glucosamine 2-epimerase	49	49	1	1	2830				1149	1149	1149	1	1	1	1	1	1	1	1	1	1	1	1	1	1	1	1	1	1	1	1	1	1	1	1	1	1	1	1	1	1	1	1	1	1	1	1
group_2466		hypothetical protein	49	49	1	1	2832				567	567	567	1	1	1	1	1	1	1	1	1	1	1	1	1	1	1	1	1	1	1	1	1	1	1	1	1	1	1	1	1	1	1	1	1	1	1	1
group_2467		phosphoribosylglycinamide formyltransferase	49	49	1	1	2833				567	567	567	1	1	1	1	1	1	1	1	1	1	1	1	1	1	1	1	1	1	1	1	1	1	1	1	1	1	1	1	1	1	1	1	1	1	1	1
group_2468		TIGR00730 family Rossman fold protein	49	49	1	1	2834				567	567	567	1	1	1	1	1	1	1	1	1	1	1	1	1	1	1	1	1	1	1	1	1	1	1	1	1	1	1	1	1	1	1	1	1	1	1	1
group_2469		molybdenum ABC transporter permease	49	50	1.02041	1	2835				201	672	657.12	1	1	1	1	1	1	1	1	1	1	1	1	1	1	1	1	1	1	1	1	1	1	1	1	1	1	1	1	1	1	1	1	1	1	1	1
group_247		YfhO family protein	49	50	1.02041	1	278				705	2604	2547.42	1	1	1	1	1	1	1	1	1	1	1	1	1	1	1	1	1	1	1	1	1	1	1	1	1	1	1	1	1	1	1	1	1	1	1	1
group_2470		hypothetical protein	49	49	1	1	2836				234	234	234	1	1	1	1	1	1	1	1	1	1	1	1	1	1	1	1	1	1	1	1	1	1	1	1	1	1	1	1	1	1	1	1	1	1	1	1
group_2471		hypothetical protein	49	49	1	1	2837				102	135	109.286	1	1	1	1	1	1	1	1	1	1	1	1	1	1	1	1	1	1	1	1	1	1	1	1	1	1	1	1	1	1	1	1	1	1	1	1
group_2475		bifunctional metallophosphatase/5'-nucleotidase	49	50	1.02041	1	2842				537	1506	1473.6	1	1	1	1	1	1	1	1	1	1	1	1	1	1	1	1	1	1	1	1	1	1	1	1	1	1	1	1	1	1	1	1	1	1	1	1
group_2476		penicillin-binding protein 2	49	49	1	1	2843				2040	2091	2086.84	1	1	1	1	1	1	1	1	1	1	1	1	1	1	1	1	1	1	1	1	1	1	1	1	1	1	1	1	1	1	1	1	1	1	1	1
group_2478		1-(5-phosphoribosyl)-5-((5- phosphoribosylamino)methylideneamino)imidazole-4- carboxamide isomerase	49	52	1.06122	1	2846				222	705	662.942	1	1	1	1	1	1	1	1	1	1	1	1	1	1	1	1	1	1	1	1	1	1	1	1	1	1	1	1	1	1	1	1	1	1	1	1
group_2479		imidazoleglycerol-phosphate dehydratase	49	50	1.02041	1	2847				180	579	568.02	1	1	1	1	1	1	1	1	1	1	1	1	1	1	1	1	1	1	1	1	1	1	1	1	1	1	1	1	1	1	1	1	1	1	1	1
group_2484		hypothetical protein	49	49	1	1	2853				234	288	235.102	1	1	1	1	1	1	1	1	1	1	1	1	1	1	1	1	1	1	1	1	1	1	1	1	1	1	1	1	1	1	1	1	1	1	1	1
group_2487		hypothetical protein	49	49	1	1	2856				189	189	189	1	1	1	1	1	1	1	1	1	1	1	1	1	1	1	1	1	1	1	1	1	1	1	1	1	1	1	1	1	1	1	1	1	1	1	1
group_2489		histidinol-phosphate aminotransferase	49	50	1.02041	1	2858				240	1056	1027.26	1	1	1	1	1	1	1	1	1	1	1	1	1	1	1	1	1	1	1	1	1	1	1	1	1	1	1	1	1	1	1	1	1	1	1	1
group_2490		sodium-dependent transporter	49	49	1	1	2859				1251	1329	1325.82	1	1	1	1	1	1	1	1	1	1	1	1	1	1	1	1	1	1	1	1	1	1	1	1	1	1	1	1	1	1	1	1	1	1	1	1
group_2495		hypothetical protein	49	49	1	1	2865				558	558	558	1	1	1	1	1	1	1	1	1	1	1	1	1	1	1	1	1	1	1	1	1	1	1	1	1	1	1	1	1	1	1	1	1	1	1	1
group_2500		EMYY motif lipoprotein	49	49	1	1	2870				891	891	891	1	1	1	1	1	1	1	1	1	1	1	1	1	1	1	1	1	1	1	1	1	1	1	1	1	1	1	1	1	1	1	1	1	1	1	1
group_2511		DNA mismatch repair protein MutS	49	51	1.04082	1	2884				825	2622	2519.18	1	1	1	1	1	1	1	1	1	1	1	1	1	1	1	1	1	1	1	1	1	1	1	1	1	1	1	1	1	1	1	1	1	1	1	1
group_2512		isochorismatase	49	49	1	1	2885				555	555	555	1	1	1	1	1	1	1	1	1	1	1	1	1	1	1	1	1	1	1	1	1	1	1	1	1	1	1	1	1	1	1	1	1	1	1	1
group_2515		alpha/beta hydrolase	49	49	1	1	2888				555	555	555	1	1	1	1	1	1	1	1	1	1	1	1	1	1	1	1	1	1	1	1	1	1	1	1	1	1	1	1	1	1	1	1	1	1	1	1
group_2516		DNA-binding protein	49	49	1	1	2889				555	555	555	1	1	1	1	1	1	1	1	1	1	1	1	1	1	1	1	1	1	1	1	1	1	1	1	1	1	1	1	1	1	1	1	1	1	1	1
group_2518		YlaI family protein	49	49	1	1	2891				150	156	155.878	1	1	1	1	1	1	1	1	1	1	1	1	1	1	1	1	1	1	1	1	1	1	1	1	1	1	1	1	1	1	1	1	1	1	1	1
group_252		ATP-dependent Clp protease ATP-binding subunit	49	49	1	1	283				2454	2454	2454	1	1	1	1	1	1	1	1	1	1	1	1	1	1	1	1	1	1	1	1	1	1	1	1	1	1	1	1	1	1	1	1	1	1	1	1
group_2521		iron-sulfur cluster repair di-iron protein	49	50	1.02041	1	2896				291	675	654.12	1	1	1	1	1	1	1	1	1	1	1	1	1	1	1	1	1	1	1	1	1	1	1	1	1	1	1	1	1	1	1	1	1	1	1	1
group_2522		PTS maltose transporter subunit IIBC	49	49	1	1	2897				1449	1449	1449	1	1	1	1	1	1	1	1	1	1	1	1	1	1	1	1	1	1	1	1	1	1	1	1	1	1	1	1	1	1	1	1	1	1	1	1
group_2526		amidohydrolase	49	51	1.04082	1	2901				345	1185	1139.53	1	1	1	1	1	1	1	1	1	1	1	1	1	1	1	1	1	1	1	1	1	1	1	1	1	1	1	1	1	1	1	1	1	1	1	1
group_253		hydroxymethylpyrimidine/phosphomethylpyrimidine kinase	49	49	1	1	284				822	822	822	1	1	1	1	1	1	1	1	1	1	1	1	1	1	1	1	1	1	1	1	1	1	1	1	1	1	1	1	1	1	1	1	1	1	1	1
group_2531		excinuclease ABC subunit B	49	50	1.02041	1	2907				276	564	552.78	1	1	1	1	1	1	1	1	1	1	1	1	1	1	1	1	1	1	1	1	1	1	1	1	1	1	1	1	1	1	1	1	1	1	1	1
group_2539		hypothetical protein	49	49	1	1	2917				594	600	599.878	1	1	1	1	1	1	1	1	1	1	1	1	1	1	1	1	1	1	1	1	1	1	1	1	1	1	1	1	1	1	1	1	1	1	1	1
group_2544		biotin biosynthesis protein BioY	49	49	1	1	2923				549	549	549	1	1	1	1	1	1	1	1	1	1	1	1	1	1	1	1	1	1	1	1	1	1	1	1	1	1	1	1	1	1	1	1	1	1	1	1
group_2545		multidrug MFS transporter	49	49	1	1	2925				1440	1440	1440	1	1	1	1	1	1	1	1	1	1	1	1	1	1	1	1	1	1	1	1	1	1	1	1	1	1	1	1	1	1	1	1	1	1	1	1
group_2553		DNA primase	49	49	1	1	2933				546	546	546	1	1	1	1	1	1	1	1	1	1	1	1	1	1	1	1	1	1	1	1	1	1	1	1	1	1	1	1	1	1	1	1	1	1	1	1
group_2557		alpha/beta hydrolase	49	50	1.02041	1	2938				303	780	757.62	1	1	1	1	1	1	1	1	1	1	1	1	1	1	1	1	1	1	1	1	1	1	1	1	1	1	1	1	1	1	1	1	1	1	1	1
group_2563		permease	49	49	1	1	2944				543	543	543	1	1	1	1	1	1	1	1	1	1	1	1	1	1	1	1	1	1	1	1	1	1	1	1	1	1	1	1	1	1	1	1	1	1	1	1
group_2565		hypothetical protein	49	49	1	1	2946				543	543	543	1	1	1	1	1	1	1	1	1	1	1	1	1	1	1	1	1	1	1	1	1	1	1	1	1	1	1	1	1	1	1	1	1	1	1	1
group_2566		16S rRNA (guanine(966)-N(2))-methyltransferase RsmD	49	49	1	1	2947				543	543	543	1	1	1	1	1	1	1	1	1	1	1	1	1	1	1	1	1	1	1	1	1	1	1	1	1	1	1	1	1	1	1	1	1	1	1	1
group_2567		AraC family transcriptional regulator	49	58	1.18367	1	2949				111	2175	1828.19	1	1	1	1	1	1	1	1	1	1	1	1	1	1	1	1	1	1	1	1	1	1	1	1	1	1	1	1	1	1	1	1	1	1	1	1
group_2568		MFS transporter	49	49	1	1	2950				1173	1173	1173	1	1	1	1	1	1	1	1	1	1	1	1	1	1	1	1	1	1	1	1	1	1	1	1	1	1	1	1	1	1	1	1	1	1	1	1
group_2569		HAD family hydrolase	49	49	1	1	2951				585	585	585	1	1	1	1	1	1	1	1	1	1	1	1	1	1	1	1	1	1	1	1	1	1	1	1	1	1	1	1	1	1	1	1	1	1	1	1
group_257		LysR family transcriptional regulator	49	50	1.02041	1	288				405	882	863.46	1	1	1	1	1	1	1	1	1	1	1	1	1	1	1	1	1	1	1	1	1	1	1	1	1	1	1	1	1	1	1	1	1	1	1	1
group_2572		multidrug MFS transporter	49	49	1	1	2955				1194	1194	1194	1	1	1	1	1	1	1	1	1	1	1	1	1	1	1	1	1	1	1	1	1	1	1	1	1	1	1	1	1	1	1	1	1	1	1	1
group_2574		pentapeptide repeat-containing protein	49	49	1	1	2958				540	540	540	1	1	1	1	1	1	1	1	1	1	1	1	1	1	1	1	1	1	1	1	1	1	1	1	1	1	1	1	1	1	1	1	1	1	1	1
group_2575		transcriptional regulator	49	49	1	1	2959				540	540	540	1	1	1	1	1	1	1	1	1	1	1	1	1	1	1	1	1	1	1	1	1	1	1	1	1	1	1	1	1	1	1	1	1	1	1	1
group_2576		riboflavin transporter RibU	49	49	1	1	2960				540	540	540	1	1	1	1	1	1	1	1	1	1	1	1	1	1	1	1	1	1	1	1	1	1	1	1	1	1	1	1	1	1	1	1	1	1	1	1
group_2578		permease	49	49	1	1	2964				1425	1425	1425	1	1	1	1	1	1	1	1	1	1	1	1	1	1	1	1	1	1	1	1	1	1	1	1	1	1	1	1	1	1	1	1	1	1	1	1
group_2580		tRNA (guanine-N7)-methyltransferase	49	50	1.02041	1	2966				102	651	637.14	1	1	1	1	1	1	1	1	1	1	1	1	1	1	1	1	1	1	1	1	1	1	1	1	1	1	1	1	1	1	1	1	1	1	1	1
group_2585		glycosyl transferase family 1	49	50	1.02041	1	2972				288	1506	1470.42	1	1	1	1	1	1	1	1	1	1	1	1	1	1	1	1	1	1	1	1	1	1	1	1	1	1	1	1	1	1	1	1	1	1	1	1
group_2588		5-bromo-4-chloroindolyl phosphate hydrolase	49	49	1	1	2976				627	627	627	1	1	1	1	1	1	1	1	1	1	1	1	1	1	1	1	1	1	1	1	1	1	1	1	1	1	1	1	1	1	1	1	1	1	1	1
group_2591		cell division protein DivIC	49	49	1	1	2979				402	402	402	1	1	1	1	1	1	1	1	1	1	1	1	1	1	1	1	1	1	1	1	1	1	1	1	1	1	1	1	1	1	1	1	1	1	1	1
group_2596		DNA polymerase III subunit delta	49	50	1.02041	1	2984				387	975	956.52	1	1	1	1	1	1	1	1	1	1	1	1	1	1	1	1	1	1	1	1	1	1	1	1	1	1	1	1	1	1	1	1	1	1	1	1
group_2599		signal peptidase II	49	49	1	1	2987				534	534	534	1	1	1	1	1	1	1	1	1	1	1	1	1	1	1	1	1	1	1	1	1	1	1	1	1	1	1	1	1	1	1	1	1	1	1	1
group_2604		protein-tyrosine-phosphatase	49	49	1	1	2992				402	465	458.571	1	1	1	1	1	1	1	1	1	1	1	1	1	1	1	1	1	1	1	1	1	1	1	1	1	1	1	1	1	1	1	1	1	1	1	1
group_2607		acyl-CoA thioesterase	49	49	1	1	2995				531	531	531	1	1	1	1	1	1	1	1	1	1	1	1	1	1	1	1	1	1	1	1	1	1	1	1	1	1	1	1	1	1	1	1	1	1	1	1
group_2611		multidrug MFS transporter	49	49	1	1	2999				1419	1419	1419	1	1	1	1	1	1	1	1	1	1	1	1	1	1	1	1	1	1	1	1	1	1	1	1	1	1	1	1	1	1	1	1	1	1	1	1
group_2620		hypothetical protein	49	49	1	1	3008				357	357	357	1	1	1	1	1	1	1	1	1	1	1	1	1	1	1	1	1	1	1	1	1	1	1	1	1	1	1	1	1	1	1	1	1	1	1	1
group_2624		phosphoribosyl transferase	49	49	1	1	3013				528	528	528	1	1	1	1	1	1	1	1	1	1	1	1	1	1	1	1	1	1	1	1	1	1	1	1	1	1	1	1	1	1	1	1	1	1	1	1
group_2625		NYN domain-containing protein	49	49	1	1	3014				528	528	528	1	1	1	1	1	1	1	1	1	1	1	1	1	1	1	1	1	1	1	1	1	1	1	1	1	1	1	1	1	1	1	1	1	1	1	1
group_2627		YolD-like family protein	49	49	1	1	3017				228	399	322.837	1	1	1	1	1	1	1	1	1	1	1	1	1	1	1	1	1	1	1	1	1	1	1	1	1	1	1	1	1	1	1	1	1	1	1	1
group_263		cation:proton antiporter	49	49	1	1	294				2406	2406	2406	1	1	1	1	1	1	1	1	1	1	1	1	1	1	1	1	1	1	1	1	1	1	1	1	1	1	1	1	1	1	1	1	1	1	1	1
group_2630		MetQ/NlpA family ABC transporter substrate-binding protein	49	49	1	1	3020				813	813	813	1	1	1	1	1	1	1	1	1	1	1	1	1	1	1	1	1	1	1	1	1	1	1	1	1	1	1	1	1	1	1	1	1	1	1	1
group_2638		methylated-DNA--[protein]-cysteine S-methyltransferase	49	49	1	1	3028				519	546	519.551	1	1	1	1	1	1	1	1	1	1	1	1	1	1	1	1	1	1	1	1	1	1	1	1	1	1	1	1	1	1	1	1	1	1	1	1
group_264		glycine oxidase	49	49	1	1	296				1119	1119	1119	1	1	1	1	1	1	1	1	1	1	1	1	1	1	1	1	1	1	1	1	1	1	1	1	1	1	1	1	1	1	1	1	1	1	1	1
group_2640		TIGR01440 family protein	49	49	1	1	3030				525	525	525	1	1	1	1	1	1	1	1	1	1	1	1	1	1	1	1	1	1	1	1	1	1	1	1	1	1	1	1	1	1	1	1	1	1	1	1
group_2645		hemolysin-H1C	49	49	1	1	3035				135	135	135	1	1	1	1	1	1	1	1	1	1	1	1	1	1	1	1	1	1	1	1	1	1	1	1	1	1	1	1	1	1	1	1	1	1	1	1
group_2646		phosphocarrier protein HPr	49	49	1	1	3036				267	267	267	1	1	1	1	1	1	1	1	1	1	1	1	1	1	1	1	1	1	1	1	1	1	1	1	1	1	1	1	1	1	1	1	1	1	1	1
group_2649		DNA integration/recombination/inversion protein	49	50	1.02041	1	3039				204	717	701.34	1	1	1	1	1	1	1	1	1	1	1	1	1	1	1	1	1	1	1	1	1	1	1	1	1	1	1	1	1	1	1	1	1	1	1	1
group_265		cadmium transporter	49	52	1.06122	1	298				144	624	577.731	1	1	1	1	1	1	1	1	1	1	1	1	1	1	1	1	1	1	1	1	1	1	1	1	1	1	1	1	1	1	1	1	1	1	1	1
group_2651		NADH-dependent flavin oxidoreductase	49	50	1.02041	1	3042				642	3018	2958.9	1	1	1	1	1	1	1	1	1	1	1	1	1	1	1	1	1	1	1	1	1	1	1	1	1	1	1	1	1	1	1	1	1	1	1	1
group_2654		phosphatidylglycerol lysyltransferase	49	50	1.02041	1	3046				402	2523	2467.56	1	1	1	1	1	1	1	1	1	1	1	1	1	1	1	1	1	1	1	1	1	1	1	1	1	1	1	1	1	1	1	1	1	1	1	1
group_2656		nitrite reductase	49	50	1.02041	1	3048				501	2406	2357.7	1	1	1	1	1	1	1	1	1	1	1	1	1	1	1	1	1	1	1	1	1	1	1	1	1	1	1	1	1	1	1	1	1	1	1	1
group_2657		cation:proton antiporter	49	50	1.02041	1	3049				1176	2403	2354.76	1	1	1	1	1	1	1	1	1	1	1	1	1	1	1	1	1	1	1	1	1	1	1	1	1	1	1	1	1	1	1	1	1	1	1	1
group_2659		type 1 glutamine amidotransferase	49	49	1	1	3053				519	519	519	1	1	1	1	1	1	1	1	1	1	1	1	1	1	1	1	1	1	1	1	1	1	1	1	1	1	1	1	1	1	1	1	1	1	1	1
group_266		abortive infection protein	49	49	1	1	299				705	783	781.408	1	1	1	1	1	1	1	1	1	1	1	1	1	1	1	1	1	1	1	1	1	1	1	1	1	1	1	1	1	1	1	1	1	1	1	1
group_2660		adenine phosphoribosyltransferase	49	49	1	1	3054				519	519	519	1	1	1	1	1	1	1	1	1	1	1	1	1	1	1	1	1	1	1	1	1	1	1	1	1	1	1	1	1	1	1	1	1	1	1	1
group_2661		ABC transporter ATP-binding protein	49	49	1	1	3055				1404	1404	1404	1	1	1	1	1	1	1	1	1	1	1	1	1	1	1	1	1	1	1	1	1	1	1	1	1	1	1	1	1	1	1	1	1	1	1	1
group_2663		ABC transporter ATP-binding protein	49	50	1.02041	1	3057				225	687	673.86	1	1	1	1	1	1	1	1	1	1	1	1	1	1	1	1	1	1	1	1	1	1	1	1	1	1	1	1	1	1	1	1	1	1	1	1
group_2666		inositol monophosphatase	49	50	1.02041	1	3060				96	822	805.08	1	1	1	1	1	1	1	1	1	1	1	1	1	1	1	1	1	1	1	1	1	1	1	1	1	1	1	1	1	1	1	1	1	1	1	1
group_2667		F0F1 ATP synthase subunit B	49	49	1	1	3061				516	516	516	1	1	1	1	1	1	1	1	1	1	1	1	1	1	1	1	1	1	1	1	1	1	1	1	1	1	1	1	1	1	1	1	1	1	1	1
group_2668		galactose-6-phosphate isomerase	49	49	1	1	3062				516	516	516	1	1	1	1	1	1	1	1	1	1	1	1	1	1	1	1	1	1	1	1	1	1	1	1	1	1	1	1	1	1	1	1	1	1	1	1
group_2669		histidine kinase	49	50	1.02041	1	3063				732	1779	1742.82	1	1	1	1	1	1	1	1	1	1	1	1	1	1	1	1	1	1	1	1	1	1	1	1	1	1	1	1	1	1	1	1	1	1	1	1
group_2671		lactose-specific PTS transporter subunit EIIC	49	51	1.04082	1	3066				243	1749	1552.88	1	1	1	1	1	1	1	1	1	1	1	1	1	1	1	1	1	1	1	1	1	1	1	1	1	1	1	1	1	1	1	1	1	1	1	1
group_2673		ATPase	49	49	1	1	3068				1551	1704	1700.88	1	1	1	1	1	1	1	1	1	1	1	1	1	1	1	1	1	1	1	1	1	1	1	1	1	1	1	1	1	1	1	1	1	1	1	1
group_2677		glycerol-3-phosphate dehydrogenase/oxidase	49	50	1.02041	1	3072				438	1674	1641	1	1	1	1	1	1	1	1	1	1	1	1	1	1	1	1	1	1	1	1	1	1	1	1	1	1	1	1	1	1	1	1	1	1	1	1
group_2678		quinolone resistance protein	49	49	1	1	3073				1401	1401	1401	1	1	1	1	1	1	1	1	1	1	1	1	1	1	1	1	1	1	1	1	1	1	1	1	1	1	1	1	1	1	1	1	1	1	1	1
group_2679		hypothetical protein	49	49	1	1	3074				111	111	111	1	1	1	1	1	1	1	1	1	1	1	1	1	1	1	1	1	1	1	1	1	1	1	1	1	1	1	1	1	1	1	1	1	1	1	1
group_268		pyridine nucleotide-disulfide oxidoreductase	49	52	1.06122	1	301				93	1344	1261.44	1	1	1	1	1	1	1	1	1	1	1	1	1	1	1	1	1	1	1	1	1	1	1	1	1	1	1	1	1	1	1	1	1	1	1	1
group_2681		SRPBCC domain-containing protein	49	49	1	1	3077				513	513	513	1	1	1	1	1	1	1	1	1	1	1	1	1	1	1	1	1	1	1	1	1	1	1	1	1	1	1	1	1	1	1	1	1	1	1	1
group_2685		glycosyl transferase family 1	49	60	1.22449	1	3084				273	2334	1895.35	1	1	1	1	1	1	1	1	1	1	1	1	1	1	1	1	1	1	1	1	1	1	1	1	1	1	1	1	1	1	1	1	1	1	1	1
group_2687		arginine-ornithine antiporter	49	49	1	1	3086				1380	1404	1403.51	1	1	1	1	1	1	1	1	1	1	1	1	1	1	1	1	1	1	1	1	1	1	1	1	1	1	1	1	1	1	1	1	1	1	1	1
group_2688		hemolysin	49	50	1.02041	1	3087				348	1026	1004.16	1	1	1	1	1	1	1	1	1	1	1	1	1	1	1	1	1	1	1	1	1	1	1	1	1	1	1	1	1	1	1	1	1	1	1	1
group_2689		zinc-ribbon domain-containing protein	49	49	1	1	3088				1389	1389	1389	1	1	1	1	1	1	1	1	1	1	1	1	1	1	1	1	1	1	1	1	1	1	1	1	1	1	1	1	1	1	1	1	1	1	1	1
group_269		competence protein ComK	49	49	1	1	303				444	444	444	1	1	1	1	1	1	1	1	1	1	1	1	1	1	1	1	1	1	1	1	1	1	1	1	1	1	1	1	1	1	1	1	1	1	1	1
group_2690		multidrug ABC transporter ATP-binding protein	49	51	1.04082	1	3089				174	690	659.294	1	1	1	1	1	1	1	1	1	1	1	1	1	1	1	1	1	1	1	1	1	1	1	1	1	1	1	1	1	1	1	1	1	1	1	1
group_2691		acetyltransferase	49	49	1	1	3092				507	507	507	1	1	1	1	1	1	1	1	1	1	1	1	1	1	1	1	1	1	1	1	1	1	1	1	1	1	1	1	1	1	1	1	1	1	1	1
group_2693		GNAT family N-acetyltransferase	49	50	1.02041	1	3095				177	528	513.06	1	1	1	1	1	1	1	1	1	1	1	1	1	1	1	1	1	1	1	1	1	1	1	1	1	1	1	1	1	1	1	1	1	1	1	1
group_2694		CoA-disulfide reductase	49	51	1.04082	1	3096				462	1317	1257.71	1	1	1	1	1	1	1	1	1	1	1	1	1	1	1	1	1	1	1	1	1	1	1	1	1	1	1	1	1	1	1	1	1	1	1	1
group_2696		tRNA(Ile)-lysidine synthetase	49	50	1.02041	1	3098				501	1299	1271.7	1	1	1	1	1	1	1	1	1	1	1	1	1	1	1	1	1	1	1	1	1	1	1	1	1	1	1	1	1	1	1	1	1	1	1	1
group_2699		glycine--tRNA ligase	49	49	1	1	3101				1392	1392	1392	1	1	1	1	1	1	1	1	1	1	1	1	1	1	1	1	1	1	1	1	1	1	1	1	1	1	1	1	1	1	1	1	1	1	1	1
group_2702		glucarate transporter	49	50	1.02041	1	3104				312	1275	1249.74	1	1	1	1	1	1	1	1	1	1	1	1	1	1	1	1	1	1	1	1	1	1	1	1	1	1	1	1	1	1	1	1	1	1	1	1
group_2704		nucleoside hydrolase	49	50	1.02041	1	3106				102	909	890.76	1	1	1	1	1	1	1	1	1	1	1	1	1	1	1	1	1	1	1	1	1	1	1	1	1	1	1	1	1	1	1	1	1	1	1	1
group_2705		aureolysin	49	49	1	1	3107				1353	1524	1519.53	1	1	1	1	1	1	1	1	1	1	1	1	1	1	1	1	1	1	1	1	1	1	1	1	1	1	1	1	1	1	1	1	1	1	1	1
group_2707		lipid hydroperoxide peroxidase	49	50	1.02041	1	3110				138	495	482.82	1	1	1	1	1	1	1	1	1	1	1	1	1	1	1	1	1	1	1	1	1	1	1	1	1	1	1	1	1	1	1	1	1	1	1	1
group_271		cell division protein FtsK	49	49	1	1	305				2394	2394	2394	1	1	1	1	1	1	1	1	1	1	1	1	1	1	1	1	1	1	1	1	1	1	1	1	1	1	1	1	1	1	1	1	1	1	1	1
group_2712		RNA-binding S4 domain-containing protein	49	49	1	1	3118				264	264	264	1	1	1	1	1	1	1	1	1	1	1	1	1	1	1	1	1	1	1	1	1	1	1	1	1	1	1	1	1	1	1	1	1	1	1	1
group_2713		Veg family protein	49	49	1	1	3119				264	264	264	1	1	1	1	1	1	1	1	1	1	1	1	1	1	1	1	1	1	1	1	1	1	1	1	1	1	1	1	1	1	1	1	1	1	1	1
group_2714		PLP-dependent transferase	49	50	1.02041	1	3120				438	1104	1073.28	1	1	1	1	1	1	1	1	1	1	1	1	1	1	1	1	1	1	1	1	1	1	1	1	1	1	1	1	1	1	1	1	1	1	1	1
group_2715		multidrug MFS transporter	49	49	1	1	3123				948	1248	1164.73	1	1	1	1	1	1	1	1	1	1	1	1	1	1	1	1	1	1	1	1	1	1	1	1	1	1	1	1	1	1	1	1	1	1	1	1
group_2716		nitrate transporter NarT	49	49	1	1	3124				1164	1167	1164.12	1	1	1	1	1	1	1	1	1	1	1	1	1	1	1	1	1	1	1	1	1	1	1	1	1	1	1	1	1	1	1	1	1	1	1	1
group_2717		bifunctional cystathionine gamma-lyase/homocysteine desulfhydrase	49	50	1.02041	1	3125				360	1146	1123.14	1	1	1	1	1	1	1	1	1	1	1	1	1	1	1	1	1	1	1	1	1	1	1	1	1	1	1	1	1	1	1	1	1	1	1	1
group_272		polysaccharide biosynthesis protein	49	49	1	1	306				387	390	389.878	1	1	1	1	1	1	1	1	1	1	1	1	1	1	1	1	1	1	1	1	1	1	1	1	1	1	1	1	1	1	1	1	1	1	1	1
group_2721		two-component system response regulator	49	50	1.02041	1	3129				324	690	675.6	1	1	1	1	1	1	1	1	1	1	1	1	1	1	1	1	1	1	1	1	1	1	1	1	1	1	1	1	1	1	1	1	1	1	1	1
group_2726		iron ABC transporter ATP-binding protein	49	50	1.02041	1	3134				231	780	763.8	1	1	1	1	1	1	1	1	1	1	1	1	1	1	1	1	1	1	1	1	1	1	1	1	1	1	1	1	1	1	1	1	1	1	1	1
group_2727		iron ABC transporter permease	49	50	1.02041	1	3135				186	960	939.78	1	1	1	1	1	1	1	1	1	1	1	1	1	1	1	1	1	1	1	1	1	1	1	1	1	1	1	1	1	1	1	1	1	1	1	1
group_2729		PTS glucose transporter subunit IIA	49	49	1	1	3137				501	501	501	1	1	1	1	1	1	1	1	1	1	1	1	1	1	1	1	1	1	1	1	1	1	1	1	1	1	1	1	1	1	1	1	1	1	1	1
group_2730		glutamate synthase	49	51	1.04082	1	3140				192	1464	1405.29	1	1	1	1	1	1	1	1	1	1	1	1	1	1	1	1	1	1	1	1	1	1	1	1	1	1	1	1	1	1	1	1	1	1	1	1
group_2731		Asp23/Gls24 family envelope stress response protein	49	49	1	1	3142				501	501	501	1	1	1	1	1	1	1	1	1	1	1	1	1	1	1	1	1	1	1	1	1	1	1	1	1	1	1	1	1	1	1	1	1	1	1	1
group_2733		tRNA dimethylallyltransferase	49	49	1	1	3144				999	999	999	1	1	1	1	1	1	1	1	1	1	1	1	1	1	1	1	1	1	1	1	1	1	1	1	1	1	1	1	1	1	1	1	1	1	1	1
group_2735		hypothetical protein	49	49	1	1	3147				501	501	501	1	1	1	1	1	1	1	1	1	1	1	1	1	1	1	1	1	1	1	1	1	1	1	1	1	1	1	1	1	1	1	1	1	1	1	1
group_2736		CAP domain-containing protein	49	50	1.02041	1	3148				462	1026	1003.92	1	1	1	1	1	1	1	1	1	1	1	1	1	1	1	1	1	1	1	1	1	1	1	1	1	1	1	1	1	1	1	1	1	1	1	1
group_2740		amino acid permease	49	50	1.02041	1	3152				459	1458	1425.66	1	1	1	1	1	1	1	1	1	1	1	1	1	1	1	1	1	1	1	1	1	1	1	1	1	1	1	1	1	1	1	1	1	1	1	1
group_2742		GTP pyrophosphokinase	49	49	1	1	3154				624	702	700.408	1	1	1	1	1	1	1	1	1	1	1	1	1	1	1	1	1	1	1	1	1	1	1	1	1	1	1	1	1	1	1	1	1	1	1	1
group_2746		threonine/serine exporter family protein	49	49	1	1	3159				495	495	495	1	1	1	1	1	1	1	1	1	1	1	1	1	1	1	1	1	1	1	1	1	1	1	1	1	1	1	1	1	1	1	1	1	1	1	1
group_2747		MFS sugar transporter;hypothetical protein	49	50	1.02041	1	3160				408	1209	1185.96	1	1	1	1	1	1	1	1	1	1	1	1	1	1	1	1	1	1	1	1	1	1	1	1	1	1	1	1	1	1	1	1	1	1	1	1
group_2748		glutamate ABC transporter permease	49	50	1.02041	1	3161				567	1458	1421.76	1	1	1	1	1	1	1	1	1	1	1	1	1	1	1	1	1	1	1	1	1	1	1	1	1	1	1	1	1	1	1	1	1	1	1	1
group_2749		diaminopimelate epimerase	49	51	1.04082	1	3162				351	840	799.353	1	1	1	1	1	1	1	1	1	1	1	1	1	1	1	1	1	1	1	1	1	1	1	1	1	1	1	1	1	1	1	1	1	1	1	1
group_275		ATPase P	49	49	1	1	311				2385	2385	2385	1	1	1	1	1	1	1	1	1	1	1	1	1	1	1	1	1	1	1	1	1	1	1	1	1	1	1	1	1	1	1	1	1	1	1	1
group_2750		amino acid permease	49	50	1.02041	1	3163				327	1830	1793.52	1	1	1	1	1	1	1	1	1	1	1	1	1	1	1	1	1	1	1	1	1	1	1	1	1	1	1	1	1	1	1	1	1	1	1	1
group_2751		formate/nitrite transporter	49	50	1.02041	1	3164				162	822	804.3	1	1	1	1	1	1	1	1	1	1	1	1	1	1	1	1	1	1	1	1	1	1	1	1	1	1	1	1	1	1	1	1	1	1	1	1
group_2753		DNA-binding protein	49	55	1.12245	1	3167				351	1551	1360.04	1	1	1	1	1	1	1	1	1	1	1	1	1	1	1	1	1	1	1	1	1	1	1	1	1	1	1	1	1	1	1	1	1	1	1	1
group_2756		succinyl-diaminopimelate desuccinylase	49	50	1.02041	1	3170				363	1218	1191.48	1	1	1	1	1	1	1	1	1	1	1	1	1	1	1	1	1	1	1	1	1	1	1	1	1	1	1	1	1	1	1	1	1	1	1	1
group_2759		FUSC family protein	49	50	1.02041	1	3173				225	1917	1878.78	1	1	1	1	1	1	1	1	1	1	1	1	1	1	1	1	1	1	1	1	1	1	1	1	1	1	1	1	1	1	1	1	1	1	1	1
group_2761		histidine kinase	49	50	1.02041	1	3176				300	1356	1328.58	1	1	1	1	1	1	1	1	1	1	1	1	1	1	1	1	1	1	1	1	1	1	1	1	1	1	1	1	1	1	1	1	1	1	1	1
group_2764		tyrosine--tRNA ligase	49	50	1.02041	1	3179				618	1266	1240.68	1	1	1	1	1	1	1	1	1	1	1	1	1	1	1	1	1	1	1	1	1	1	1	1	1	1	1	1	1	1	1	1	1	1	1	1
group_2767		poly-gamma-glutamate hydrolase family protein	49	49	1	1	3183				540	747	742.776	1	1	1	1	1	1	1	1	1	1	1	1	1	1	1	1	1	1	1	1	1	1	1	1	1	1	1	1	1	1	1	1	1	1	1	1
group_2769		ATP-grasp domain-containing protein	49	53	1.08163	1	3185				153	1191	1096.92	1	1	1	1	1	1	1	1	1	1	1	1	1	1	1	1	1	1	1	1	1	1	1	1	1	1	1	1	1	1	1	1	1	1	1	1
group_277		hypothetical protein	49	49	1	1	313				474	681	676.776	1	1	1	1	1	1	1	1	1	1	1	1	1	1	1	1	1	1	1	1	1	1	1	1	1	1	1	1	1	1	1	1	1	1	1	1
group_2770		helix-turn-helix transcriptional regulator	49	49	1	1	3186				492	492	492	1	1	1	1	1	1	1	1	1	1	1	1	1	1	1	1	1	1	1	1	1	1	1	1	1	1	1	1	1	1	1	1	1	1	1	1
group_2771		hypothetical protein	49	49	1	1	3187				492	492	492	1	1	1	1	1	1	1	1	1	1	1	1	1	1	1	1	1	1	1	1	1	1	1	1	1	1	1	1	1	1	1	1	1	1	1	1
group_2773		glutamate:protein symporter	49	50	1.02041	1	3190				237	1281	1251.36	1	1	1	1	1	1	1	1	1	1	1	1	1	1	1	1	1	1	1	1	1	1	1	1	1	1	1	1	1	1	1	1	1	1	1	1
group_2777		peptide deformylase	49	49	1	1	3194				489	489	489	1	1	1	1	1	1	1	1	1	1	1	1	1	1	1	1	1	1	1	1	1	1	1	1	1	1	1	1	1	1	1	1	1	1	1	1
group_2780		competence protein ComK	49	50	1.02041	1	3197				144	576	561	1	1	1	1	1	1	1	1	1	1	1	1	1	1	1	1	1	1	1	1	1	1	1	1	1	1	1	1	1	1	1	1	1	1	1	1
group_2785		gamma-aminobutyrate permease	49	52	1.06122	1	3202				483	1377	1296.87	1	1	1	1	1	1	1	1	1	1	1	1	1	1	1	1	1	1	1	1	1	1	1	1	1	1	1	1	1	1	1	1	1	1	1	1
group_2788		dihydrofolate reductase	49	49	1	1	3206				486	486	486	1	1	1	1	1	1	1	1	1	1	1	1	1	1	1	1	1	1	1	1	1	1	1	1	1	1	1	1	1	1	1	1	1	1	1	1
group_279		hemin ABC transporter ATP-binding protein	49	51	1.04082	1	315				249	669	641.353	1	1	1	1	1	1	1	1	1	1	1	1	1	1	1	1	1	1	1	1	1	1	1	1	1	1	1	1	1	1	1	1	1	1	1	1
group_2797		NAD(P)-dependent oxidoreductase	49	51	1.04082	1	3216				126	870	832.882	1	1	1	1	1	1	1	1	1	1	1	1	1	1	1	1	1	1	1	1	1	1	1	1	1	1	1	1	1	1	1	1	1	1	1	1
group_280		aminobenzoate synthetase	49	50	1.02041	1	316				312	1152	1129.2	1	1	1	1	1	1	1	1	1	1	1	1	1	1	1	1	1	1	1	1	1	1	1	1	1	1	1	1	1	1	1	1	1	1	1	1
group_2800		antiholin LrgB	49	50	1.02041	1	3220				111	702	687.6	1	1	1	1	1	1	1	1	1	1	1	1	1	1	1	1	1	1	1	1	1	1	1	1	1	1	1	1	1	1	1	1	1	1	1	1
group_2804		N-acetyltransferase	49	50	1.02041	1	3224				153	282	276.96	1	1	1	1	1	1	1	1	1	1	1	1	1	1	1	1	1	1	1	1	1	1	1	1	1	1	1	1	1	1	1	1	1	1	1	1
group_2806		phosphoribosylaminoimidazole carboxylase	49	49	1	1	3226				483	483	483	1	1	1	1	1	1	1	1	1	1	1	1	1	1	1	1	1	1	1	1	1	1	1	1	1	1	1	1	1	1	1	1	1	1	1	1
group_2807		threonine dehydratase	49	50	1.02041	1	3228				606	1275	1250.58	1	1	1	1	1	1	1	1	1	1	1	1	1	1	1	1	1	1	1	1	1	1	1	1	1	1	1	1	1	1	1	1	1	1	1	1
group_2812		scaffolding protein	49	49	1	1	3233				261	261	261	1	1	1	1	1	1	1	1	1	1	1	1	1	1	1	1	1	1	1	1	1	1	1	1	1	1	1	1	1	1	1	1	1	1	1	1
group_2814		lipase	49	49	1	1	3235				690	2085	2048.08	1	1	1	1	1	1	1	1	1	1	1	1	1	1	1	1	1	1	1	1	1	1	1	1	1	1	1	1	1	1	1	1	1	1	1	1
group_2815		CDP-glycerol--poly(glycerophosphate) glycerophosphotransferase	49	58	1.18367	1	3236				213	1695	1428.57	1	1	1	1	1	1	1	1	1	1	1	1	1	1	1	1	1	1	1	1	1	1	1	1	1	1	1	1	1	1	1	1	1	1	1	1
group_2820		CAAX protease	49	49	1	1	3242				747	747	747	1	1	1	1	1	1	1	1	1	1	1	1	1	1	1	1	1	1	1	1	1	1	1	1	1	1	1	1	1	1	1	1	1	1	1	1
group_2822		cation:proton antiporter	49	49	1	1	3244				480	480	480	1	1	1	1	1	1	1	1	1	1	1	1	1	1	1	1	1	1	1	1	1	1	1	1	1	1	1	1	1	1	1	1	1	1	1	1
group_2823		IreB family regulatory phosphoprotein	49	49	1	1	3246				261	261	261	1	1	1	1	1	1	1	1	1	1	1	1	1	1	1	1	1	1	1	1	1	1	1	1	1	1	1	1	1	1	1	1	1	1	1	1
group_2825		preprotein translocase subunit YajC	49	49	1	1	3249				261	261	261	1	1	1	1	1	1	1	1	1	1	1	1	1	1	1	1	1	1	1	1	1	1	1	1	1	1	1	1	1	1	1	1	1	1	1	1
group_2826		hypothetical protein	49	49	1	1	3250				261	261	261	1	1	1	1	1	1	1	1	1	1	1	1	1	1	1	1	1	1	1	1	1	1	1	1	1	1	1	1	1	1	1	1	1	1	1	1
group_283		DNA mismatch repair protein MutS	49	52	1.06122	1	319				744	1617	1524.58	1	1	1	1	1	1	1	1	1	1	1	1	1	1	1	1	1	1	1	1	1	1	1	1	1	1	1	1	1	1	1	1	1	1	1	1
group_2830		peptide ABC transporter ATP-binding protein	49	49	1	1	3254				750	750	750	1	1	1	1	1	1	1	1	1	1	1	1	1	1	1	1	1	1	1	1	1	1	1	1	1	1	1	1	1	1	1	1	1	1	1	1
group_2832		PH domain-containing protein	49	50	1.02041	1	3256				414	1512	1481.04	1	1	1	1	1	1	1	1	1	1	1	1	1	1	1	1	1	1	1	1	1	1	1	1	1	1	1	1	1	1	1	1	1	1	1	1
group_2836		zinc ribbon domain-containing protein	49	50	1.02041	1	3261				324	750	733.38	1	1	1	1	1	1	1	1	1	1	1	1	1	1	1	1	1	1	1	1	1	1	1	1	1	1	1	1	1	1	1	1	1	1	1	1
group_2837		UDP-glucose 4-epimerase	49	50	1.02041	1	3262				297	957	931.08	1	1	1	1	1	1	1	1	1	1	1	1	1	1	1	1	1	1	1	1	1	1	1	1	1	1	1	1	1	1	1	1	1	1	1	1
group_284		choline ABC transporter permease	49	49	1	1	320				636	636	636	1	1	1	1	1	1	1	1	1	1	1	1	1	1	1	1	1	1	1	1	1	1	1	1	1	1	1	1	1	1	1	1	1	1	1	1
group_2840		glyoxal reductase	49	51	1.04082	1	3265				285	837	802.529	1	1	1	1	1	1	1	1	1	1	1	1	1	1	1	1	1	1	1	1	1	1	1	1	1	1	1	1	1	1	1	1	1	1	1	1
group_2844		DoxX family protein	49	49	1	1	3269				474	474	474	1	1	1	1	1	1	1	1	1	1	1	1	1	1	1	1	1	1	1	1	1	1	1	1	1	1	1	1	1	1	1	1	1	1	1	1
group_285		hypothetical protein	49	49	1	1	321				249	378	373.75	1	1	1	1	1	1	1	1	1	1	1	1	1	1	1	1	1	1	1	1	1	1	1	1	1	1	1	1	1	1	1	1	1	1	1	1
group_2850		SsrA-binding protein	49	49	1	1	3276				471	471	471	1	1	1	1	1	1	1	1	1	1	1	1	1	1	1	1	1	1	1	1	1	1	1	1	1	1	1	1	1	1	1	1	1	1	1	1
group_2852		hypothetical protein	49	49	1	1	3279				471	471	471	1	1	1	1	1	1	1	1	1	1	1	1	1	1	1	1	1	1	1	1	1	1	1	1	1	1	1	1	1	1	1	1	1	1	1	1
group_2855		tRNA methyltransferase	49	49	1	1	3283				471	471	471	1	1	1	1	1	1	1	1	1	1	1	1	1	1	1	1	1	1	1	1	1	1	1	1	1	1	1	1	1	1	1	1	1	1	1	1
group_2856		S-ribosylhomocysteine lyase	49	49	1	1	3284				471	471	471	1	1	1	1	1	1	1	1	1	1	1	1	1	1	1	1	1	1	1	1	1	1	1	1	1	1	1	1	1	1	1	1	1	1	1	1
group_2864		YdcF family protein	49	50	1.02041	1	3293				402	957	936.9	1	1	1	1	1	1	1	1	1	1	1	1	1	1	1	1	1	1	1	1	1	1	1	1	1	1	1	1	1	1	1	1	1	1	1	1
group_2866		cytochrome C biogenesis protein CcdC	49	49	1	1	3295				468	468	468	1	1	1	1	1	1	1	1	1	1	1	1	1	1	1	1	1	1	1	1	1	1	1	1	1	1	1	1	1	1	1	1	1	1	1	1
group_2867		4-hydroxybenzoyl-CoA thioesterase	49	49	1	1	3296				468	468	468	1	1	1	1	1	1	1	1	1	1	1	1	1	1	1	1	1	1	1	1	1	1	1	1	1	1	1	1	1	1	1	1	1	1	1	1
group_2869		multidrug resistance protein SepA	49	49	1	1	3298				468	468	468	1	1	1	1	1	1	1	1	1	1	1	1	1	1	1	1	1	1	1	1	1	1	1	1	1	1	1	1	1	1	1	1	1	1	1	1
group_287		HAD family hydrolase	49	52	1.06122	1	323				159	648	603.75	1	1	1	1	1	1	1	1	1	1	1	1	1	1	1	1	1	1	1	1	1	1	1	1	1	1	1	1	1	1	1	1	1	1	1	1
group_2870		ribosome maturation factor RimP	49	49	1	1	3299				468	468	468	1	1	1	1	1	1	1	1	1	1	1	1	1	1	1	1	1	1	1	1	1	1	1	1	1	1	1	1	1	1	1	1	1	1	1	1
group_2875		SUF system NifU family Fe-S cluster assembly protein	49	49	1	1	3304				465	465	465	1	1	1	1	1	1	1	1	1	1	1	1	1	1	1	1	1	1	1	1	1	1	1	1	1	1	1	1	1	1	1	1	1	1	1	1
group_2876		helix-turn-helix transcriptional regulator	49	49	1	1	3305				465	465	465	1	1	1	1	1	1	1	1	1	1	1	1	1	1	1	1	1	1	1	1	1	1	1	1	1	1	1	1	1	1	1	1	1	1	1	1
group_2887		ComE operon protein 2	49	49	1	1	3316				462	462	462	1	1	1	1	1	1	1	1	1	1	1	1	1	1	1	1	1	1	1	1	1	1	1	1	1	1	1	1	1	1	1	1	1	1	1	1
group_2889		tRNA threonylcarbamoyladenosine biosynthesis protein TsaE	49	49	1	1	3318				462	462	462	1	1	1	1	1	1	1	1	1	1	1	1	1	1	1	1	1	1	1	1	1	1	1	1	1	1	1	1	1	1	1	1	1	1	1	1
group_2890		ribosomal-protein-alanine acetyltransferase	49	49	1	1	3319				462	462	462	1	1	1	1	1	1	1	1	1	1	1	1	1	1	1	1	1	1	1	1	1	1	1	1	1	1	1	1	1	1	1	1	1	1	1	1
group_2891		67-dimethyl-8-ribityllumazine synthase	49	49	1	1	3320				462	462	462	1	1	1	1	1	1	1	1	1	1	1	1	1	1	1	1	1	1	1	1	1	1	1	1	1	1	1	1	1	1	1	1	1	1	1	1
group_2893		hypothetical protein	49	49	1	1	3322				462	462	462	1	1	1	1	1	1	1	1	1	1	1	1	1	1	1	1	1	1	1	1	1	1	1	1	1	1	1	1	1	1	1	1	1	1	1	1
group_2894		CtsR family transcriptional regulator	49	49	1	1	3323				462	462	462	1	1	1	1	1	1	1	1	1	1	1	1	1	1	1	1	1	1	1	1	1	1	1	1	1	1	1	1	1	1	1	1	1	1	1	1
group_2897		hypothetical protein	49	49	1	1	3326				459	459	459	1	1	1	1	1	1	1	1	1	1	1	1	1	1	1	1	1	1	1	1	1	1	1	1	1	1	1	1	1	1	1	1	1	1	1	1
group_29		4'-phosphopantetheinyl transferase	49	50	1.02041	1	34				162	624	610.5	1	1	1	1	1	1	1	1	1	1	1	1	1	1	1	1	1	1	1	1	1	1	1	1	1	1	1	1	1	1	1	1	1	1	1	1
group_2900		uroporphyrin-III methyltransferase	49	49	1	1	3329				936	936	936	1	1	1	1	1	1	1	1	1	1	1	1	1	1	1	1	1	1	1	1	1	1	1	1	1	1	1	1	1	1	1	1	1	1	1	1
group_2902		helicase-exonuclease AddAB subunit AddB	49	49	1	1	3332				2790	3480	3463.9	1	1	1	1	1	1	1	1	1	1	1	1	1	1	1	1	1	1	1	1	1	1	1	1	1	1	1	1	1	1	1	1	1	1	1	1
group_2903		oligoribonuclease	49	49	1	1	3334				939	939	939	1	1	1	1	1	1	1	1	1	1	1	1	1	1	1	1	1	1	1	1	1	1	1	1	1	1	1	1	1	1	1	1	1	1	1	1
group_2904		malate dehydrogenase	49	49	1	1	3335				1230	1230	1230	1	1	1	1	1	1	1	1	1	1	1	1	1	1	1	1	1	1	1	1	1	1	1	1	1	1	1	1	1	1	1	1	1	1	1	1
group_2905		mannose-6-phosphate isomerase	49	51	1.04082	1	3336				183	951	912.647	1	1	1	1	1	1	1	1	1	1	1	1	1	1	1	1	1	1	1	1	1	1	1	1	1	1	1	1	1	1	1	1	1	1	1	1
group_2906		N-acetylmuramoyl-L-alanine amidase	49	49	1	1	3337				1968	1977	1975.53	1	1	1	1	1	1	1	1	1	1	1	1	1	1	1	1	1	1	1	1	1	1	1	1	1	1	1	1	1	1	1	1	1	1	1	1
group_2910		BCCT family transporter	49	49	1	1	3341				1641	1641	1641	1	1	1	1	1	1	1	1	1	1	1	1	1	1	1	1	1	1	1	1	1	1	1	1	1	1	1	1	1	1	1	1	1	1	1	1
group_2912		biotin--acetyl-CoA-carboxylase ligase	49	49	1	1	3343				771	1026	969	1	1	1	1	1	1	1	1	1	1	1	1	1	1	1	1	1	1	1	1	1	1	1	1	1	1	1	1	1	1	1	1	1	1	1	1
group_2916		bifunctional folylpolyglutamate synthase/dihydrofolate synthase	49	49	1	1	3347				1266	1266	1266	1	1	1	1	1	1	1	1	1	1	1	1	1	1	1	1	1	1	1	1	1	1	1	1	1	1	1	1	1	1	1	1	1	1	1	1
group_2917		DNA-3-methyladenine glycosylase	49	49	1	1	3348				561	561	561	1	1	1	1	1	1	1	1	1	1	1	1	1	1	1	1	1	1	1	1	1	1	1	1	1	1	1	1	1	1	1	1	1	1	1	1
group_2918		RecD/TraA family helicase	49	49	1	1	3349				2433	2433	2433	1	1	1	1	1	1	1	1	1	1	1	1	1	1	1	1	1	1	1	1	1	1	1	1	1	1	1	1	1	1	1	1	1	1	1	1
group_2919		acetyltransferase	49	49	1	1	3350				1782	1824	1823.14	1	1	1	1	1	1	1	1	1	1	1	1	1	1	1	1	1	1	1	1	1	1	1	1	1	1	1	1	1	1	1	1	1	1	1	1
group_2920		YjzD family protein	49	49	1	1	3351				195	195	195	1	1	1	1	1	1	1	1	1	1	1	1	1	1	1	1	1	1	1	1	1	1	1	1	1	1	1	1	1	1	1	1	1	1	1	1
group_2922		sulfurtransferase	49	49	1	1	3354				219	312	310.102	1	1	1	1	1	1	1	1	1	1	1	1	1	1	1	1	1	1	1	1	1	1	1	1	1	1	1	1	1	1	1	1	1	1	1	1
group_2923		ACT domain-containing protein	49	49	1	1	3355				456	456	456	1	1	1	1	1	1	1	1	1	1	1	1	1	1	1	1	1	1	1	1	1	1	1	1	1	1	1	1	1	1	1	1	1	1	1	1
group_2924		kinase	49	49	1	1	3356				381	381	381	1	1	1	1	1	1	1	1	1	1	1	1	1	1	1	1	1	1	1	1	1	1	1	1	1	1	1	1	1	1	1	1	1	1	1	1
group_2926		ribonuclease HIII	49	49	1	1	3358				927	927	927	1	1	1	1	1	1	1	1	1	1	1	1	1	1	1	1	1	1	1	1	1	1	1	1	1	1	1	1	1	1	1	1	1	1	1	1
group_2927		DNA polymerase	49	49	1	1	3359				1710	1710	1710	1	1	1	1	1	1	1	1	1	1	1	1	1	1	1	1	1	1	1	1	1	1	1	1	1	1	1	1	1	1	1	1	1	1	1	1
group_2928		hypothetical protein	49	49	1	1	3360				207	207	207	1	1	1	1	1	1	1	1	1	1	1	1	1	1	1	1	1	1	1	1	1	1	1	1	1	1	1	1	1	1	1	1	1	1	1	1
group_2929		single-stranded-DNA-specific exonuclease RecJ	49	49	1	1	3361				2274	2274	2274	1	1	1	1	1	1	1	1	1	1	1	1	1	1	1	1	1	1	1	1	1	1	1	1	1	1	1	1	1	1	1	1	1	1	1	1
group_293		phosphoglycerate mutase	49	49	1	1	330				567	588	587.571	1	1	1	1	1	1	1	1	1	1	1	1	1	1	1	1	1	1	1	1	1	1	1	1	1	1	1	1	1	1	1	1	1	1	1	1
group_2931		multidrug MFS transporter	49	50	1.02041	1	3363				129	1191	1166.7	1	1	1	1	1	1	1	1	1	1	1	1	1	1	1	1	1	1	1	1	1	1	1	1	1	1	1	1	1	1	1	1	1	1	1	1
group_2932		hypothetical protein	49	49	1	1	3364				333	333	333	1	1	1	1	1	1	1	1	1	1	1	1	1	1	1	1	1	1	1	1	1	1	1	1	1	1	1	1	1	1	1	1	1	1	1	1
group_2933		geranylgeranylglyceryl/heptaprenylglyceryl phosphate synthase	49	49	1	1	3365				693	693	693	1	1	1	1	1	1	1	1	1	1	1	1	1	1	1	1	1	1	1	1	1	1	1	1	1	1	1	1	1	1	1	1	1	1	1	1
group_2934		D-tyrosyl-tRNA(Tyr) deacylase	49	49	1	1	3366				453	453	453	1	1	1	1	1	1	1	1	1	1	1	1	1	1	1	1	1	1	1	1	1	1	1	1	1	1	1	1	1	1	1	1	1	1	1	1
group_2935		exopolyphosphatase	49	49	1	1	3368				1533	1533	1533	1	1	1	1	1	1	1	1	1	1	1	1	1	1	1	1	1	1	1	1	1	1	1	1	1	1	1	1	1	1	1	1	1	1	1	1
group_2936		acetylornithine deacetylase	49	49	1	1	3369				1245	1245	1245	1	1	1	1	1	1	1	1	1	1	1	1	1	1	1	1	1	1	1	1	1	1	1	1	1	1	1	1	1	1	1	1	1	1	1	1
group_2937		acetyltransferase	49	49	1	1	3370				531	540	537.796	1	1	1	1	1	1	1	1	1	1	1	1	1	1	1	1	1	1	1	1	1	1	1	1	1	1	1	1	1	1	1	1	1	1	1	1
group_2939		putative lipoprotein;hypothetical protein	49	49	1	1	3372				648	648	648	1	1	1	1	1	1	1	1	1	1	1	1	1	1	1	1	1	1	1	1	1	1	1	1	1	1	1	1	1	1	1	1	1	1	1	1
group_2940		general stress protein	49	49	1	1	3374				423	423	423	1	1	1	1	1	1	1	1	1	1	1	1	1	1	1	1	1	1	1	1	1	1	1	1	1	1	1	1	1	1	1	1	1	1	1	1
group_2941		YbgA family protein	49	49	1	1	3375				222	396	375.184	1	1	1	1	1	1	1	1	1	1	1	1	1	1	1	1	1	1	1	1	1	1	1	1	1	1	1	1	1	1	1	1	1	1	1	1
group_2943		cation:proton antiporter	49	49	1	1	3377				465	465	465	1	1	1	1	1	1	1	1	1	1	1	1	1	1	1	1	1	1	1	1	1	1	1	1	1	1	1	1	1	1	1	1	1	1	1	1
group_2944		CPBP family intramembrane metalloprotease	49	49	1	1	3378				759	759	759	1	1	1	1	1	1	1	1	1	1	1	1	1	1	1	1	1	1	1	1	1	1	1	1	1	1	1	1	1	1	1	1	1	1	1	1
group_2945		threonine/serine exporter family protein	49	49	1	1	3380				453	453	453	1	1	1	1	1	1	1	1	1	1	1	1	1	1	1	1	1	1	1	1	1	1	1	1	1	1	1	1	1	1	1	1	1	1	1	1
group_2946		ferrous iron transporter A	49	49	1	1	3381				156	228	226.531	1	1	1	1	1	1	1	1	1	1	1	1	1	1	1	1	1	1	1	1	1	1	1	1	1	1	1	1	1	1	1	1	1	1	1	1
group_2947		hypothetical protein	49	49	1	1	3382				237	237	237	1	1	1	1	1	1	1	1	1	1	1	1	1	1	1	1	1	1	1	1	1	1	1	1	1	1	1	1	1	1	1	1	1	1	1	1
group_2950		16S rRNA methyltransferase	49	50	1.02041	1	3385				393	840	823.62	1	1	1	1	1	1	1	1	1	1	1	1	1	1	1	1	1	1	1	1	1	1	1	1	1	1	1	1	1	1	1	1	1	1	1	1
group_2953		primosomal protein DnaI	49	49	1	1	3388				921	921	921	1	1	1	1	1	1	1	1	1	1	1	1	1	1	1	1	1	1	1	1	1	1	1	1	1	1	1	1	1	1	1	1	1	1	1	1
group_2954		ZIP family metal transporter	49	56	1.14286	1	3389				204	816	702.214	1	1	1	1	1	1	1	1	1	1	1	1	1	1	1	1	1	1	1	1	1	1	1	1	1	1	1	1	1	1	1	1	1	1	1	1
group_2955		VraH family protein;hypothetical protein	49	49	1	1	3390				192	276	193.714	1	1	1	1	1	1	1	1	1	1	1	1	1	1	1	1	1	1	1	1	1	1	1	1	1	1	1	1	1	1	1	1	1	1	1	1
group_2956		16S rRNA (guanine(527)-N(7))-methyltransferase RsmG	49	49	1	1	3391				720	720	720	1	1	1	1	1	1	1	1	1	1	1	1	1	1	1	1	1	1	1	1	1	1	1	1	1	1	1	1	1	1	1	1	1	1	1	1
group_2958		hypothetical protein	49	49	1	1	3393				306	306	306	1	1	1	1	1	1	1	1	1	1	1	1	1	1	1	1	1	1	1	1	1	1	1	1	1	1	1	1	1	1	1	1	1	1	1	1
group_296		N-acetylglutamate synthase	49	50	1.02041	1	333				576	1194	1170	1	1	1	1	1	1	1	1	1	1	1	1	1	1	1	1	1	1	1	1	1	1	1	1	1	1	1	1	1	1	1	1	1	1	1	1
group_2960		YlaF family protein	49	49	1	1	3395				192	192	192	1	1	1	1	1	1	1	1	1	1	1	1	1	1	1	1	1	1	1	1	1	1	1	1	1	1	1	1	1	1	1	1	1	1	1	1
group_2964		competence protein	49	50	1.02041	1	3399				393	981	958.26	1	1	1	1	1	1	1	1	1	1	1	1	1	1	1	1	1	1	1	1	1	1	1	1	1	1	1	1	1	1	1	1	1	1	1	1
group_2966		transglycosylase	49	49	1	1	3401				708	708	708	1	1	1	1	1	1	1	1	1	1	1	1	1	1	1	1	1	1	1	1	1	1	1	1	1	1	1	1	1	1	1	1	1	1	1	1
group_2968		HAD family hydrolase	49	49	1	1	3403				858	870	867.061	1	1	1	1	1	1	1	1	1	1	1	1	1	1	1	1	1	1	1	1	1	1	1	1	1	1	1	1	1	1	1	1	1	1	1	1
group_2969		glycine/betaine ABC transporter ATP-binding protein	49	49	1	1	3404				975	975	975	1	1	1	1	1	1	1	1	1	1	1	1	1	1	1	1	1	1	1	1	1	1	1	1	1	1	1	1	1	1	1	1	1	1	1	1
group_2971		nucleoside-diphosphate kinase	49	49	1	1	3406				450	450	450	1	1	1	1	1	1	1	1	1	1	1	1	1	1	1	1	1	1	1	1	1	1	1	1	1	1	1	1	1	1	1	1	1	1	1	1
group_2972		transcriptional repressor	49	49	1	1	3407				450	450	450	1	1	1	1	1	1	1	1	1	1	1	1	1	1	1	1	1	1	1	1	1	1	1	1	1	1	1	1	1	1	1	1	1	1	1	1
group_2974		PTS glucose transporter subunit IICBA	49	49	1	1	3410				1947	2034	2032.22	1	1	1	1	1	1	1	1	1	1	1	1	1	1	1	1	1	1	1	1	1	1	1	1	1	1	1	1	1	1	1	1	1	1	1	1
group_2976		NupC/NupG family nucleoside CNT transporter	49	49	1	1	3412				1230	1269	1260.24	1	1	1	1	1	1	1	1	1	1	1	1	1	1	1	1	1	1	1	1	1	1	1	1	1	1	1	1	1	1	1	1	1	1	1	1
group_298		formate acetyltransferase	49	49	1	1	335				2247	2247	2247	1	1	1	1	1	1	1	1	1	1	1	1	1	1	1	1	1	1	1	1	1	1	1	1	1	1	1	1	1	1	1	1	1	1	1	1
group_2980		acetyltransferase	49	49	1	1	3417				531	531	531	1	1	1	1	1	1	1	1	1	1	1	1	1	1	1	1	1	1	1	1	1	1	1	1	1	1	1	1	1	1	1	1	1	1	1	1
group_2982		DNA polymerase I	49	49	1	1	3419				2631	2631	2631	1	1	1	1	1	1	1	1	1	1	1	1	1	1	1	1	1	1	1	1	1	1	1	1	1	1	1	1	1	1	1	1	1	1	1	1
group_2983		aminotransferase	49	49	1	1	3420				1140	1140	1140	1	1	1	1	1	1	1	1	1	1	1	1	1	1	1	1	1	1	1	1	1	1	1	1	1	1	1	1	1	1	1	1	1	1	1	1
group_2984		Free methionine-(R)-sulfoxide reductase	49	49	1	1	3421				471	471	471	1	1	1	1	1	1	1	1	1	1	1	1	1	1	1	1	1	1	1	1	1	1	1	1	1	1	1	1	1	1	1	1	1	1	1	1
group_2987		carboxylesterase	49	49	1	1	3425				1356	1356	1356	1	1	1	1	1	1	1	1	1	1	1	1	1	1	1	1	1	1	1	1	1	1	1	1	1	1	1	1	1	1	1	1	1	1	1	1
group_2988		2-succinyl-6-hydroxy-2 4-cyclohexadiene-1-carboxylate synthase	49	49	1	1	3426				804	804	804	1	1	1	1	1	1	1	1	1	1	1	1	1	1	1	1	1	1	1	1	1	1	1	1	1	1	1	1	1	1	1	1	1	1	1	1
group_299		nitroreductase	49	49	1	1	337				543	543	543	1	1	1	1	1	1	1	1	1	1	1	1	1	1	1	1	1	1	1	1	1	1	1	1	1	1	1	1	1	1	1	1	1	1	1	1
group_2990		16S rRNA pseudouridine(516) synthase	49	49	1	1	3428				693	693	693	1	1	1	1	1	1	1	1	1	1	1	1	1	1	1	1	1	1	1	1	1	1	1	1	1	1	1	1	1	1	1	1	1	1	1	1
group_2991		NAD(P)/FAD-dependent oxidoreductase	49	49	1	1	3429				1263	1263	1263	1	1	1	1	1	1	1	1	1	1	1	1	1	1	1	1	1	1	1	1	1	1	1	1	1	1	1	1	1	1	1	1	1	1	1	1
group_2992		endonuclease III	49	49	1	1	3430				636	681	655.286	1	1	1	1	1	1	1	1	1	1	1	1	1	1	1	1	1	1	1	1	1	1	1	1	1	1	1	1	1	1	1	1	1	1	1	1
group_2993		hypothetical protein	49	49	1	1	3431				429	456	435.612	1	1	1	1	1	1	1	1	1	1	1	1	1	1	1	1	1	1	1	1	1	1	1	1	1	1	1	1	1	1	1	1	1	1	1	1
group_2995		glycosyl transferase family 1	49	49	1	1	3434				1491	1497	1493.33	1	1	1	1	1	1	1	1	1	1	1	1	1	1	1	1	1	1	1	1	1	1	1	1	1	1	1	1	1	1	1	1	1	1	1	1
group_2997		transglycosylase	49	49	1	1	3436				825	906	904.347	1	1	1	1	1	1	1	1	1	1	1	1	1	1	1	1	1	1	1	1	1	1	1	1	1	1	1	1	1	1	1	1	1	1	1	1
group_2998		GbsR/MarR family transcriptional regulator	49	49	1	1	3437				561	582	563.816	1	1	1	1	1	1	1	1	1	1	1	1	1	1	1	1	1	1	1	1	1	1	1	1	1	1	1	1	1	1	1	1	1	1	1	1
group_2999		galactose mutarotase	49	50	1.02041	1	3438				366	1011	990.36	1	1	1	1	1	1	1	1	1	1	1	1	1	1	1	1	1	1	1	1	1	1	1	1	1	1	1	1	1	1	1	1	1	1	1	1
group_3		nicotinic acid mononucleotide adenylyltransferase	49	49	1	1	4				576	576	576	1	1	1	1	1	1	1	1	1	1	1	1	1	1	1	1	1	1	1	1	1	1	1	1	1	1	1	1	1	1	1	1	1	1	1	1
group_30		lipase	49	51	1.04082	1	35				789	2046	1960.82	1	1	1	1	1	1	1	1	1	1	1	1	1	1	1	1	1	1	1	1	1	1	1	1	1	1	1	1	1	1	1	1	1	1	1	1
group_300		arsenate reductase	49	49	1	1	338				354	354	354	1	1	1	1	1	1	1	1	1	1	1	1	1	1	1	1	1	1	1	1	1	1	1	1	1	1	1	1	1	1	1	1	1	1	1	1
group_3000		aspartate kinase	49	49	1	1	3440				1164	1203	1202.2	1	1	1	1	1	1	1	1	1	1	1	1	1	1	1	1	1	1	1	1	1	1	1	1	1	1	1	1	1	1	1	1	1	1	1	1
group_3001		DNA-directed RNA polymerase subunit delta	49	49	1	1	3441				537	537	537	1	1	1	1	1	1	1	1	1	1	1	1	1	1	1	1	1	1	1	1	1	1	1	1	1	1	1	1	1	1	1	1	1	1	1	1
group_3002		gluconate:H+ symporter	49	49	1	1	3442				1359	1359	1359	1	1	1	1	1	1	1	1	1	1	1	1	1	1	1	1	1	1	1	1	1	1	1	1	1	1	1	1	1	1	1	1	1	1	1	1
group_3003		GntR family transcriptional regulator	49	50	1.02041	1	3443				243	681	667.08	1	1	1	1	1	1	1	1	1	1	1	1	1	1	1	1	1	1	1	1	1	1	1	1	1	1	1	1	1	1	1	1	1	1	1	1
group_3005		CamS family sex pheromone protein	49	51	1.04082	1	3445				393	1209	1159.94	1	1	1	1	1	1	1	1	1	1	1	1	1	1	1	1	1	1	1	1	1	1	1	1	1	1	1	1	1	1	1	1	1	1	1	1
group_3007		hypothetical protein	49	51	1.04082	1	3447				291	924	887.353	1	1	1	1	1	1	1	1	1	1	1	1	1	1	1	1	1	1	1	1	1	1	1	1	1	1	1	1	1	1	1	1	1	1	1	1
group_3009		UDP-N-acetylmuramoylalanyl-D-glutamyl-2 6-diaminopimelate--D-alanyl-D-alanine ligase	49	49	1	1	3449				1356	1356	1356	1	1	1	1	1	1	1	1	1	1	1	1	1	1	1	1	1	1	1	1	1	1	1	1	1	1	1	1	1	1	1	1	1	1	1	1
group_301		transglycosylase	49	49	1	1	339				2235	2235	2235	1	1	1	1	1	1	1	1	1	1	1	1	1	1	1	1	1	1	1	1	1	1	1	1	1	1	1	1	1	1	1	1	1	1	1	1
group_3010		teichoic acid transporter	49	49	1	1	3450				816	837	831.857	1	1	1	1	1	1	1	1	1	1	1	1	1	1	1	1	1	1	1	1	1	1	1	1	1	1	1	1	1	1	1	1	1	1	1	1
group_3012		glycine dehydrogenase	49	50	1.02041	1	3452				477	1347	1320.9	1	1	1	1	1	1	1	1	1	1	1	1	1	1	1	1	1	1	1	1	1	1	1	1	1	1	1	1	1	1	1	1	1	1	1	1
group_3013		lipid kinase	49	49	1	1	3453				924	924	924	1	1	1	1	1	1	1	1	1	1	1	1	1	1	1	1	1	1	1	1	1	1	1	1	1	1	1	1	1	1	1	1	1	1	1	1
group_3015		MarR family transcriptional regulator	49	49	1	1	3455				444	444	444	1	1	1	1	1	1	1	1	1	1	1	1	1	1	1	1	1	1	1	1	1	1	1	1	1	1	1	1	1	1	1	1	1	1	1	1
group_3016		aquaporin	49	49	1	1	3456				825	825	825	1	1	1	1	1	1	1	1	1	1	1	1	1	1	1	1	1	1	1	1	1	1	1	1	1	1	1	1	1	1	1	1	1	1	1	1
group_3017		YceI family protein	49	49	1	1	3457				444	516	514.531	1	1	1	1	1	1	1	1	1	1	1	1	1	1	1	1	1	1	1	1	1	1	1	1	1	1	1	1	1	1	1	1	1	1	1	1
group_3020		ribokinase	49	49	1	1	3460				924	924	924	1	1	1	1	1	1	1	1	1	1	1	1	1	1	1	1	1	1	1	1	1	1	1	1	1	1	1	1	1	1	1	1	1	1	1	1
group_3021		2-amino-4-hydroxy-6- hydroxymethyldihydropteridine pyrophosphokinase	49	49	1	1	3461				480	480	480	1	1	1	1	1	1	1	1	1	1	1	1	1	1	1	1	1	1	1	1	1	1	1	1	1	1	1	1	1	1	1	1	1	1	1	1
group_3022		YueH family protein	49	49	1	1	3462				210	246	241.592	1	1	1	1	1	1	1	1	1	1	1	1	1	1	1	1	1	1	1	1	1	1	1	1	1	1	1	1	1	1	1	1	1	1	1	1
group_3023		diaminohydroxyphosphoribosylaminopyrimidine deaminase	49	49	1	1	3463				1044	1044	1044	1	1	1	1	1	1	1	1	1	1	1	1	1	1	1	1	1	1	1	1	1	1	1	1	1	1	1	1	1	1	1	1	1	1	1	1
group_3024		ribonuclease Z	49	49	1	1	3464				921	921	921	1	1	1	1	1	1	1	1	1	1	1	1	1	1	1	1	1	1	1	1	1	1	1	1	1	1	1	1	1	1	1	1	1	1	1	1
group_3025		phosphoribosylamine--glycine ligase	49	49	1	1	3465				1242	1242	1242	1	1	1	1	1	1	1	1	1	1	1	1	1	1	1	1	1	1	1	1	1	1	1	1	1	1	1	1	1	1	1	1	1	1	1	1
group_3026		cobalamin biosynthesis protein CbiX	49	49	1	1	3466				720	720	720	1	1	1	1	1	1	1	1	1	1	1	1	1	1	1	1	1	1	1	1	1	1	1	1	1	1	1	1	1	1	1	1	1	1	1	1
group_3027		LacI family transcriptional regulator	49	49	1	1	3467				954	954	954	1	1	1	1	1	1	1	1	1	1	1	1	1	1	1	1	1	1	1	1	1	1	1	1	1	1	1	1	1	1	1	1	1	1	1	1
group_3029		fructokinase	49	49	1	1	3469				960	960	960	1	1	1	1	1	1	1	1	1	1	1	1	1	1	1	1	1	1	1	1	1	1	1	1	1	1	1	1	1	1	1	1	1	1	1	1
group_3030		NAD(+) synthetase	49	49	1	1	3470				828	828	828	1	1	1	1	1	1	1	1	1	1	1	1	1	1	1	1	1	1	1	1	1	1	1	1	1	1	1	1	1	1	1	1	1	1	1	1
group_3031		hypothetical protein	49	49	1	1	3471				150	186	178.286	1	1	1	1	1	1	1	1	1	1	1	1	1	1	1	1	1	1	1	1	1	1	1	1	1	1	1	1	1	1	1	1	1	1	1	1
group_3032		NmrA family protein	49	50	1.02041	1	3472				144	1545	1514.16	1	1	1	1	1	1	1	1	1	1	1	1	1	1	1	1	1	1	1	1	1	1	1	1	1	1	1	1	1	1	1	1	1	1	1	1
group_3034		D-alanyl-lipoteichoic acid biosynthesis protein	49	49	1	1	3476				147	147	147	1	1	1	1	1	1	1	1	1	1	1	1	1	1	1	1	1	1	1	1	1	1	1	1	1	1	1	1	1	1	1	1	1	1	1	1
group_3037		PTS transporter subunit IIC	49	49	1	1	3479				1059	1059	1059	1	1	1	1	1	1	1	1	1	1	1	1	1	1	1	1	1	1	1	1	1	1	1	1	1	1	1	1	1	1	1	1	1	1	1	1
group_304		multidrug MFS transporter	49	49	1	1	343				1182	1182	1182	1	1	1	1	1	1	1	1	1	1	1	1	1	1	1	1	1	1	1	1	1	1	1	1	1	1	1	1	1	1	1	1	1	1	1	1
group_3040		ABC transporter substrate-binding protein	49	49	1	1	3483				576	912	905.143	1	1	1	1	1	1	1	1	1	1	1	1	1	1	1	1	1	1	1	1	1	1	1	1	1	1	1	1	1	1	1	1	1	1	1	1
group_3041		multidrug MFS transporter	49	49	1	1	3484				1239	1248	1242.31	1	1	1	1	1	1	1	1	1	1	1	1	1	1	1	1	1	1	1	1	1	1	1	1	1	1	1	1	1	1	1	1	1	1	1	1
group_3042		energy-coupling factor transporter transmembrane protein EcfT	49	49	1	1	3485				807	840	810.367	1	1	1	1	1	1	1	1	1	1	1	1	1	1	1	1	1	1	1	1	1	1	1	1	1	1	1	1	1	1	1	1	1	1	1	1
group_3043		2-dehydropantoate 2-reductase;hypothetical protein	49	52	1.06122	1	3486				186	933	878.885	1	1	1	1	1	1	1	1	1	1	1	1	1	1	1	1	1	1	1	1	1	1	1	1	1	1	1	1	1	1	1	1	1	1	1	1
group_3046		hypothetical protein	49	49	1	1	3489				246	270	248.143	1	1	1	1	1	1	1	1	1	1	1	1	1	1	1	1	1	1	1	1	1	1	1	1	1	1	1	1	1	1	1	1	1	1	1	1
group_3047		cell division protein FtsQ	49	49	1	1	3490				1398	1449	1399.04	1	1	1	1	1	1	1	1	1	1	1	1	1	1	1	1	1	1	1	1	1	1	1	1	1	1	1	1	1	1	1	1	1	1	1	1
group_3048		putative protein	49	49	1	1	3492				903	939	903.735	1	1	1	1	1	1	1	1	1	1	1	1	1	1	1	1	1	1	1	1	1	1	1	1	1	1	1	1	1	1	1	1	1	1	1	1
group_3049		RNA pseudouridine synthase	49	49	1	1	3493				855	855	855	1	1	1	1	1	1	1	1	1	1	1	1	1	1	1	1	1	1	1	1	1	1	1	1	1	1	1	1	1	1	1	1	1	1	1	1
group_3050		hypothetical protein	49	49	1	1	3494				405	405	405	1	1	1	1	1	1	1	1	1	1	1	1	1	1	1	1	1	1	1	1	1	1	1	1	1	1	1	1	1	1	1	1	1	1	1	1
group_3052		helix-turn-helix domain-containing protein	49	49	1	1	3497				963	963	963	1	1	1	1	1	1	1	1	1	1	1	1	1	1	1	1	1	1	1	1	1	1	1	1	1	1	1	1	1	1	1	1	1	1	1	1
group_3053		lactonase family protein	49	49	1	1	3498				1029	1029	1029	1	1	1	1	1	1	1	1	1	1	1	1	1	1	1	1	1	1	1	1	1	1	1	1	1	1	1	1	1	1	1	1	1	1	1	1
group_3054		BrxA/BrxB family bacilliredoxin	49	49	1	1	3501				438	438	438	1	1	1	1	1	1	1	1	1	1	1	1	1	1	1	1	1	1	1	1	1	1	1	1	1	1	1	1	1	1	1	1	1	1	1	1
group_3056		DM13 domain-containing protein	49	49	1	1	3503				438	438	438	1	1	1	1	1	1	1	1	1	1	1	1	1	1	1	1	1	1	1	1	1	1	1	1	1	1	1	1	1	1	1	1	1	1	1	1
group_3057		TetR family transcriptional regulator	49	49	1	1	3506				540	543	541.041	1	1	1	1	1	1	1	1	1	1	1	1	1	1	1	1	1	1	1	1	1	1	1	1	1	1	1	1	1	1	1	1	1	1	1	1
group_3065		serine protease;S1C family serine protease	49	50	1.02041	1	3514				852	1836	1751.4	1	1	1	1	1	1	1	1	1	1	1	1	1	1	1	1	1	1	1	1	1	1	1	1	1	1	1	1	1	1	1	1	1	1	1	1
group_3066		16S rRNA methyltransferase	49	49	1	1	3515				753	753	753	1	1	1	1	1	1	1	1	1	1	1	1	1	1	1	1	1	1	1	1	1	1	1	1	1	1	1	1	1	1	1	1	1	1	1	1
group_3067		lactam utilization protein LamB	49	49	1	1	3516				612	753	750.122	1	1	1	1	1	1	1	1	1	1	1	1	1	1	1	1	1	1	1	1	1	1	1	1	1	1	1	1	1	1	1	1	1	1	1	1
group_3068		MerR family transcriptional regulator	49	49	1	1	3517				651	834	734.449	1	1	1	1	1	1	1	1	1	1	1	1	1	1	1	1	1	1	1	1	1	1	1	1	1	1	1	1	1	1	1	1	1	1	1	1
group_307		YlbF family regulator	49	49	1	1	347				435	435	435	1	1	1	1	1	1	1	1	1	1	1	1	1	1	1	1	1	1	1	1	1	1	1	1	1	1	1	1	1	1	1	1	1	1	1	1
group_3071		endonuclease IV	49	49	1	1	3521				891	891	891	1	1	1	1	1	1	1	1	1	1	1	1	1	1	1	1	1	1	1	1	1	1	1	1	1	1	1	1	1	1	1	1	1	1	1	1
group_3072		Nif3-like dinuclear metal center hexameric protein	49	49	1	1	3522				1101	1101	1101	1	1	1	1	1	1	1	1	1	1	1	1	1	1	1	1	1	1	1	1	1	1	1	1	1	1	1	1	1	1	1	1	1	1	1	1
group_3073		glyoxal reductase	49	50	1.02041	1	3523				393	840	820.44	1	1	1	1	1	1	1	1	1	1	1	1	1	1	1	1	1	1	1	1	1	1	1	1	1	1	1	1	1	1	1	1	1	1	1	1
group_3076		tellurite resistance protein TelA	49	49	1	1	3526				1131	1131	1131	1	1	1	1	1	1	1	1	1	1	1	1	1	1	1	1	1	1	1	1	1	1	1	1	1	1	1	1	1	1	1	1	1	1	1	1
group_3079		cytochrome C assembly protein	49	49	1	1	3529				492	813	747.49	1	1	1	1	1	1	1	1	1	1	1	1	1	1	1	1	1	1	1	1	1	1	1	1	1	1	1	1	1	1	1	1	1	1	1	1
group_3080		antitermination protein NusB	49	49	1	1	3530				390	390	390	1	1	1	1	1	1	1	1	1	1	1	1	1	1	1	1	1	1	1	1	1	1	1	1	1	1	1	1	1	1	1	1	1	1	1	1
group_3081		topoisomerase	49	49	1	1	3531				2136	2136	2136	1	1	1	1	1	1	1	1	1	1	1	1	1	1	1	1	1	1	1	1	1	1	1	1	1	1	1	1	1	1	1	1	1	1	1	1
group_3082		hypothetical protein	49	49	1	1	3532				399	399	399	1	1	1	1	1	1	1	1	1	1	1	1	1	1	1	1	1	1	1	1	1	1	1	1	1	1	1	1	1	1	1	1	1	1	1	1
group_3083		TVP38/TMEM64 family protein	49	49	1	1	3533				576	576	576	1	1	1	1	1	1	1	1	1	1	1	1	1	1	1	1	1	1	1	1	1	1	1	1	1	1	1	1	1	1	1	1	1	1	1	1
group_3085		sulfite exporter TauE/SafE family protein	49	49	1	1	3536				828	828	828	1	1	1	1	1	1	1	1	1	1	1	1	1	1	1	1	1	1	1	1	1	1	1	1	1	1	1	1	1	1	1	1	1	1	1	1
group_3087		cell division protein FtsK	49	49	1	1	3539				3510	3510	3510	1	1	1	1	1	1	1	1	1	1	1	1	1	1	1	1	1	1	1	1	1	1	1	1	1	1	1	1	1	1	1	1	1	1	1	1
group_3088		cysteine desulfurase	49	49	1	1	3540				1242	1242	1242	1	1	1	1	1	1	1	1	1	1	1	1	1	1	1	1	1	1	1	1	1	1	1	1	1	1	1	1	1	1	1	1	1	1	1	1
group_3090		hypothetical protein	49	49	1	1	3542				225	345	342.551	1	1	1	1	1	1	1	1	1	1	1	1	1	1	1	1	1	1	1	1	1	1	1	1	1	1	1	1	1	1	1	1	1	1	1	1
group_3091		glycerol-3-phosphate dehydrogenase	49	49	1	1	3543				999	999	999	1	1	1	1	1	1	1	1	1	1	1	1	1	1	1	1	1	1	1	1	1	1	1	1	1	1	1	1	1	1	1	1	1	1	1	1
group_3092		hypothetical protein	49	49	1	1	3544				924	924	924	1	1	1	1	1	1	1	1	1	1	1	1	1	1	1	1	1	1	1	1	1	1	1	1	1	1	1	1	1	1	1	1	1	1	1	1
group_3093		hypothetical protein	49	49	1	1	3545				579	609	588.429	1	1	1	1	1	1	1	1	1	1	1	1	1	1	1	1	1	1	1	1	1	1	1	1	1	1	1	1	1	1	1	1	1	1	1	1
group_3094		acetyltransferase	49	49	1	1	3546				477	477	477	1	1	1	1	1	1	1	1	1	1	1	1	1	1	1	1	1	1	1	1	1	1	1	1	1	1	1	1	1	1	1	1	1	1	1	1
group_3095		NETI motif-containing protein	49	49	1	1	3547				180	180	180	1	1	1	1	1	1	1	1	1	1	1	1	1	1	1	1	1	1	1	1	1	1	1	1	1	1	1	1	1	1	1	1	1	1	1	1
group_3097		aromatic acid exporter family protein	49	50	1.02041	1	3549				378	1095	1071.24	1	1	1	1	1	1	1	1	1	1	1	1	1	1	1	1	1	1	1	1	1	1	1	1	1	1	1	1	1	1	1	1	1	1	1	1
group_3099		thiol peroxidase	49	49	1	1	3551				264	459	455.02	1	1	1	1	1	1	1	1	1	1	1	1	1	1	1	1	1	1	1	1	1	1	1	1	1	1	1	1	1	1	1	1	1	1	1	1
group_31		two-component system response regulator	49	49	1	1	36				738	759	758.571	1	1	1	1	1	1	1	1	1	1	1	1	1	1	1	1	1	1	1	1	1	1	1	1	1	1	1	1	1	1	1	1	1	1	1	1
group_3102		zinc protease	49	49	1	1	3554				1272	1272	1272	1	1	1	1	1	1	1	1	1	1	1	1	1	1	1	1	1	1	1	1	1	1	1	1	1	1	1	1	1	1	1	1	1	1	1	1
group_3105		aminopeptidase	49	49	1	1	3557				1482	1488	1487.88	1	1	1	1	1	1	1	1	1	1	1	1	1	1	1	1	1	1	1	1	1	1	1	1	1	1	1	1	1	1	1	1	1	1	1	1
group_3106		iron-sulfur cluster assembly accessory protein	49	49	1	1	3558				360	360	360	1	1	1	1	1	1	1	1	1	1	1	1	1	1	1	1	1	1	1	1	1	1	1	1	1	1	1	1	1	1	1	1	1	1	1	1
group_3108		proline--tRNA ligase	49	49	1	1	3560				1704	1704	1704	1	1	1	1	1	1	1	1	1	1	1	1	1	1	1	1	1	1	1	1	1	1	1	1	1	1	1	1	1	1	1	1	1	1	1	1
group_3110		hydroxymethylglutaryl-CoA synthase	49	49	1	1	3562				1167	1167	1167	1	1	1	1	1	1	1	1	1	1	1	1	1	1	1	1	1	1	1	1	1	1	1	1	1	1	1	1	1	1	1	1	1	1	1	1
group_3112		aminopeptidase;hypothetical protein	49	50	1.02041	1	3564				222	1068	1031.58	1	1	1	1	1	1	1	1	1	1	1	1	1	1	1	1	1	1	1	1	1	1	1	1	1	1	1	1	1	1	1	1	1	1	1	1
group_3113		prephenate dehydrogenase	49	49	1	1	3566				1089	1089	1089	1	1	1	1	1	1	1	1	1	1	1	1	1	1	1	1	1	1	1	1	1	1	1	1	1	1	1	1	1	1	1	1	1	1	1	1
group_3114		hydrolase	49	51	1.04082	1	3568				273	765	732.118	1	1	1	1	1	1	1	1	1	1	1	1	1	1	1	1	1	1	1	1	1	1	1	1	1	1	1	1	1	1	1	1	1	1	1	1
group_3117		molybdopterin-guanine dinucleotide biosynthesis protein B	49	49	1	1	3571				477	477	477	1	1	1	1	1	1	1	1	1	1	1	1	1	1	1	1	1	1	1	1	1	1	1	1	1	1	1	1	1	1	1	1	1	1	1	1
group_3118		YpiB family protein	49	49	1	1	3572				564	564	564	1	1	1	1	1	1	1	1	1	1	1	1	1	1	1	1	1	1	1	1	1	1	1	1	1	1	1	1	1	1	1	1	1	1	1	1
group_3119		3-phosphoshikimate 1-carboxyvinyltransferase	49	49	1	1	3573				1302	1302	1302	1	1	1	1	1	1	1	1	1	1	1	1	1	1	1	1	1	1	1	1	1	1	1	1	1	1	1	1	1	1	1	1	1	1	1	1
group_3120		glycerophosphodiester phosphodiesterase	49	49	1	1	3574				1050	1050	1050	1	1	1	1	1	1	1	1	1	1	1	1	1	1	1	1	1	1	1	1	1	1	1	1	1	1	1	1	1	1	1	1	1	1	1	1
group_3124		DNA-binding protein	49	49	1	1	3579				285	285	285	1	1	1	1	1	1	1	1	1	1	1	1	1	1	1	1	1	1	1	1	1	1	1	1	1	1	1	1	1	1	1	1	1	1	1	1
group_3125		D-alanine--poly(phosphoribitol) ligase	49	49	1	1	3580				1458	1458	1458	1	1	1	1	1	1	1	1	1	1	1	1	1	1	1	1	1	1	1	1	1	1	1	1	1	1	1	1	1	1	1	1	1	1	1	1
group_3127		argininosuccinate lyase	49	49	1	1	3582				1392	1392	1392	1	1	1	1	1	1	1	1	1	1	1	1	1	1	1	1	1	1	1	1	1	1	1	1	1	1	1	1	1	1	1	1	1	1	1	1
group_3128		N-acetyl-alpha-D-glucosaminyl L-malate synthase BshA	49	49	1	1	3583				1143	1143	1143	1	1	1	1	1	1	1	1	1	1	1	1	1	1	1	1	1	1	1	1	1	1	1	1	1	1	1	1	1	1	1	1	1	1	1	1
group_3130		DNA repair protein Rad50	49	49	1	1	3585				2940	2940	2940	1	1	1	1	1	1	1	1	1	1	1	1	1	1	1	1	1	1	1	1	1	1	1	1	1	1	1	1	1	1	1	1	1	1	1	1
group_3132		laccase	49	49	1	1	3591				573	792	787.531	1	1	1	1	1	1	1	1	1	1	1	1	1	1	1	1	1	1	1	1	1	1	1	1	1	1	1	1	1	1	1	1	1	1	1	1
group_3133		UDP-N-acetylmuramoyl-L-alanyl-D-glutamate--L- lysine ligase	49	49	1	1	3592				1485	1485	1485	1	1	1	1	1	1	1	1	1	1	1	1	1	1	1	1	1	1	1	1	1	1	1	1	1	1	1	1	1	1	1	1	1	1	1	1
group_3134		ribonuclease HII	49	49	1	1	3593				771	771	771	1	1	1	1	1	1	1	1	1	1	1	1	1	1	1	1	1	1	1	1	1	1	1	1	1	1	1	1	1	1	1	1	1	1	1	1
group_3138		hypothetical protein	49	49	1	1	3597				318	318	318	1	1	1	1	1	1	1	1	1	1	1	1	1	1	1	1	1	1	1	1	1	1	1	1	1	1	1	1	1	1	1	1	1	1	1	1
group_3139		phosphodiesterase	49	49	1	1	3598				738	777	776.204	1	1	1	1	1	1	1	1	1	1	1	1	1	1	1	1	1	1	1	1	1	1	1	1	1	1	1	1	1	1	1	1	1	1	1	1
group_3140		hypothetical protein	49	49	1	1	3599				186	186	186	1	1	1	1	1	1	1	1	1	1	1	1	1	1	1	1	1	1	1	1	1	1	1	1	1	1	1	1	1	1	1	1	1	1	1	1
group_3141		LLM class flavin-dependent oxidoreductase	49	49	1	1	3600				996	1059	1001.14	1	1	1	1	1	1	1	1	1	1	1	1	1	1	1	1	1	1	1	1	1	1	1	1	1	1	1	1	1	1	1	1	1	1	1	1
group_3142		urea transporter	49	49	1	1	3601				903	903	903	1	1	1	1	1	1	1	1	1	1	1	1	1	1	1	1	1	1	1	1	1	1	1	1	1	1	1	1	1	1	1	1	1	1	1	1
group_3148		nuclease SbcCD subunit C	49	51	1.04082	1	3608				408	3030	2895.47	1	1	1	1	1	1	1	1	1	1	1	1	1	1	1	1	1	1	1	1	1	1	1	1	1	1	1	1	1	1	1	1	1	1	1	1
group_3149	;ghrB	D-3-phosphoglycerate dehydrogenase;aminotransferase class V;Glyoxylate/hydroxypyruvate reductase B	49	100	2.04082	1	3609				111	2748	1347.63	1	1	1	1	1	1	1	1	1	1	1	1	1	1	1	1	1	1	1	1	1	1	1	1	1	1	1	1	1	1	1	1	1	1	1	1
group_3151		YIP1 family protein	49	50	1.02041	1	3611				300	630	616.98	1	1	1	1	1	1	1	1	1	1	1	1	1	1	1	1	1	1	1	1	1	1	1	1	1	1	1	1	1	1	1	1	1	1	1	1
group_3152		metallopeptidase	49	49	1	1	3612				1056	1056	1056	1	1	1	1	1	1	1	1	1	1	1	1	1	1	1	1	1	1	1	1	1	1	1	1	1	1	1	1	1	1	1	1	1	1	1	1
group_3153		YkyA family protein	49	49	1	1	3613				627	627	627	1	1	1	1	1	1	1	1	1	1	1	1	1	1	1	1	1	1	1	1	1	1	1	1	1	1	1	1	1	1	1	1	1	1	1	1
group_3154		510-methylene-tetrahydrofolate dehydrogenase	49	49	1	1	3614				1050	1185	1182.24	1	1	1	1	1	1	1	1	1	1	1	1	1	1	1	1	1	1	1	1	1	1	1	1	1	1	1	1	1	1	1	1	1	1	1	1
group_3155		PrsW family glutamic-type intramembrane protease	49	51	1.04082	1	3615				393	1344	1265.76	1	1	1	1	1	1	1	1	1	1	1	1	1	1	1	1	1	1	1	1	1	1	1	1	1	1	1	1	1	1	1	1	1	1	1	1
group_3158		tRNA methyltransferase	49	50	1.02041	1	3618				327	690	677.16	1	1	1	1	1	1	1	1	1	1	1	1	1	1	1	1	1	1	1	1	1	1	1	1	1	1	1	1	1	1	1	1	1	1	1	1
group_3160		ABC transporter substrate-binding protein	49	49	1	1	3620				996	996	996	1	1	1	1	1	1	1	1	1	1	1	1	1	1	1	1	1	1	1	1	1	1	1	1	1	1	1	1	1	1	1	1	1	1	1	1
group_3161		shikimate dehydrogenase	49	49	1	1	3621				810	810	810	1	1	1	1	1	1	1	1	1	1	1	1	1	1	1	1	1	1	1	1	1	1	1	1	1	1	1	1	1	1	1	1	1	1	1	1
group_3163		YqeG family HAD IIIA-type phosphatase	49	49	1	1	3623				528	528	528	1	1	1	1	1	1	1	1	1	1	1	1	1	1	1	1	1	1	1	1	1	1	1	1	1	1	1	1	1	1	1	1	1	1	1	1
group_3164		Cro/Cl family transcriptional regulator	49	49	1	1	3624				540	540	540	1	1	1	1	1	1	1	1	1	1	1	1	1	1	1	1	1	1	1	1	1	1	1	1	1	1	1	1	1	1	1	1	1	1	1	1
group_3165		spermidine/putrescine ABC transporter permease	49	50	1.02041	1	3625				327	804	787.8	1	1	1	1	1	1	1	1	1	1	1	1	1	1	1	1	1	1	1	1	1	1	1	1	1	1	1	1	1	1	1	1	1	1	1	1
group_3166		smooth muscle caldesmon;hypothetical protein	49	51	1.04082	1	3626				249	1353	1188.76	1	1	1	1	1	1	1	1	1	1	1	1	1	1	1	1	1	1	1	1	1	1	1	1	1	1	1	1	1	1	1	1	1	1	1	1
group_3167		acetylesterase	49	49	1	1	3627				756	756	756	1	1	1	1	1	1	1	1	1	1	1	1	1	1	1	1	1	1	1	1	1	1	1	1	1	1	1	1	1	1	1	1	1	1	1	1
group_3168		peptidase	49	49	1	1	3628				315	315	315	1	1	1	1	1	1	1	1	1	1	1	1	1	1	1	1	1	1	1	1	1	1	1	1	1	1	1	1	1	1	1	1	1	1	1	1
group_3169		ABC transporter	49	49	1	1	3629				642	642	642	1	1	1	1	1	1	1	1	1	1	1	1	1	1	1	1	1	1	1	1	1	1	1	1	1	1	1	1	1	1	1	1	1	1	1	1
group_3170		hypothetical protein	49	49	1	1	3630				468	468	468	1	1	1	1	1	1	1	1	1	1	1	1	1	1	1	1	1	1	1	1	1	1	1	1	1	1	1	1	1	1	1	1	1	1	1	1
group_3171		organic hydroperoxide resistance protein	49	49	1	1	3631				426	426	426	1	1	1	1	1	1	1	1	1	1	1	1	1	1	1	1	1	1	1	1	1	1	1	1	1	1	1	1	1	1	1	1	1	1	1	1
group_3172		protein-(glutamine-N5) methyltransferase release factor-specific	49	49	1	1	3632				837	837	837	1	1	1	1	1	1	1	1	1	1	1	1	1	1	1	1	1	1	1	1	1	1	1	1	1	1	1	1	1	1	1	1	1	1	1	1
group_3173		2-C-methyl-D-erythritol 4-phosphate cytidylyltransferase	49	49	1	1	3633				717	717	717	1	1	1	1	1	1	1	1	1	1	1	1	1	1	1	1	1	1	1	1	1	1	1	1	1	1	1	1	1	1	1	1	1	1	1	1
group_3174		hypothetical protein	49	49	1	1	3634				189	189	189	1	1	1	1	1	1	1	1	1	1	1	1	1	1	1	1	1	1	1	1	1	1	1	1	1	1	1	1	1	1	1	1	1	1	1	1
group_3175		diaminopimelate decarboxylase	49	50	1.02041	1	3635				462	1266	1238.22	1	1	1	1	1	1	1	1	1	1	1	1	1	1	1	1	1	1	1	1	1	1	1	1	1	1	1	1	1	1	1	1	1	1	1	1
group_3176		phosphatidic acid phosphatase	49	49	1	1	3636				615	615	615	1	1	1	1	1	1	1	1	1	1	1	1	1	1	1	1	1	1	1	1	1	1	1	1	1	1	1	1	1	1	1	1	1	1	1	1
group_3178		spermidine/putrescine ABC transporter permease	49	49	1	1	3638				813	813	813	1	1	1	1	1	1	1	1	1	1	1	1	1	1	1	1	1	1	1	1	1	1	1	1	1	1	1	1	1	1	1	1	1	1	1	1
group_3179		DNA polymerase III subunit epsilon	49	49	1	1	3639				555	555	555	1	1	1	1	1	1	1	1	1	1	1	1	1	1	1	1	1	1	1	1	1	1	1	1	1	1	1	1	1	1	1	1	1	1	1	1
group_3180		rod shape-determining protein RodA	49	49	1	1	3640				1212	1212	1212	1	1	1	1	1	1	1	1	1	1	1	1	1	1	1	1	1	1	1	1	1	1	1	1	1	1	1	1	1	1	1	1	1	1	1	1
group_3181		sodium:proton antiporter	49	49	1	1	3641				1398	1398	1398	1	1	1	1	1	1	1	1	1	1	1	1	1	1	1	1	1	1	1	1	1	1	1	1	1	1	1	1	1	1	1	1	1	1	1	1
group_3182		hypothetical protein	49	49	1	1	3642				495	495	495	1	1	1	1	1	1	1	1	1	1	1	1	1	1	1	1	1	1	1	1	1	1	1	1	1	1	1	1	1	1	1	1	1	1	1	1
group_3183		lipase	49	49	1	1	3643				1050	1053	1051.29	1	1	1	1	1	1	1	1	1	1	1	1	1	1	1	1	1	1	1	1	1	1	1	1	1	1	1	1	1	1	1	1	1	1	1	1
group_3184		YuzB family protein	49	49	1	1	3644				246	246	246	1	1	1	1	1	1	1	1	1	1	1	1	1	1	1	1	1	1	1	1	1	1	1	1	1	1	1	1	1	1	1	1	1	1	1	1
group_3185		homoserine kinase	49	49	1	1	3645				921	921	921	1	1	1	1	1	1	1	1	1	1	1	1	1	1	1	1	1	1	1	1	1	1	1	1	1	1	1	1	1	1	1	1	1	1	1	1
group_3186		hypothetical protein	49	49	1	1	3646				270	270	270	1	1	1	1	1	1	1	1	1	1	1	1	1	1	1	1	1	1	1	1	1	1	1	1	1	1	1	1	1	1	1	1	1	1	1	1
group_3188		phenylalanine--tRNA ligase subunit beta	49	49	1	1	3648				2403	2403	2403	1	1	1	1	1	1	1	1	1	1	1	1	1	1	1	1	1	1	1	1	1	1	1	1	1	1	1	1	1	1	1	1	1	1	1	1
group_3189		RNA methyltransferase	49	49	1	1	3649				741	741	741	1	1	1	1	1	1	1	1	1	1	1	1	1	1	1	1	1	1	1	1	1	1	1	1	1	1	1	1	1	1	1	1	1	1	1	1
group_319		N-acetyltransferase	49	49	1	1	360				441	441	441	1	1	1	1	1	1	1	1	1	1	1	1	1	1	1	1	1	1	1	1	1	1	1	1	1	1	1	1	1	1	1	1	1	1	1	1
group_3190		protein tyrosine phosphatase	49	49	1	1	3650				420	420	420	1	1	1	1	1	1	1	1	1	1	1	1	1	1	1	1	1	1	1	1	1	1	1	1	1	1	1	1	1	1	1	1	1	1	1	1
group_3191		branched-chain alpha-keto acid dehydrogenase subunit E2	49	49	1	1	3651				1278	1278	1278	1	1	1	1	1	1	1	1	1	1	1	1	1	1	1	1	1	1	1	1	1	1	1	1	1	1	1	1	1	1	1	1	1	1	1	1
group_3193		ferrochelatase	49	49	1	1	3653				924	924	924	1	1	1	1	1	1	1	1	1	1	1	1	1	1	1	1	1	1	1	1	1	1	1	1	1	1	1	1	1	1	1	1	1	1	1	1
group_3194		glyoxalase	49	49	1	1	3654				306	384	382.408	1	1	1	1	1	1	1	1	1	1	1	1	1	1	1	1	1	1	1	1	1	1	1	1	1	1	1	1	1	1	1	1	1	1	1	1
group_3196		ABC transporter permease	49	50	1.02041	1	3656				180	696	682.08	1	1	1	1	1	1	1	1	1	1	1	1	1	1	1	1	1	1	1	1	1	1	1	1	1	1	1	1	1	1	1	1	1	1	1	1
group_3197		IS1182 family transposase ISSep1;transposase;hypothetical protein	49	49	1	1	3657				117	318	144	1	1	1	1	1	1	1	1	1	1	1	1	1	1	1	1	1	1	1	1	1	1	1	1	1	1	1	1	1	1	1	1	1	1	1	1
group_3198		molybdopterin-guanine dinucleotide biosynthesis protein A	49	49	1	1	3658				606	606	606	1	1	1	1	1	1	1	1	1	1	1	1	1	1	1	1	1	1	1	1	1	1	1	1	1	1	1	1	1	1	1	1	1	1	1	1
group_3199		hypothetical protein	49	49	1	1	3659				225	237	236.755	1	1	1	1	1	1	1	1	1	1	1	1	1	1	1	1	1	1	1	1	1	1	1	1	1	1	1	1	1	1	1	1	1	1	1	1
group_32		lysophospholipase	49	49	1	1	37				927	1017	934.347	1	1	1	1	1	1	1	1	1	1	1	1	1	1	1	1	1	1	1	1	1	1	1	1	1	1	1	1	1	1	1	1	1	1	1	1
group_320		phosphatase PAP2 family protein	49	49	1	1	361				672	705	695.571	1	1	1	1	1	1	1	1	1	1	1	1	1	1	1	1	1	1	1	1	1	1	1	1	1	1	1	1	1	1	1	1	1	1	1	1
group_3200		allophanate hydrolase	49	49	1	1	3661				705	732	731.449	1	1	1	1	1	1	1	1	1	1	1	1	1	1	1	1	1	1	1	1	1	1	1	1	1	1	1	1	1	1	1	1	1	1	1	1
group_3203		hypothetical protein	49	49	1	1	3664				225	225	225	1	1	1	1	1	1	1	1	1	1	1	1	1	1	1	1	1	1	1	1	1	1	1	1	1	1	1	1	1	1	1	1	1	1	1	1
group_3204		peptide methionine sulfoxide reductase	49	49	1	1	3665				516	516	516	1	1	1	1	1	1	1	1	1	1	1	1	1	1	1	1	1	1	1	1	1	1	1	1	1	1	1	1	1	1	1	1	1	1	1	1
group_3205		serine protease	49	49	1	1	3666				711	711	711	1	1	1	1	1	1	1	1	1	1	1	1	1	1	1	1	1	1	1	1	1	1	1	1	1	1	1	1	1	1	1	1	1	1	1	1
group_3206		iron transporter	49	49	1	1	3667				684	684	684	1	1	1	1	1	1	1	1	1	1	1	1	1	1	1	1	1	1	1	1	1	1	1	1	1	1	1	1	1	1	1	1	1	1	1	1
group_3208		4-hydroxy-tetrahydrodipicolinate synthase	49	49	1	1	3669				885	885	885	1	1	1	1	1	1	1	1	1	1	1	1	1	1	1	1	1	1	1	1	1	1	1	1	1	1	1	1	1	1	1	1	1	1	1	1
group_3209		hypothetical protein	49	49	1	1	3670				561	561	561	1	1	1	1	1	1	1	1	1	1	1	1	1	1	1	1	1	1	1	1	1	1	1	1	1	1	1	1	1	1	1	1	1	1	1	1
group_321		anti-sigma factor antagonist	49	49	1	1	362				327	327	327	1	1	1	1	1	1	1	1	1	1	1	1	1	1	1	1	1	1	1	1	1	1	1	1	1	1	1	1	1	1	1	1	1	1	1	1
group_3211		azaleucine resistance protein AzlC	49	49	1	1	3672				540	693	676.041	1	1	1	1	1	1	1	1	1	1	1	1	1	1	1	1	1	1	1	1	1	1	1	1	1	1	1	1	1	1	1	1	1	1	1	1
group_3213		mevalonate kinase	49	49	1	1	3674				921	921	921	1	1	1	1	1	1	1	1	1	1	1	1	1	1	1	1	1	1	1	1	1	1	1	1	1	1	1	1	1	1	1	1	1	1	1	1
group_3215		1-phosphofructokinase	49	49	1	1	3677				933	933	933	1	1	1	1	1	1	1	1	1	1	1	1	1	1	1	1	1	1	1	1	1	1	1	1	1	1	1	1	1	1	1	1	1	1	1	1
group_3217		uroporphyrinogen III synthase	49	49	1	1	3679				681	681	681	1	1	1	1	1	1	1	1	1	1	1	1	1	1	1	1	1	1	1	1	1	1	1	1	1	1	1	1	1	1	1	1	1	1	1	1
group_3218		acetyl-CoA carboxylase subunit alpha	49	49	1	1	3681				945	945	945	1	1	1	1	1	1	1	1	1	1	1	1	1	1	1	1	1	1	1	1	1	1	1	1	1	1	1	1	1	1	1	1	1	1	1	1
group_3219		NADPH:quinone reductase	49	49	1	1	3682				897	897	897	1	1	1	1	1	1	1	1	1	1	1	1	1	1	1	1	1	1	1	1	1	1	1	1	1	1	1	1	1	1	1	1	1	1	1	1
group_322		MTH1187 family thiamine-binding protein	49	49	1	1	363				327	327	327	1	1	1	1	1	1	1	1	1	1	1	1	1	1	1	1	1	1	1	1	1	1	1	1	1	1	1	1	1	1	1	1	1	1	1	1
group_3220		thioesterase	49	49	1	1	3683				486	489	488.939	1	1	1	1	1	1	1	1	1	1	1	1	1	1	1	1	1	1	1	1	1	1	1	1	1	1	1	1	1	1	1	1	1	1	1	1
group_3222		penicillin-binding transpeptidase domain-containing protein	49	49	1	1	3685				2088	2331	2323.78	1	1	1	1	1	1	1	1	1	1	1	1	1	1	1	1	1	1	1	1	1	1	1	1	1	1	1	1	1	1	1	1	1	1	1	1
group_3223		glycerol dehydrogenase	49	50	1.02041	1	3686				279	1104	1080.24	1	1	1	1	1	1	1	1	1	1	1	1	1	1	1	1	1	1	1	1	1	1	1	1	1	1	1	1	1	1	1	1	1	1	1	1
group_3224		lactonase	49	49	1	1	3687				978	978	978	1	1	1	1	1	1	1	1	1	1	1	1	1	1	1	1	1	1	1	1	1	1	1	1	1	1	1	1	1	1	1	1	1	1	1	1
group_3225		pyrrolidone-carboxylate peptidase	49	49	1	1	3688				579	639	637.776	1	1	1	1	1	1	1	1	1	1	1	1	1	1	1	1	1	1	1	1	1	1	1	1	1	1	1	1	1	1	1	1	1	1	1	1
group_3227		5'-nucleotidase	49	53	1.08163	1	3690				150	876	809.208	1	1	1	1	1	1	1	1	1	1	1	1	1	1	1	1	1	1	1	1	1	1	1	1	1	1	1	1	1	1	1	1	1	1	1	1
group_3228		pyruvate dehydrogenase	49	49	1	1	3691				807	1044	1039.16	1	1	1	1	1	1	1	1	1	1	1	1	1	1	1	1	1	1	1	1	1	1	1	1	1	1	1	1	1	1	1	1	1	1	1	1
group_323		hypothetical protein	49	49	1	1	364				348	348	348	1	1	1	1	1	1	1	1	1	1	1	1	1	1	1	1	1	1	1	1	1	1	1	1	1	1	1	1	1	1	1	1	1	1	1	1
group_3230		rRNA methyltransferase	49	49	1	1	3693				564	564	564	1	1	1	1	1	1	1	1	1	1	1	1	1	1	1	1	1	1	1	1	1	1	1	1	1	1	1	1	1	1	1	1	1	1	1	1
group_3231		Fur family transcriptional regulator	49	49	1	1	3694				420	420	420	1	1	1	1	1	1	1	1	1	1	1	1	1	1	1	1	1	1	1	1	1	1	1	1	1	1	1	1	1	1	1	1	1	1	1	1
group_3232		6-carboxy-5678-tetrahydropterin synthase	49	49	1	1	3695				420	420	420	1	1	1	1	1	1	1	1	1	1	1	1	1	1	1	1	1	1	1	1	1	1	1	1	1	1	1	1	1	1	1	1	1	1	1	1
group_3233		ArsR family transcriptional regulator	49	49	1	1	3696				342	342	342	1	1	1	1	1	1	1	1	1	1	1	1	1	1	1	1	1	1	1	1	1	1	1	1	1	1	1	1	1	1	1	1	1	1	1	1
group_3234		DMT family transporter	49	49	1	1	3697				873	894	893.571	1	1	1	1	1	1	1	1	1	1	1	1	1	1	1	1	1	1	1	1	1	1	1	1	1	1	1	1	1	1	1	1	1	1	1	1
group_3235		RNA methyltransferase	49	49	1	1	3698				1371	1464	1423.47	1	1	1	1	1	1	1	1	1	1	1	1	1	1	1	1	1	1	1	1	1	1	1	1	1	1	1	1	1	1	1	1	1	1	1	1
group_3236		multidrug resistance protein SMR	49	49	1	1	3699				318	318	318	1	1	1	1	1	1	1	1	1	1	1	1	1	1	1	1	1	1	1	1	1	1	1	1	1	1	1	1	1	1	1	1	1	1	1	1
group_3237		rRNA maturation RNase YbeY	49	49	1	1	3700				468	468	468	1	1	1	1	1	1	1	1	1	1	1	1	1	1	1	1	1	1	1	1	1	1	1	1	1	1	1	1	1	1	1	1	1	1	1	1
group_3238		hypothetical protein;copper resistance protein CopC;copper-binding protein;copper resistance protein CopD	49	95	1.93878	1	3701				96	1263	588.505	1	1	1	1	1	1	1	1	1	1	1	1	1	1	1	1	1	1	1	1	1	1	1	1	1	1	1	1	1	1	1	1	1	1	1	1
group_3240		Vitamin B12 ABC transporter substrate-binding protein	49	50	1.02041	1	3703				255	888	870.3	1	1	1	1	1	1	1	1	1	1	1	1	1	1	1	1	1	1	1	1	1	1	1	1	1	1	1	1	1	1	1	1	1	1	1	1
group_3241		hypothetical protein	49	49	1	1	3704				447	510	502.959	1	1	1	1	1	1	1	1	1	1	1	1	1	1	1	1	1	1	1	1	1	1	1	1	1	1	1	1	1	1	1	1	1	1	1	1
group_3242		acetyltransferase;hypothetical protein	49	49	1	1	3705				375	678	566.51	1	1	1	1	1	1	1	1	1	1	1	1	1	1	1	1	1	1	1	1	1	1	1	1	1	1	1	1	1	1	1	1	1	1	1	1
group_3243		oxidoreductase	49	49	1	1	3706				657	657	657	1	1	1	1	1	1	1	1	1	1	1	1	1	1	1	1	1	1	1	1	1	1	1	1	1	1	1	1	1	1	1	1	1	1	1	1
group_3244		transcriptional regulator	49	49	1	1	3707				294	423	420.367	1	1	1	1	1	1	1	1	1	1	1	1	1	1	1	1	1	1	1	1	1	1	1	1	1	1	1	1	1	1	1	1	1	1	1	1
group_3245		tetratricopeptide repeat protein	49	49	1	1	3708				1440	1440	1440	1	1	1	1	1	1	1	1	1	1	1	1	1	1	1	1	1	1	1	1	1	1	1	1	1	1	1	1	1	1	1	1	1	1	1	1
group_3246		GrpB	49	49	1	1	3710				528	528	528	1	1	1	1	1	1	1	1	1	1	1	1	1	1	1	1	1	1	1	1	1	1	1	1	1	1	1	1	1	1	1	1	1	1	1	1
group_3247		CHY zinc finger protein	49	49	1	1	3711				315	318	315.429	1	1	1	1	1	1	1	1	1	1	1	1	1	1	1	1	1	1	1	1	1	1	1	1	1	1	1	1	1	1	1	1	1	1	1	1
group_3248		hypothetical protein	49	49	1	1	3712				417	417	417	1	1	1	1	1	1	1	1	1	1	1	1	1	1	1	1	1	1	1	1	1	1	1	1	1	1	1	1	1	1	1	1	1	1	1	1
group_3249		dihydropteroate synthase	49	49	1	1	3714				804	852	818.571	1	1	1	1	1	1	1	1	1	1	1	1	1	1	1	1	1	1	1	1	1	1	1	1	1	1	1	1	1	1	1	1	1	1	1	1
group_3250		phosphate ABC transporter permease	49	49	1	1	3715				906	906	906	1	1	1	1	1	1	1	1	1	1	1	1	1	1	1	1	1	1	1	1	1	1	1	1	1	1	1	1	1	1	1	1	1	1	1	1
group_3251		DeoR family transcriptional regulator	49	49	1	1	3716				759	759	759	1	1	1	1	1	1	1	1	1	1	1	1	1	1	1	1	1	1	1	1	1	1	1	1	1	1	1	1	1	1	1	1	1	1	1	1
group_3252		hypothetical protein	49	49	1	1	3717				390	390	390	1	1	1	1	1	1	1	1	1	1	1	1	1	1	1	1	1	1	1	1	1	1	1	1	1	1	1	1	1	1	1	1	1	1	1	1
group_3253		bifunctional metallophosphatase/5'-nucleotidase	49	49	1	1	3718				1320	1320	1320	1	1	1	1	1	1	1	1	1	1	1	1	1	1	1	1	1	1	1	1	1	1	1	1	1	1	1	1	1	1	1	1	1	1	1	1
group_3255		ADP-ribose pyrophosphatase	49	49	1	1	3720				543	543	543	1	1	1	1	1	1	1	1	1	1	1	1	1	1	1	1	1	1	1	1	1	1	1	1	1	1	1	1	1	1	1	1	1	1	1	1
group_3256		short-chain dehydrogenase	49	53	1.08163	1	3721				255	759	692.604	1	1	1	1	1	1	1	1	1	1	1	1	1	1	1	1	1	1	1	1	1	1	1	1	1	1	1	1	1	1	1	1	1	1	1	1
group_3257		sugar dehydrogenase	49	50	1.02041	1	3722				258	792	772.38	1	1	1	1	1	1	1	1	1	1	1	1	1	1	1	1	1	1	1	1	1	1	1	1	1	1	1	1	1	1	1	1	1	1	1	1
group_3259		cytidine deaminase	49	49	1	1	3724				345	405	403.776	1	1	1	1	1	1	1	1	1	1	1	1	1	1	1	1	1	1	1	1	1	1	1	1	1	1	1	1	1	1	1	1	1	1	1	1
group_3260		hypothetical protein	49	49	1	1	3725				321	630	614.449	1	1	1	1	1	1	1	1	1	1	1	1	1	1	1	1	1	1	1	1	1	1	1	1	1	1	1	1	1	1	1	1	1	1	1	1
group_3261		hypothetical protein	49	49	1	1	3726				192	192	192	1	1	1	1	1	1	1	1	1	1	1	1	1	1	1	1	1	1	1	1	1	1	1	1	1	1	1	1	1	1	1	1	1	1	1	1
group_3262		precorrin-2 dehydrogenase	49	49	1	1	3727				612	612	612	1	1	1	1	1	1	1	1	1	1	1	1	1	1	1	1	1	1	1	1	1	1	1	1	1	1	1	1	1	1	1	1	1	1	1	1
group_3264		phosphinothricin acetyltransferase	49	49	1	1	3729				495	495	495	1	1	1	1	1	1	1	1	1	1	1	1	1	1	1	1	1	1	1	1	1	1	1	1	1	1	1	1	1	1	1	1	1	1	1	1
group_3265		hypothetical protein	49	49	1	1	3730				387	390	389.204	1	1	1	1	1	1	1	1	1	1	1	1	1	1	1	1	1	1	1	1	1	1	1	1	1	1	1	1	1	1	1	1	1	1	1	1
group_3266		CoA-disulfide reductase	49	49	1	1	3731				1362	1362	1362	1	1	1	1	1	1	1	1	1	1	1	1	1	1	1	1	1	1	1	1	1	1	1	1	1	1	1	1	1	1	1	1	1	1	1	1
group_3267		hypothetical protein	49	49	1	1	3732				510	510	510	1	1	1	1	1	1	1	1	1	1	1	1	1	1	1	1	1	1	1	1	1	1	1	1	1	1	1	1	1	1	1	1	1	1	1	1
group_3268		glutamine amidotransferase	49	49	1	1	3733				327	561	556.224	1	1	1	1	1	1	1	1	1	1	1	1	1	1	1	1	1	1	1	1	1	1	1	1	1	1	1	1	1	1	1	1	1	1	1	1
group_3269		holin	49	49	1	1	3734				393	393	393	1	1	1	1	1	1	1	1	1	1	1	1	1	1	1	1	1	1	1	1	1	1	1	1	1	1	1	1	1	1	1	1	1	1	1	1
group_3270		N-acetyl-LL-diaminopimelate deacetylase	49	49	1	1	3735				1119	1119	1119	1	1	1	1	1	1	1	1	1	1	1	1	1	1	1	1	1	1	1	1	1	1	1	1	1	1	1	1	1	1	1	1	1	1	1	1
group_3271		flavin reductase family protein	49	49	1	1	3736				492	612	609.551	1	1	1	1	1	1	1	1	1	1	1	1	1	1	1	1	1	1	1	1	1	1	1	1	1	1	1	1	1	1	1	1	1	1	1	1
group_3273		D-ribose pyranase	49	49	1	1	3738				252	405	395.633	1	1	1	1	1	1	1	1	1	1	1	1	1	1	1	1	1	1	1	1	1	1	1	1	1	1	1	1	1	1	1	1	1	1	1	1
group_3274		dynamin family protein	49	50	1.02041	1	3739				807	3441	3365.94	1	1	1	1	1	1	1	1	1	1	1	1	1	1	1	1	1	1	1	1	1	1	1	1	1	1	1	1	1	1	1	1	1	1	1	1
group_3275		nickel import ATP-binding protein NikD	49	49	1	1	3740				798	816	815.633	1	1	1	1	1	1	1	1	1	1	1	1	1	1	1	1	1	1	1	1	1	1	1	1	1	1	1	1	1	1	1	1	1	1	1	1
group_3276		adenosine deaminase	49	49	1	1	3741				507	507	507	1	1	1	1	1	1	1	1	1	1	1	1	1	1	1	1	1	1	1	1	1	1	1	1	1	1	1	1	1	1	1	1	1	1	1	1
group_3277		FMN-dependent NADH-azoreductase	49	50	1.02041	1	3742				192	567	555	1	1	1	1	1	1	1	1	1	1	1	1	1	1	1	1	1	1	1	1	1	1	1	1	1	1	1	1	1	1	1	1	1	1	1	1
group_3278		4-aminobutyrate aminotransferase	49	49	1	1	3743				1053	1338	1332.18	1	1	1	1	1	1	1	1	1	1	1	1	1	1	1	1	1	1	1	1	1	1	1	1	1	1	1	1	1	1	1	1	1	1	1	1
group_3279		chromosome partitioning protein ParB	49	49	1	1	3744				813	843	814.837	1	1	1	1	1	1	1	1	1	1	1	1	1	1	1	1	1	1	1	1	1	1	1	1	1	1	1	1	1	1	1	1	1	1	1	1
group_3280		phosphatase PAP2 family protein	49	50	1.02041	1	3745				219	924	875.22	1	1	1	1	1	1	1	1	1	1	1	1	1	1	1	1	1	1	1	1	1	1	1	1	1	1	1	1	1	1	1	1	1	1	1	1
group_3281		universal stress protein UspA	49	49	1	1	3747				414	414	414	1	1	1	1	1	1	1	1	1	1	1	1	1	1	1	1	1	1	1	1	1	1	1	1	1	1	1	1	1	1	1	1	1	1	1	1
group_3282		DEAD/DEAH box helicase family protein	49	52	1.06122	1	3748				324	1164	1059.92	1	1	1	1	1	1	1	1	1	1	1	1	1	1	1	1	1	1	1	1	1	1	1	1	1	1	1	1	1	1	1	1	1	1	1	1
group_3283		phosphoglucomutase	49	49	1	1	3749				1641	1641	1641	1	1	1	1	1	1	1	1	1	1	1	1	1	1	1	1	1	1	1	1	1	1	1	1	1	1	1	1	1	1	1	1	1	1	1	1
group_3285		2-oxoglutarate ferredoxin oxidoreductase subunit alpha	49	49	1	1	3751				1761	1761	1761	1	1	1	1	1	1	1	1	1	1	1	1	1	1	1	1	1	1	1	1	1	1	1	1	1	1	1	1	1	1	1	1	1	1	1	1
group_3286		hypothetical protein;poly-gamma-glutamate hydrolase family protein	49	50	1.02041	1	3752				144	618	604.02	1	1	1	1	1	1	1	1	1	1	1	1	1	1	1	1	1	1	1	1	1	1	1	1	1	1	1	1	1	1	1	1	1	1	1	1
group_3287		cysteine ABC transporter ATP-binding protein	49	49	1	1	3754				1635	1695	1649.94	1	1	1	1	1	1	1	1	1	1	1	1	1	1	1	1	1	1	1	1	1	1	1	1	1	1	1	1	1	1	1	1	1	1	1	1
group_3288		YfhO family protein	49	50	1.02041	1	3755				513	2601	2544.24	1	1	1	1	1	1	1	1	1	1	1	1	1	1	1	1	1	1	1	1	1	1	1	1	1	1	1	1	1	1	1	1	1	1	1	1
group_3289		3-methyl-2-oxobutanoate hydroxymethyltransferase	49	49	1	1	3757				819	819	819	1	1	1	1	1	1	1	1	1	1	1	1	1	1	1	1	1	1	1	1	1	1	1	1	1	1	1	1	1	1	1	1	1	1	1	1
group_3294		tRNA-binding protein	49	49	1	1	3762				597	597	597	1	1	1	1	1	1	1	1	1	1	1	1	1	1	1	1	1	1	1	1	1	1	1	1	1	1	1	1	1	1	1	1	1	1	1	1
group_3295		zinc ABC transporter ATP-binding protein	49	50	1.02041	1	3763				294	783	765.12	1	1	1	1	1	1	1	1	1	1	1	1	1	1	1	1	1	1	1	1	1	1	1	1	1	1	1	1	1	1	1	1	1	1	1	1
group_3299		acyltransferase	49	49	1	1	3767				537	537	537	1	1	1	1	1	1	1	1	1	1	1	1	1	1	1	1	1	1	1	1	1	1	1	1	1	1	1	1	1	1	1	1	1	1	1	1
group_33		transporter	49	61	1.2449	1	38				180	1593	1269.54	1	1	1	1	1	1	1	1	1	1	1	1	1	1	1	1	1	1	1	1	1	1	1	1	1	1	1	1	1	1	1	1	1	1	1	1
group_3300		rod shape-determining protein MreD	49	49	1	1	3768				447	522	519.918	1	1	1	1	1	1	1	1	1	1	1	1	1	1	1	1	1	1	1	1	1	1	1	1	1	1	1	1	1	1	1	1	1	1	1	1
group_3301		hypothetical protein	49	49	1	1	3769				141	141	141	1	1	1	1	1	1	1	1	1	1	1	1	1	1	1	1	1	1	1	1	1	1	1	1	1	1	1	1	1	1	1	1	1	1	1	1
group_3302		beta-lactamase family protein	49	52	1.06122	1	3770				261	1536	1430.6	1	1	1	1	1	1	1	1	1	1	1	1	1	1	1	1	1	1	1	1	1	1	1	1	1	1	1	1	1	1	1	1	1	1	1	1
group_3307		penicillin acylase	49	51	1.04082	1	3775				183	981	940.706	1	1	1	1	1	1	1	1	1	1	1	1	1	1	1	1	1	1	1	1	1	1	1	1	1	1	1	1	1	1	1	1	1	1	1	1
group_3308		proline dehydrogenase	49	49	1	1	3776				1002	1002	1002	1	1	1	1	1	1	1	1	1	1	1	1	1	1	1	1	1	1	1	1	1	1	1	1	1	1	1	1	1	1	1	1	1	1	1	1
group_3310		hydroxyethylthiazole kinase	49	49	1	1	3778				789	792	791.939	1	1	1	1	1	1	1	1	1	1	1	1	1	1	1	1	1	1	1	1	1	1	1	1	1	1	1	1	1	1	1	1	1	1	1	1
group_3312		teichoic acid biosynthesis protein B	49	49	1	1	3781				1092	1095	1094.27	1	1	1	1	1	1	1	1	1	1	1	1	1	1	1	1	1	1	1	1	1	1	1	1	1	1	1	1	1	1	1	1	1	1	1	1
group_3313		RecX family transcriptional regulator	49	49	1	1	3782				804	804	804	1	1	1	1	1	1	1	1	1	1	1	1	1	1	1	1	1	1	1	1	1	1	1	1	1	1	1	1	1	1	1	1	1	1	1	1
group_3315		peptide chain release factor 3	49	50	1.02041	1	3784				537	1563	1531.86	1	1	1	1	1	1	1	1	1	1	1	1	1	1	1	1	1	1	1	1	1	1	1	1	1	1	1	1	1	1	1	1	1	1	1	1
group_3316		transporter	49	49	1	1	3785				807	807	807	1	1	1	1	1	1	1	1	1	1	1	1	1	1	1	1	1	1	1	1	1	1	1	1	1	1	1	1	1	1	1	1	1	1	1	1
group_3317		non-canonical purine NTP pyrophosphatase	49	49	1	1	3786				588	588	588	1	1	1	1	1	1	1	1	1	1	1	1	1	1	1	1	1	1	1	1	1	1	1	1	1	1	1	1	1	1	1	1	1	1	1	1
group_3318		DCC1-like thiol-disulfide oxidoreductase family protein	49	49	1	1	3787				411	411	411	1	1	1	1	1	1	1	1	1	1	1	1	1	1	1	1	1	1	1	1	1	1	1	1	1	1	1	1	1	1	1	1	1	1	1	1
group_3319		acetyltransferase	49	50	1.02041	1	3789				300	861	843.54	1	1	1	1	1	1	1	1	1	1	1	1	1	1	1	1	1	1	1	1	1	1	1	1	1	1	1	1	1	1	1	1	1	1	1	1
group_3321		N-acetylmannosaminyltransferase	49	49	1	1	3791				759	795	759.735	1	1	1	1	1	1	1	1	1	1	1	1	1	1	1	1	1	1	1	1	1	1	1	1	1	1	1	1	1	1	1	1	1	1	1	1
group_3322		D-alanine aminotransferase	49	49	1	1	3792				774	849	847.469	1	1	1	1	1	1	1	1	1	1	1	1	1	1	1	1	1	1	1	1	1	1	1	1	1	1	1	1	1	1	1	1	1	1	1	1
group_3324		YibE/F-like protein	49	49	1	1	3794				1113	1113	1113	1	1	1	1	1	1	1	1	1	1	1	1	1	1	1	1	1	1	1	1	1	1	1	1	1	1	1	1	1	1	1	1	1	1	1	1
group_3327		isoprenyl transferase	49	49	1	1	3797				771	771	771	1	1	1	1	1	1	1	1	1	1	1	1	1	1	1	1	1	1	1	1	1	1	1	1	1	1	1	1	1	1	1	1	1	1	1	1
group_3329		FMN-binding glutamate synthase family protein	49	51	1.04082	1	3799				540	1578	1513.47	1	1	1	1	1	1	1	1	1	1	1	1	1	1	1	1	1	1	1	1	1	1	1	1	1	1	1	1	1	1	1	1	1	1	1	1
group_3330		D-glycerate dehydrogenase	49	49	1	1	3800				972	972	972	1	1	1	1	1	1	1	1	1	1	1	1	1	1	1	1	1	1	1	1	1	1	1	1	1	1	1	1	1	1	1	1	1	1	1	1
group_3331		chloramphenicol resistance protein	49	49	1	1	3801				1179	1179	1179	1	1	1	1	1	1	1	1	1	1	1	1	1	1	1	1	1	1	1	1	1	1	1	1	1	1	1	1	1	1	1	1	1	1	1	1
group_3333		RNA-binding transcriptional accessory protein	49	49	1	1	3804				2151	2151	2151	1	1	1	1	1	1	1	1	1	1	1	1	1	1	1	1	1	1	1	1	1	1	1	1	1	1	1	1	1	1	1	1	1	1	1	1
group_3335		thiamine biosynthesis protein ThiS	49	49	1	1	3806				201	201	201	1	1	1	1	1	1	1	1	1	1	1	1	1	1	1	1	1	1	1	1	1	1	1	1	1	1	1	1	1	1	1	1	1	1	1	1
group_3336		thiamine/molybdopterin biosynthesis protein	49	49	1	1	3807				999	999	999	1	1	1	1	1	1	1	1	1	1	1	1	1	1	1	1	1	1	1	1	1	1	1	1	1	1	1	1	1	1	1	1	1	1	1	1
group_3337		hypothetical protein	49	50	1.02041	1	3808				342	861	842.76	1	1	1	1	1	1	1	1	1	1	1	1	1	1	1	1	1	1	1	1	1	1	1	1	1	1	1	1	1	1	1	1	1	1	1	1
group_3338		histidine kinase	49	49	1	1	3809				1041	1041	1041	1	1	1	1	1	1	1	1	1	1	1	1	1	1	1	1	1	1	1	1	1	1	1	1	1	1	1	1	1	1	1	1	1	1	1	1
group_3339		VOC family protein	49	49	1	1	3810				408	408	408	1	1	1	1	1	1	1	1	1	1	1	1	1	1	1	1	1	1	1	1	1	1	1	1	1	1	1	1	1	1	1	1	1	1	1	1
group_3341		bifunctional phosphoribosyl-AMP cyclohydrolase/phosphoribosyl-ATP diphosphatase	49	49	1	1	3812				549	636	634.224	1	1	1	1	1	1	1	1	1	1	1	1	1	1	1	1	1	1	1	1	1	1	1	1	1	1	1	1	1	1	1	1	1	1	1	1
group_3342		aromatic acid exporter family protein	49	49	1	1	3813				987	987	987	1	1	1	1	1	1	1	1	1	1	1	1	1	1	1	1	1	1	1	1	1	1	1	1	1	1	1	1	1	1	1	1	1	1	1	1
group_3343		NAD-dependent deacetylase	49	49	1	1	3814				738	741	740.633	1	1	1	1	1	1	1	1	1	1	1	1	1	1	1	1	1	1	1	1	1	1	1	1	1	1	1	1	1	1	1	1	1	1	1	1
group_3344		monooxygenase	49	53	1.08163	1	3815				177	1305	1189.53	1	1	1	1	1	1	1	1	1	1	1	1	1	1	1	1	1	1	1	1	1	1	1	1	1	1	1	1	1	1	1	1	1	1	1	1
group_3345		metal ABC transporter permease	49	49	1	1	3816				837	837	837	1	1	1	1	1	1	1	1	1	1	1	1	1	1	1	1	1	1	1	1	1	1	1	1	1	1	1	1	1	1	1	1	1	1	1	1
group_3346		peroxiredoxin	49	49	1	1	3817				441	441	441	1	1	1	1	1	1	1	1	1	1	1	1	1	1	1	1	1	1	1	1	1	1	1	1	1	1	1	1	1	1	1	1	1	1	1	1
group_3348		multidrug ABC transporter ATP-binding protein	49	49	1	1	3819				1224	1224	1224	1	1	1	1	1	1	1	1	1	1	1	1	1	1	1	1	1	1	1	1	1	1	1	1	1	1	1	1	1	1	1	1	1	1	1	1
group_3349		cell-cycle regulation protein HIT	49	49	1	1	3820				426	426	426	1	1	1	1	1	1	1	1	1	1	1	1	1	1	1	1	1	1	1	1	1	1	1	1	1	1	1	1	1	1	1	1	1	1	1	1
group_335		bifunctional glycosyltransferase family 2 protein/CDP-glycerol:glycerophosphate glycerophosphotransferase	49	49	1	1	376				2166	2166	2166	1	1	1	1	1	1	1	1	1	1	1	1	1	1	1	1	1	1	1	1	1	1	1	1	1	1	1	1	1	1	1	1	1	1	1	1
group_3351		ribosome maturation factor RimM	49	49	1	1	3822				504	504	504	1	1	1	1	1	1	1	1	1	1	1	1	1	1	1	1	1	1	1	1	1	1	1	1	1	1	1	1	1	1	1	1	1	1	1	1
group_3352		segregation and condensation protein B	49	49	1	1	3823				543	543	543	1	1	1	1	1	1	1	1	1	1	1	1	1	1	1	1	1	1	1	1	1	1	1	1	1	1	1	1	1	1	1	1	1	1	1	1
group_3357		methicillin resistance protein	49	50	1.02041	1	3828				135	1248	1223.7	1	1	1	1	1	1	1	1	1	1	1	1	1	1	1	1	1	1	1	1	1	1	1	1	1	1	1	1	1	1	1	1	1	1	1	1
group_3358		glutathione peroxidase	49	50	1.02041	1	3829				120	477	463.92	1	1	1	1	1	1	1	1	1	1	1	1	1	1	1	1	1	1	1	1	1	1	1	1	1	1	1	1	1	1	1	1	1	1	1	1
group_336		AraC family transcriptional regulator	49	49	1	1	377				1890	1989	1973.51	1	1	1	1	1	1	1	1	1	1	1	1	1	1	1	1	1	1	1	1	1	1	1	1	1	1	1	1	1	1	1	1	1	1	1	1
group_3360		ATP-binding protein	49	49	1	1	3831				351	351	351	1	1	1	1	1	1	1	1	1	1	1	1	1	1	1	1	1	1	1	1	1	1	1	1	1	1	1	1	1	1	1	1	1	1	1	1
group_3361		alpha/beta hydrolase	49	49	1	1	3832				798	798	798	1	1	1	1	1	1	1	1	1	1	1	1	1	1	1	1	1	1	1	1	1	1	1	1	1	1	1	1	1	1	1	1	1	1	1	1
group_3362		enterobactin ABC transporter permease	49	49	1	1	3833				945	945	945	1	1	1	1	1	1	1	1	1	1	1	1	1	1	1	1	1	1	1	1	1	1	1	1	1	1	1	1	1	1	1	1	1	1	1	1
group_3363		heptaprenyl pyrophosphate synthase subunit A	49	49	1	1	3834				567	579	576.061	1	1	1	1	1	1	1	1	1	1	1	1	1	1	1	1	1	1	1	1	1	1	1	1	1	1	1	1	1	1	1	1	1	1	1	1
group_3364		rRNA pseudouridine synthase	49	49	1	1	3835				738	738	738	1	1	1	1	1	1	1	1	1	1	1	1	1	1	1	1	1	1	1	1	1	1	1	1	1	1	1	1	1	1	1	1	1	1	1	1
group_3365		hypothetical protein	49	49	1	1	3836				537	537	537	1	1	1	1	1	1	1	1	1	1	1	1	1	1	1	1	1	1	1	1	1	1	1	1	1	1	1	1	1	1	1	1	1	1	1	1
group_3367		4-hydroxy-tetrahydrodipicolinate reductase	49	49	1	1	3838				723	723	723	1	1	1	1	1	1	1	1	1	1	1	1	1	1	1	1	1	1	1	1	1	1	1	1	1	1	1	1	1	1	1	1	1	1	1	1
group_3368		cupin	49	49	1	1	3839				477	477	477	1	1	1	1	1	1	1	1	1	1	1	1	1	1	1	1	1	1	1	1	1	1	1	1	1	1	1	1	1	1	1	1	1	1	1	1
group_3369		hypothetical protein	49	49	1	1	3840				444	444	444	1	1	1	1	1	1	1	1	1	1	1	1	1	1	1	1	1	1	1	1	1	1	1	1	1	1	1	1	1	1	1	1	1	1	1	1
group_3370		F0F1 ATP synthase subunit epsilon	49	49	1	1	3841				405	405	405	1	1	1	1	1	1	1	1	1	1	1	1	1	1	1	1	1	1	1	1	1	1	1	1	1	1	1	1	1	1	1	1	1	1	1	1
group_3371		ribonuclease H	49	49	1	1	3842				396	396	396	1	1	1	1	1	1	1	1	1	1	1	1	1	1	1	1	1	1	1	1	1	1	1	1	1	1	1	1	1	1	1	1	1	1	1	1
group_3372		5-(carboxyamino)imidazole ribonucleotide synthase	49	49	1	1	3843				1128	1128	1128	1	1	1	1	1	1	1	1	1	1	1	1	1	1	1	1	1	1	1	1	1	1	1	1	1	1	1	1	1	1	1	1	1	1	1	1
group_3373		2-dehydropantoate 2-reductase	49	49	1	1	3844				870	870	870	1	1	1	1	1	1	1	1	1	1	1	1	1	1	1	1	1	1	1	1	1	1	1	1	1	1	1	1	1	1	1	1	1	1	1	1
group_3376		glycerate kinase	49	49	1	1	3847				1152	1155	1152.8	1	1	1	1	1	1	1	1	1	1	1	1	1	1	1	1	1	1	1	1	1	1	1	1	1	1	1	1	1	1	1	1	1	1	1	1
group_3377		hypothetical protein	49	49	1	1	3848				594	594	594	1	1	1	1	1	1	1	1	1	1	1	1	1	1	1	1	1	1	1	1	1	1	1	1	1	1	1	1	1	1	1	1	1	1	1	1
group_3380		hypothetical protein	49	49	1	1	3851				204	423	417.429	1	1	1	1	1	1	1	1	1	1	1	1	1	1	1	1	1	1	1	1	1	1	1	1	1	1	1	1	1	1	1	1	1	1	1	1
group_3381		inositol monophosphatase	49	52	1.06122	1	3852				117	816	763.846	1	1	1	1	1	1	1	1	1	1	1	1	1	1	1	1	1	1	1	1	1	1	1	1	1	1	1	1	1	1	1	1	1	1	1	1
group_3383		transporter	49	49	1	1	3854				741	882	879.122	1	1	1	1	1	1	1	1	1	1	1	1	1	1	1	1	1	1	1	1	1	1	1	1	1	1	1	1	1	1	1	1	1	1	1	1
group_3386		YaiI/YqxD family protein	49	49	1	1	3857				450	450	450	1	1	1	1	1	1	1	1	1	1	1	1	1	1	1	1	1	1	1	1	1	1	1	1	1	1	1	1	1	1	1	1	1	1	1	1
group_3387		transcriptional regulator	49	50	1.02041	1	3858				177	465	453.12	1	1	1	1	1	1	1	1	1	1	1	1	1	1	1	1	1	1	1	1	1	1	1	1	1	1	1	1	1	1	1	1	1	1	1	1
group_3388		3-beta hydroxysteroid dehydrogenase	49	49	1	1	3860				924	924	924	1	1	1	1	1	1	1	1	1	1	1	1	1	1	1	1	1	1	1	1	1	1	1	1	1	1	1	1	1	1	1	1	1	1	1	1
group_3389		heme ABC transporter permease	49	49	1	1	3861				981	1053	1051.53	1	1	1	1	1	1	1	1	1	1	1	1	1	1	1	1	1	1	1	1	1	1	1	1	1	1	1	1	1	1	1	1	1	1	1	1
group_3390		aminobenzoate synthetase	49	49	1	1	3862				588	588	588	1	1	1	1	1	1	1	1	1	1	1	1	1	1	1	1	1	1	1	1	1	1	1	1	1	1	1	1	1	1	1	1	1	1	1	1
group_3391		tryptophan synthase subunit alpha	49	52	1.06122	1	3863				240	732	689.769	1	1	1	1	1	1	1	1	1	1	1	1	1	1	1	1	1	1	1	1	1	1	1	1	1	1	1	1	1	1	1	1	1	1	1	1
group_3392		thiaminase II	49	49	1	1	3864				690	690	690	1	1	1	1	1	1	1	1	1	1	1	1	1	1	1	1	1	1	1	1	1	1	1	1	1	1	1	1	1	1	1	1	1	1	1	1
group_3394		YwdI family protein	49	49	1	1	3866				360	360	360	1	1	1	1	1	1	1	1	1	1	1	1	1	1	1	1	1	1	1	1	1	1	1	1	1	1	1	1	1	1	1	1	1	1	1	1
group_3395		oligoendopeptidase F	49	49	1	1	3867				1812	1812	1812	1	1	1	1	1	1	1	1	1	1	1	1	1	1	1	1	1	1	1	1	1	1	1	1	1	1	1	1	1	1	1	1	1	1	1	1
group_3396		L-asparaginase	49	49	1	1	3868				969	969	969	1	1	1	1	1	1	1	1	1	1	1	1	1	1	1	1	1	1	1	1	1	1	1	1	1	1	1	1	1	1	1	1	1	1	1	1
group_3397		glycine/betaine ABC transporter substrate-binding protein	49	49	1	1	3869				960	960	960	1	1	1	1	1	1	1	1	1	1	1	1	1	1	1	1	1	1	1	1	1	1	1	1	1	1	1	1	1	1	1	1	1	1	1	1
group_3398		tributyrin esterase	49	49	1	1	3870				768	768	768	1	1	1	1	1	1	1	1	1	1	1	1	1	1	1	1	1	1	1	1	1	1	1	1	1	1	1	1	1	1	1	1	1	1	1	1
group_3399		GNAT family acetyltransferase	49	49	1	1	3871				402	402	402	1	1	1	1	1	1	1	1	1	1	1	1	1	1	1	1	1	1	1	1	1	1	1	1	1	1	1	1	1	1	1	1	1	1	1	1
group_3400		TetR family transcriptional regulator	49	49	1	1	3873				552	552	552	1	1	1	1	1	1	1	1	1	1	1	1	1	1	1	1	1	1	1	1	1	1	1	1	1	1	1	1	1	1	1	1	1	1	1	1
group_3401		M50 family metallopeptidase	49	49	1	1	3874				747	747	747	1	1	1	1	1	1	1	1	1	1	1	1	1	1	1	1	1	1	1	1	1	1	1	1	1	1	1	1	1	1	1	1	1	1	1	1
group_3402		peptidase M23	49	49	1	1	3875				801	801	801	1	1	1	1	1	1	1	1	1	1	1	1	1	1	1	1	1	1	1	1	1	1	1	1	1	1	1	1	1	1	1	1	1	1	1	1
group_3404		thiamine pyrophosphokinase	49	49	1	1	3877				636	636	636	1	1	1	1	1	1	1	1	1	1	1	1	1	1	1	1	1	1	1	1	1	1	1	1	1	1	1	1	1	1	1	1	1	1	1	1
group_3405		ABC transporter ATP-binding protein	49	49	1	1	3878				1935	1935	1935	1	1	1	1	1	1	1	1	1	1	1	1	1	1	1	1	1	1	1	1	1	1	1	1	1	1	1	1	1	1	1	1	1	1	1	1
group_3406		hypothetical protein	49	49	1	1	3879				216	282	280.653	1	1	1	1	1	1	1	1	1	1	1	1	1	1	1	1	1	1	1	1	1	1	1	1	1	1	1	1	1	1	1	1	1	1	1	1
group_3407		phosphoglycerate mutase	49	49	1	1	3880				498	597	592.408	1	1	1	1	1	1	1	1	1	1	1	1	1	1	1	1	1	1	1	1	1	1	1	1	1	1	1	1	1	1	1	1	1	1	1	1
group_3408		esterase	49	49	1	1	3881				900	900	900	1	1	1	1	1	1	1	1	1	1	1	1	1	1	1	1	1	1	1	1	1	1	1	1	1	1	1	1	1	1	1	1	1	1	1	1
group_3410		glucosamine-6-phosphate deaminase	49	49	1	1	3883				732	732	732	1	1	1	1	1	1	1	1	1	1	1	1	1	1	1	1	1	1	1	1	1	1	1	1	1	1	1	1	1	1	1	1	1	1	1	1
group_3411		6-phospho 3-hexuloisomerase	49	49	1	1	3884				549	549	549	1	1	1	1	1	1	1	1	1	1	1	1	1	1	1	1	1	1	1	1	1	1	1	1	1	1	1	1	1	1	1	1	1	1	1	1
group_3413		ribonuclease BN	49	49	1	1	3886				1179	1179	1179	1	1	1	1	1	1	1	1	1	1	1	1	1	1	1	1	1	1	1	1	1	1	1	1	1	1	1	1	1	1	1	1	1	1	1	1
group_3414		multidrug MFS transporter;hypothetical protein	49	50	1.02041	1	3888				126	1977	1937.88	1	1	1	1	1	1	1	1	1	1	1	1	1	1	1	1	1	1	1	1	1	1	1	1	1	1	1	1	1	1	1	1	1	1	1	1
group_3416		YppE family protein	49	49	1	1	3890				333	333	333	1	1	1	1	1	1	1	1	1	1	1	1	1	1	1	1	1	1	1	1	1	1	1	1	1	1	1	1	1	1	1	1	1	1	1	1
group_3418		PTS glucose transporter subunit IIBC	49	49	1	1	3892				1437	1473	1456.1	1	1	1	1	1	1	1	1	1	1	1	1	1	1	1	1	1	1	1	1	1	1	1	1	1	1	1	1	1	1	1	1	1	1	1	1
group_3419		serine protease	49	50	1.02041	1	3893				216	1239	1213.5	1	1	1	1	1	1	1	1	1	1	1	1	1	1	1	1	1	1	1	1	1	1	1	1	1	1	1	1	1	1	1	1	1	1	1	1
group_3422		fructose-bisphosphatase class III	49	49	1	1	3896				1965	1965	1965	1	1	1	1	1	1	1	1	1	1	1	1	1	1	1	1	1	1	1	1	1	1	1	1	1	1	1	1	1	1	1	1	1	1	1	1
group_3423		urease accessory protein UreF	49	49	1	1	3897				690	690	690	1	1	1	1	1	1	1	1	1	1	1	1	1	1	1	1	1	1	1	1	1	1	1	1	1	1	1	1	1	1	1	1	1	1	1	1
group_3424		urease accessory protein UreD	49	49	1	1	3898				837	837	837	1	1	1	1	1	1	1	1	1	1	1	1	1	1	1	1	1	1	1	1	1	1	1	1	1	1	1	1	1	1	1	1	1	1	1	1
group_3425		hypothetical protein	49	49	1	1	3899				207	207	207	1	1	1	1	1	1	1	1	1	1	1	1	1	1	1	1	1	1	1	1	1	1	1	1	1	1	1	1	1	1	1	1	1	1	1	1
group_3426		Nramp family divalent metal transporter	49	49	1	1	3900				1347	1362	1358.33	1	1	1	1	1	1	1	1	1	1	1	1	1	1	1	1	1	1	1	1	1	1	1	1	1	1	1	1	1	1	1	1	1	1	1	1
group_3428		phosphohydrolase	49	51	1.04082	1	3902				111	810	774.294	1	1	1	1	1	1	1	1	1	1	1	1	1	1	1	1	1	1	1	1	1	1	1	1	1	1	1	1	1	1	1	1	1	1	1	1
group_3429		HesB/YadR/YfhF family protein	49	49	1	1	3903				249	297	295.041	1	1	1	1	1	1	1	1	1	1	1	1	1	1	1	1	1	1	1	1	1	1	1	1	1	1	1	1	1	1	1	1	1	1	1	1
group_3430		hypothetical protein	49	49	1	1	3904				804	804	804	1	1	1	1	1	1	1	1	1	1	1	1	1	1	1	1	1	1	1	1	1	1	1	1	1	1	1	1	1	1	1	1	1	1	1	1
group_3431		hypothetical protein	49	79	1.61224	1	3905				90	573	348.57	1	1	1	1	1	1	1	1	1	1	1	1	1	1	1	1	1	1	1	1	1	1	1	1	1	1	1	1	1	1	1	1	1	1	1	1
group_3432		ribonucleotide reductase stimulatory protein	49	49	1	1	3906				399	399	399	1	1	1	1	1	1	1	1	1	1	1	1	1	1	1	1	1	1	1	1	1	1	1	1	1	1	1	1	1	1	1	1	1	1	1	1
group_3433		glycerophosphodiester phosphodiesterase	49	49	1	1	3907				747	747	747	1	1	1	1	1	1	1	1	1	1	1	1	1	1	1	1	1	1	1	1	1	1	1	1	1	1	1	1	1	1	1	1	1	1	1	1
group_3434		hypothetical protein	49	49	1	1	3909				165	186	182.878	1	1	1	1	1	1	1	1	1	1	1	1	1	1	1	1	1	1	1	1	1	1	1	1	1	1	1	1	1	1	1	1	1	1	1	1
group_3435		YggS family pyridoxal phosphate enzyme	49	49	1	1	3911				669	669	669	1	1	1	1	1	1	1	1	1	1	1	1	1	1	1	1	1	1	1	1	1	1	1	1	1	1	1	1	1	1	1	1	1	1	1	1
group_3436		hypothetical protein	49	49	1	1	3912				237	240	239.878	1	1	1	1	1	1	1	1	1	1	1	1	1	1	1	1	1	1	1	1	1	1	1	1	1	1	1	1	1	1	1	1	1	1	1	1
group_3437		molybdenum ABC transporter substrate-binding protein	49	53	1.08163	1	3913				138	786	722.547	1	1	1	1	1	1	1	1	1	1	1	1	1	1	1	1	1	1	1	1	1	1	1	1	1	1	1	1	1	1	1	1	1	1	1	1
group_3439		proteophosphoglycan 5	49	49	1	1	3915				645	645	645	1	1	1	1	1	1	1	1	1	1	1	1	1	1	1	1	1	1	1	1	1	1	1	1	1	1	1	1	1	1	1	1	1	1	1	1
group_3440		MFS transporter	49	49	1	1	3916				1365	1365	1365	1	1	1	1	1	1	1	1	1	1	1	1	1	1	1	1	1	1	1	1	1	1	1	1	1	1	1	1	1	1	1	1	1	1	1	1
group_3441		S26 family signal peptidase	49	49	1	1	3917				522	522	522	1	1	1	1	1	1	1	1	1	1	1	1	1	1	1	1	1	1	1	1	1	1	1	1	1	1	1	1	1	1	1	1	1	1	1	1
group_3442		oleate hydratase	49	50	1.02041	1	3918				600	1776	1731.96	1	1	1	1	1	1	1	1	1	1	1	1	1	1	1	1	1	1	1	1	1	1	1	1	1	1	1	1	1	1	1	1	1	1	1	1
group_3443		2-keto-4-pentenoate hydratase	49	49	1	1	3919				582	780	774.367	1	1	1	1	1	1	1	1	1	1	1	1	1	1	1	1	1	1	1	1	1	1	1	1	1	1	1	1	1	1	1	1	1	1	1	1
group_3447		acetyltransferase	49	49	1	1	3923				549	549	549	1	1	1	1	1	1	1	1	1	1	1	1	1	1	1	1	1	1	1	1	1	1	1	1	1	1	1	1	1	1	1	1	1	1	1	1
group_3448		peptidase M24	49	49	1	1	3924				1062	1062	1062	1	1	1	1	1	1	1	1	1	1	1	1	1	1	1	1	1	1	1	1	1	1	1	1	1	1	1	1	1	1	1	1	1	1	1	1
group_3449		N-acetyl-gamma-glutamyl-phosphate reductase	49	51	1.04082	1	3925				366	1026	987.294	1	1	1	1	1	1	1	1	1	1	1	1	1	1	1	1	1	1	1	1	1	1	1	1	1	1	1	1	1	1	1	1	1	1	1	1
group_3450		hypothetical protein	49	49	1	1	3926				837	837	837	1	1	1	1	1	1	1	1	1	1	1	1	1	1	1	1	1	1	1	1	1	1	1	1	1	1	1	1	1	1	1	1	1	1	1	1
group_3451		hypothetical protein	49	49	1	1	3927				495	546	534.551	1	1	1	1	1	1	1	1	1	1	1	1	1	1	1	1	1	1	1	1	1	1	1	1	1	1	1	1	1	1	1	1	1	1	1	1
group_3453		pectate lyase	49	49	1	1	3929				1098	1098	1098	1	1	1	1	1	1	1	1	1	1	1	1	1	1	1	1	1	1	1	1	1	1	1	1	1	1	1	1	1	1	1	1	1	1	1	1
group_3454		nucleotidyltransferase	49	49	1	1	3930				1134	1134	1134	1	1	1	1	1	1	1	1	1	1	1	1	1	1	1	1	1	1	1	1	1	1	1	1	1	1	1	1	1	1	1	1	1	1	1	1
group_3456		thioredoxin	49	49	1	1	3932				324	327	325.408	1	1	1	1	1	1	1	1	1	1	1	1	1	1	1	1	1	1	1	1	1	1	1	1	1	1	1	1	1	1	1	1	1	1	1	1
group_3457		3-dehydroquinate dehydratase	49	49	1	1	3933				717	717	717	1	1	1	1	1	1	1	1	1	1	1	1	1	1	1	1	1	1	1	1	1	1	1	1	1	1	1	1	1	1	1	1	1	1	1	1
group_3458		acetyltransferase	49	49	1	1	3934				756	756	756	1	1	1	1	1	1	1	1	1	1	1	1	1	1	1	1	1	1	1	1	1	1	1	1	1	1	1	1	1	1	1	1	1	1	1	1
group_3459		A/G-specific adenine glycosylase	49	49	1	1	3935				1044	1044	1044	1	1	1	1	1	1	1	1	1	1	1	1	1	1	1	1	1	1	1	1	1	1	1	1	1	1	1	1	1	1	1	1	1	1	1	1
group_346		prolyl oligopeptidase family serine peptidase	49	49	1	1	389				762	765	762.306	1	1	1	1	1	1	1	1	1	1	1	1	1	1	1	1	1	1	1	1	1	1	1	1	1	1	1	1	1	1	1	1	1	1	1	1
group_3460		hypothetical protein	49	49	1	1	3936				294	390	388.041	1	1	1	1	1	1	1	1	1	1	1	1	1	1	1	1	1	1	1	1	1	1	1	1	1	1	1	1	1	1	1	1	1	1	1	1
group_3462		cysteine synthase	49	49	1	1	3938				825	933	902.204	1	1	1	1	1	1	1	1	1	1	1	1	1	1	1	1	1	1	1	1	1	1	1	1	1	1	1	1	1	1	1	1	1	1	1	1
group_3463		transcriptional regulator;hypothetical protein	49	53	1.08163	1	3939				105	570	524.321	1	1	1	1	1	1	1	1	1	1	1	1	1	1	1	1	1	1	1	1	1	1	1	1	1	1	1	1	1	1	1	1	1	1	1	1
group_3468		aminopeptidase	49	50	1.02041	1	3944				390	1242	1215	1	1	1	1	1	1	1	1	1	1	1	1	1	1	1	1	1	1	1	1	1	1	1	1	1	1	1	1	1	1	1	1	1	1	1	1
group_3469		RNA polymerase subunit sigma	49	49	1	1	3945				576	576	576	1	1	1	1	1	1	1	1	1	1	1	1	1	1	1	1	1	1	1	1	1	1	1	1	1	1	1	1	1	1	1	1	1	1	1	1
group_3471		RNA methyltransferase	49	49	1	1	3947				768	768	768	1	1	1	1	1	1	1	1	1	1	1	1	1	1	1	1	1	1	1	1	1	1	1	1	1	1	1	1	1	1	1	1	1	1	1	1
group_3473		peptidase M23;hypothetical protein	49	49	1	1	3949				201	471	444.551	1	1	1	1	1	1	1	1	1	1	1	1	1	1	1	1	1	1	1	1	1	1	1	1	1	1	1	1	1	1	1	1	1	1	1	1
group_3474		beta-class phenol-soluble modulin	49	49	1	1	3950				132	132	132	1	1	1	1	1	1	1	1	1	1	1	1	1	1	1	1	1	1	1	1	1	1	1	1	1	1	1	1	1	1	1	1	1	1	1	1
group_3476		hypothetical protein	49	49	1	1	3952				1017	1068	1066.96	1	1	1	1	1	1	1	1	1	1	1	1	1	1	1	1	1	1	1	1	1	1	1	1	1	1	1	1	1	1	1	1	1	1	1	1
group_3477		sialic acid synthase	49	49	1	1	3953				1962	1962	1962	1	1	1	1	1	1	1	1	1	1	1	1	1	1	1	1	1	1	1	1	1	1	1	1	1	1	1	1	1	1	1	1	1	1	1	1
group_3478		hypothetical protein	49	49	1	1	3954				396	396	396	1	1	1	1	1	1	1	1	1	1	1	1	1	1	1	1	1	1	1	1	1	1	1	1	1	1	1	1	1	1	1	1	1	1	1	1
group_3479		single-stranded DNA-binding protein	49	49	1	1	3955				396	396	396	1	1	1	1	1	1	1	1	1	1	1	1	1	1	1	1	1	1	1	1	1	1	1	1	1	1	1	1	1	1	1	1	1	1	1	1
group_3482		bifunctional 510-methylene-tetrahydrofolate dehydrogenase/510-methylene-tetrahydrofolate cyclohydrolase	49	49	1	1	3959				861	861	861	1	1	1	1	1	1	1	1	1	1	1	1	1	1	1	1	1	1	1	1	1	1	1	1	1	1	1	1	1	1	1	1	1	1	1	1
group_3483		fatty acid-binding protein DegV	49	49	1	1	3960				849	849	849	1	1	1	1	1	1	1	1	1	1	1	1	1	1	1	1	1	1	1	1	1	1	1	1	1	1	1	1	1	1	1	1	1	1	1	1
group_3485		allophanate hydrolase	49	49	1	1	3962				732	732	732	1	1	1	1	1	1	1	1	1	1	1	1	1	1	1	1	1	1	1	1	1	1	1	1	1	1	1	1	1	1	1	1	1	1	1	1
group_3487		helicase DnaB	49	49	1	1	3965				1371	1371	1371	1	1	1	1	1	1	1	1	1	1	1	1	1	1	1	1	1	1	1	1	1	1	1	1	1	1	1	1	1	1	1	1	1	1	1	1
group_3488		GNAT family N-acetyltransferase	49	49	1	1	3966				267	423	419.816	1	1	1	1	1	1	1	1	1	1	1	1	1	1	1	1	1	1	1	1	1	1	1	1	1	1	1	1	1	1	1	1	1	1	1	1
group_3489		LCP family protein	49	49	1	1	3967				1239	1239	1239	1	1	1	1	1	1	1	1	1	1	1	1	1	1	1	1	1	1	1	1	1	1	1	1	1	1	1	1	1	1	1	1	1	1	1	1
group_3490		glucosamine-6-phosphate isomerase	49	49	1	1	3968				600	600	600	1	1	1	1	1	1	1	1	1	1	1	1	1	1	1	1	1	1	1	1	1	1	1	1	1	1	1	1	1	1	1	1	1	1	1	1
group_3491		exonuclease sbcCD subunit D	49	49	1	1	3970				1125	1125	1125	1	1	1	1	1	1	1	1	1	1	1	1	1	1	1	1	1	1	1	1	1	1	1	1	1	1	1	1	1	1	1	1	1	1	1	1
group_3492		multidrug MFS transporter	49	49	1	1	3971				1338	1338	1338	1	1	1	1	1	1	1	1	1	1	1	1	1	1	1	1	1	1	1	1	1	1	1	1	1	1	1	1	1	1	1	1	1	1	1	1
group_3493		hypothetical protein	49	49	1	1	3972				1131	1131	1131	1	1	1	1	1	1	1	1	1	1	1	1	1	1	1	1	1	1	1	1	1	1	1	1	1	1	1	1	1	1	1	1	1	1	1	1
group_3496		competence protein ComEC	49	49	1	1	3975				801	2217	2052.49	1	1	1	1	1	1	1	1	1	1	1	1	1	1	1	1	1	1	1	1	1	1	1	1	1	1	1	1	1	1	1	1	1	1	1	1
group_3497		competence protein ComE	49	49	1	1	3976				474	681	673.837	1	1	1	1	1	1	1	1	1	1	1	1	1	1	1	1	1	1	1	1	1	1	1	1	1	1	1	1	1	1	1	1	1	1	1	1
group_3498		tRNA threonylcarbamoyladenosine biosynthesis protein TsaB	49	49	1	1	3977				663	663	663	1	1	1	1	1	1	1	1	1	1	1	1	1	1	1	1	1	1	1	1	1	1	1	1	1	1	1	1	1	1	1	1	1	1	1	1
group_3499		tRNA threonylcarbamoyl adenosine modification protein TsaD	49	49	1	1	3978				1038	1038	1038	1	1	1	1	1	1	1	1	1	1	1	1	1	1	1	1	1	1	1	1	1	1	1	1	1	1	1	1	1	1	1	1	1	1	1	1
group_3500		GTP cyclohydrolase	49	49	1	1	3979				1182	1182	1182	1	1	1	1	1	1	1	1	1	1	1	1	1	1	1	1	1	1	1	1	1	1	1	1	1	1	1	1	1	1	1	1	1	1	1	1
group_3501		SCP-like extracellular protein	49	49	1	1	3980				1053	1053	1053	1	1	1	1	1	1	1	1	1	1	1	1	1	1	1	1	1	1	1	1	1	1	1	1	1	1	1	1	1	1	1	1	1	1	1	1
group_3505		geranyl transferase	49	49	1	1	3984				882	891	884.204	1	1	1	1	1	1	1	1	1	1	1	1	1	1	1	1	1	1	1	1	1	1	1	1	1	1	1	1	1	1	1	1	1	1	1	1
group_3507		molybdopterin synthase sulfur carrier subunit	49	49	1	1	3986				234	234	234	1	1	1	1	1	1	1	1	1	1	1	1	1	1	1	1	1	1	1	1	1	1	1	1	1	1	1	1	1	1	1	1	1	1	1	1
group_3510		cobalamin biosynthesis protein CobW	49	50	1.02041	1	3991				261	927	908.4	1	1	1	1	1	1	1	1	1	1	1	1	1	1	1	1	1	1	1	1	1	1	1	1	1	1	1	1	1	1	1	1	1	1	1	1
group_3513		YwpF-like family protein	49	49	1	1	3995				441	441	441	1	1	1	1	1	1	1	1	1	1	1	1	1	1	1	1	1	1	1	1	1	1	1	1	1	1	1	1	1	1	1	1	1	1	1	1
group_3514		hypothetical protein	49	49	1	1	3996				294	294	294	1	1	1	1	1	1	1	1	1	1	1	1	1	1	1	1	1	1	1	1	1	1	1	1	1	1	1	1	1	1	1	1	1	1	1	1
group_3516		bacillithiol biosynthesis cysteine-adding enzyme BshC	49	49	1	1	3999				1614	1614	1614	1	1	1	1	1	1	1	1	1	1	1	1	1	1	1	1	1	1	1	1	1	1	1	1	1	1	1	1	1	1	1	1	1	1	1	1
group_3517	msrA	peptide-methionine (S)-S-oxide reductase MsrA	49	49	1	1	4000				525	528	527.02	1	1	1	1	1	1	1	1	1	1	1	1	1	1	1	1	1	1	1	1	1	1	1	1	1	1	1	1	1	1	1	1	1	1	1	1
group_3518		mannosyl-glycoprotein endo-beta-N-acetylglucosamidase	49	49	1	1	4001				4008	4008	4008	1	1	1	1	1	1	1	1	1	1	1	1	1	1	1	1	1	1	1	1	1	1	1	1	1	1	1	1	1	1	1	1	1	1	1	1
group_3519		7-carboxy-7-deazaguanine synthase	49	49	1	1	4002				714	714	714	1	1	1	1	1	1	1	1	1	1	1	1	1	1	1	1	1	1	1	1	1	1	1	1	1	1	1	1	1	1	1	1	1	1	1	1
group_3526		metal-dependent hydrolase	49	49	1	1	4009				690	690	690	1	1	1	1	1	1	1	1	1	1	1	1	1	1	1	1	1	1	1	1	1	1	1	1	1	1	1	1	1	1	1	1	1	1	1	1
group_3527		DNA starvation/stationary phase protection protein	49	50	1.02041	1	4010				93	447	436.2	1	1	1	1	1	1	1	1	1	1	1	1	1	1	1	1	1	1	1	1	1	1	1	1	1	1	1	1	1	1	1	1	1	1	1	1
group_3531		teichoic acid biosynthesis protein	49	49	1	1	4014				1065	1065	1065	1	1	1	1	1	1	1	1	1	1	1	1	1	1	1	1	1	1	1	1	1	1	1	1	1	1	1	1	1	1	1	1	1	1	1	1
group_3533		hypothetical protein	49	49	1	1	4016				1101	1473	1464.06	1	1	1	1	1	1	1	1	1	1	1	1	1	1	1	1	1	1	1	1	1	1	1	1	1	1	1	1	1	1	1	1	1	1	1	1
group_3535		octanoyltransferase	49	49	1	1	4018				831	831	831	1	1	1	1	1	1	1	1	1	1	1	1	1	1	1	1	1	1	1	1	1	1	1	1	1	1	1	1	1	1	1	1	1	1	1	1
group_3538		pantoate--beta-alanine ligase	49	49	1	1	4022				861	861	861	1	1	1	1	1	1	1	1	1	1	1	1	1	1	1	1	1	1	1	1	1	1	1	1	1	1	1	1	1	1	1	1	1	1	1	1
group_3539		zinc-ribbon domain-containing protein	49	50	1.02041	1	4023				111	1011	981.36	1	1	1	1	1	1	1	1	1	1	1	1	1	1	1	1	1	1	1	1	1	1	1	1	1	1	1	1	1	1	1	1	1	1	1	1
group_354		sulfurtransferase TusA family protein	49	49	1	1	397				225	225	225	1	1	1	1	1	1	1	1	1	1	1	1	1	1	1	1	1	1	1	1	1	1	1	1	1	1	1	1	1	1	1	1	1	1	1	1
group_3540		hypothetical protein	49	49	1	1	4024				279	279	279	1	1	1	1	1	1	1	1	1	1	1	1	1	1	1	1	1	1	1	1	1	1	1	1	1	1	1	1	1	1	1	1	1	1	1	1
group_3545		sodium ABC transporter ATP-binding protein	49	49	1	1	4030				915	915	915	1	1	1	1	1	1	1	1	1	1	1	1	1	1	1	1	1	1	1	1	1	1	1	1	1	1	1	1	1	1	1	1	1	1	1	1
group_3547		NAD(P)-binding domain-containing protein	49	50	1.02041	1	4032				303	1155	1131.96	1	1	1	1	1	1	1	1	1	1	1	1	1	1	1	1	1	1	1	1	1	1	1	1	1	1	1	1	1	1	1	1	1	1	1	1
group_3549		HlyD family efflux transporter periplasmic adaptor subunit	49	49	1	1	4034				858	954	952	1	1	1	1	1	1	1	1	1	1	1	1	1	1	1	1	1	1	1	1	1	1	1	1	1	1	1	1	1	1	1	1	1	1	1	1
group_3550		Na-translocating system protein MpsB	49	49	1	1	4035				2568	2568	2568	1	1	1	1	1	1	1	1	1	1	1	1	1	1	1	1	1	1	1	1	1	1	1	1	1	1	1	1	1	1	1	1	1	1	1	1
group_3551		hypothetical protein	49	49	1	1	4036				249	249	249	1	1	1	1	1	1	1	1	1	1	1	1	1	1	1	1	1	1	1	1	1	1	1	1	1	1	1	1	1	1	1	1	1	1	1	1
group_3552		methionine gamma-lyase family protein	49	49	1	1	4037				1239	1239	1239	1	1	1	1	1	1	1	1	1	1	1	1	1	1	1	1	1	1	1	1	1	1	1	1	1	1	1	1	1	1	1	1	1	1	1	1
group_3553		glutaredoxin	49	49	1	1	4038				423	597	579.245	1	1	1	1	1	1	1	1	1	1	1	1	1	1	1	1	1	1	1	1	1	1	1	1	1	1	1	1	1	1	1	1	1	1	1	1
group_3554		acetyl-CoA acetyltransferase	49	49	1	1	4039				867	1152	1144.04	1	1	1	1	1	1	1	1	1	1	1	1	1	1	1	1	1	1	1	1	1	1	1	1	1	1	1	1	1	1	1	1	1	1	1	1
group_3556		hypothetical protein	49	49	1	1	4041				177	261	259.286	1	1	1	1	1	1	1	1	1	1	1	1	1	1	1	1	1	1	1	1	1	1	1	1	1	1	1	1	1	1	1	1	1	1	1	1
group_3559		DNA mismatch repair protein MutT	49	49	1	1	4044				612	612	612	1	1	1	1	1	1	1	1	1	1	1	1	1	1	1	1	1	1	1	1	1	1	1	1	1	1	1	1	1	1	1	1	1	1	1	1
group_356		AraC family transcriptional regulator	49	49	1	1	399				2106	2106	2106	1	1	1	1	1	1	1	1	1	1	1	1	1	1	1	1	1	1	1	1	1	1	1	1	1	1	1	1	1	1	1	1	1	1	1	1
group_3560		methionine sulfoxide reductase A	49	50	1.02041	1	4045				90	480	457.68	1	1	1	1	1	1	1	1	1	1	1	1	1	1	1	1	1	1	1	1	1	1	1	1	1	1	1	1	1	1	1	1	1	1	1	1
group_3561		methyltransferase	49	49	1	1	4046				720	720	720	1	1	1	1	1	1	1	1	1	1	1	1	1	1	1	1	1	1	1	1	1	1	1	1	1	1	1	1	1	1	1	1	1	1	1	1
group_3563		alanine racemase	49	49	1	1	4048				1149	1149	1149	1	1	1	1	1	1	1	1	1	1	1	1	1	1	1	1	1	1	1	1	1	1	1	1	1	1	1	1	1	1	1	1	1	1	1	1
group_3565		cyclic pyranopterin phosphate synthase MoaA	49	49	1	1	4050				1023	1023	1023	1	1	1	1	1	1	1	1	1	1	1	1	1	1	1	1	1	1	1	1	1	1	1	1	1	1	1	1	1	1	1	1	1	1	1	1
group_3566		adenylate cyclase	49	49	1	1	4051				591	591	591	1	1	1	1	1	1	1	1	1	1	1	1	1	1	1	1	1	1	1	1	1	1	1	1	1	1	1	1	1	1	1	1	1	1	1	1
group_3568		dihydrolipoamide dehydrogenase	49	50	1.02041	1	4053				471	1332	1277.46	1	1	1	1	1	1	1	1	1	1	1	1	1	1	1	1	1	1	1	1	1	1	1	1	1	1	1	1	1	1	1	1	1	1	1	1
group_357		polyribonucleotide nucleotidyltransferase	49	49	1	1	400				2106	2106	2106	1	1	1	1	1	1	1	1	1	1	1	1	1	1	1	1	1	1	1	1	1	1	1	1	1	1	1	1	1	1	1	1	1	1	1	1
group_3570		peptide ABC transporter permease	49	49	1	1	4055				1002	1002	1002	1	1	1	1	1	1	1	1	1	1	1	1	1	1	1	1	1	1	1	1	1	1	1	1	1	1	1	1	1	1	1	1	1	1	1	1
group_3571		rhodanese-like domain-containing protein	49	49	1	1	4056				387	387	387	1	1	1	1	1	1	1	1	1	1	1	1	1	1	1	1	1	1	1	1	1	1	1	1	1	1	1	1	1	1	1	1	1	1	1	1
group_3572		toprim domain-containing protein	49	49	1	1	4057				387	387	387	1	1	1	1	1	1	1	1	1	1	1	1	1	1	1	1	1	1	1	1	1	1	1	1	1	1	1	1	1	1	1	1	1	1	1	1
group_3573		DNA mismatch repair protein MutT	49	49	1	1	4058				387	387	387	1	1	1	1	1	1	1	1	1	1	1	1	1	1	1	1	1	1	1	1	1	1	1	1	1	1	1	1	1	1	1	1	1	1	1	1
group_3575		aspartate alpha-decarboxylase	49	49	1	1	4060				387	387	387	1	1	1	1	1	1	1	1	1	1	1	1	1	1	1	1	1	1	1	1	1	1	1	1	1	1	1	1	1	1	1	1	1	1	1	1
group_3579		thymidylate kinase	49	49	1	1	4064				612	612	612	1	1	1	1	1	1	1	1	1	1	1	1	1	1	1	1	1	1	1	1	1	1	1	1	1	1	1	1	1	1	1	1	1	1	1	1
group_3583		CHAP domain-containing protein	49	49	1	1	4068				447	474	473.449	1	1	1	1	1	1	1	1	1	1	1	1	1	1	1	1	1	1	1	1	1	1	1	1	1	1	1	1	1	1	1	1	1	1	1	1
group_3585		accessory regulator Y	49	52	1.06122	1	4070				171	729	684.288	1	1	1	1	1	1	1	1	1	1	1	1	1	1	1	1	1	1	1	1	1	1	1	1	1	1	1	1	1	1	1	1	1	1	1	1
group_359		Ltp family lipoprotein	49	49	1	1	402				561	684	679.347	1	1	1	1	1	1	1	1	1	1	1	1	1	1	1	1	1	1	1	1	1	1	1	1	1	1	1	1	1	1	1	1	1	1	1	1
group_3591		competence protein ComG	49	49	1	1	4076				732	1068	1048.04	1	1	1	1	1	1	1	1	1	1	1	1	1	1	1	1	1	1	1	1	1	1	1	1	1	1	1	1	1	1	1	1	1	1	1	1
group_3596		HAD family hydrolase	49	49	1	1	4081				807	807	807	1	1	1	1	1	1	1	1	1	1	1	1	1	1	1	1	1	1	1	1	1	1	1	1	1	1	1	1	1	1	1	1	1	1	1	1
group_3597		teichoic acid ABC transporter ATP-binding protein	49	49	1	1	4082				1518	1518	1518	1	1	1	1	1	1	1	1	1	1	1	1	1	1	1	1	1	1	1	1	1	1	1	1	1	1	1	1	1	1	1	1	1	1	1	1
group_3599		endonuclease MutS2	49	49	1	1	4084				2349	2349	2349	1	1	1	1	1	1	1	1	1	1	1	1	1	1	1	1	1	1	1	1	1	1	1	1	1	1	1	1	1	1	1	1	1	1	1	1
group_36		phosphohydrolase	49	49	1	1	41				654	654	654	1	1	1	1	1	1	1	1	1	1	1	1	1	1	1	1	1	1	1	1	1	1	1	1	1	1	1	1	1	1	1	1	1	1	1	1
group_3600		multidrug transporter	49	50	1.02041	1	4085				192	3156	3092.22	1	1	1	1	1	1	1	1	1	1	1	1	1	1	1	1	1	1	1	1	1	1	1	1	1	1	1	1	1	1	1	1	1	1	1	1
group_3601		hypothetical protein	49	49	1	1	4086				855	855	855	1	1	1	1	1	1	1	1	1	1	1	1	1	1	1	1	1	1	1	1	1	1	1	1	1	1	1	1	1	1	1	1	1	1	1	1
group_3602		peptidase M28	49	49	1	1	4087				1086	1086	1086	1	1	1	1	1	1	1	1	1	1	1	1	1	1	1	1	1	1	1	1	1	1	1	1	1	1	1	1	1	1	1	1	1	1	1	1
group_3604		phosphatase	49	49	1	1	4089				822	822	822	1	1	1	1	1	1	1	1	1	1	1	1	1	1	1	1	1	1	1	1	1	1	1	1	1	1	1	1	1	1	1	1	1	1	1	1
group_3606		glyoxalase	49	50	1.02041	1	4091				375	798	782.7	1	1	1	1	1	1	1	1	1	1	1	1	1	1	1	1	1	1	1	1	1	1	1	1	1	1	1	1	1	1	1	1	1	1	1	1
group_3608		proline:sodium symporter PutP	49	50	1.02041	1	4093				390	1536	1504.56	1	1	1	1	1	1	1	1	1	1	1	1	1	1	1	1	1	1	1	1	1	1	1	1	1	1	1	1	1	1	1	1	1	1	1	1
group_3610		oxidoreductase	49	49	1	1	4095				693	693	693	1	1	1	1	1	1	1	1	1	1	1	1	1	1	1	1	1	1	1	1	1	1	1	1	1	1	1	1	1	1	1	1	1	1	1	1
group_3611		lysozyme	49	49	1	1	4097				810	810	810	1	1	1	1	1	1	1	1	1	1	1	1	1	1	1	1	1	1	1	1	1	1	1	1	1	1	1	1	1	1	1	1	1	1	1	1
group_3614		malate dehydrogenase	49	49	1	1	4100				903	942	941.204	1	1	1	1	1	1	1	1	1	1	1	1	1	1	1	1	1	1	1	1	1	1	1	1	1	1	1	1	1	1	1	1	1	1	1	1
group_3617		CAAX protease	49	49	1	1	4104				741	741	741	1	1	1	1	1	1	1	1	1	1	1	1	1	1	1	1	1	1	1	1	1	1	1	1	1	1	1	1	1	1	1	1	1	1	1	1
group_3619		hypothetical protein	49	49	1	1	4106				483	483	483	1	1	1	1	1	1	1	1	1	1	1	1	1	1	1	1	1	1	1	1	1	1	1	1	1	1	1	1	1	1	1	1	1	1	1	1
group_3621		reactive intermediate/imine deaminase	49	49	1	1	4108				381	381	381	1	1	1	1	1	1	1	1	1	1	1	1	1	1	1	1	1	1	1	1	1	1	1	1	1	1	1	1	1	1	1	1	1	1	1	1
group_3622		nucleotide pyrophosphohydrolase	49	50	1.02041	1	4109				186	1191	1167.48	1	1	1	1	1	1	1	1	1	1	1	1	1	1	1	1	1	1	1	1	1	1	1	1	1	1	1	1	1	1	1	1	1	1	1	1
group_3624		sterile alpha motif-like domain-containing protein	49	49	1	1	4112				204	204	204	1	1	1	1	1	1	1	1	1	1	1	1	1	1	1	1	1	1	1	1	1	1	1	1	1	1	1	1	1	1	1	1	1	1	1	1
group_3626		nucleoside triphosphatase	49	49	1	1	4114				468	468	468	1	1	1	1	1	1	1	1	1	1	1	1	1	1	1	1	1	1	1	1	1	1	1	1	1	1	1	1	1	1	1	1	1	1	1	1
group_3627		o-succinylbenzoate synthase	49	49	1	1	4115				1002	1002	1002	1	1	1	1	1	1	1	1	1	1	1	1	1	1	1	1	1	1	1	1	1	1	1	1	1	1	1	1	1	1	1	1	1	1	1	1
group_3629		carboxylesterase	49	49	1	1	4118				729	729	729	1	1	1	1	1	1	1	1	1	1	1	1	1	1	1	1	1	1	1	1	1	1	1	1	1	1	1	1	1	1	1	1	1	1	1	1
group_3630		hypothetical protein	49	49	1	1	4119				261	261	261	1	1	1	1	1	1	1	1	1	1	1	1	1	1	1	1	1	1	1	1	1	1	1	1	1	1	1	1	1	1	1	1	1	1	1	1
group_3636		serine protease	49	49	1	1	4125				1476	1476	1476	1	1	1	1	1	1	1	1	1	1	1	1	1	1	1	1	1	1	1	1	1	1	1	1	1	1	1	1	1	1	1	1	1	1	1	1
group_3637		ammonia permease	49	49	1	1	4126				1251	1314	1252.29	1	1	1	1	1	1	1	1	1	1	1	1	1	1	1	1	1	1	1	1	1	1	1	1	1	1	1	1	1	1	1	1	1	1	1	1
group_3639		lipoate--protein ligase	49	49	1	1	4128				987	987	987	1	1	1	1	1	1	1	1	1	1	1	1	1	1	1	1	1	1	1	1	1	1	1	1	1	1	1	1	1	1	1	1	1	1	1	1
group_3642		RNA polymerase subunit sigma	49	49	1	1	4131				480	480	480	1	1	1	1	1	1	1	1	1	1	1	1	1	1	1	1	1	1	1	1	1	1	1	1	1	1	1	1	1	1	1	1	1	1	1	1
group_3646		GntR family transcriptional regulator	49	49	1	1	4135				378	378	378	1	1	1	1	1	1	1	1	1	1	1	1	1	1	1	1	1	1	1	1	1	1	1	1	1	1	1	1	1	1	1	1	1	1	1	1
group_3649		transcriptional regulator	49	49	1	1	4138				1029	1032	1029.37	1	1	1	1	1	1	1	1	1	1	1	1	1	1	1	1	1	1	1	1	1	1	1	1	1	1	1	1	1	1	1	1	1	1	1	1
group_3655		lactoylglutathione lyase	49	49	1	1	4144				810	810	810	1	1	1	1	1	1	1	1	1	1	1	1	1	1	1	1	1	1	1	1	1	1	1	1	1	1	1	1	1	1	1	1	1	1	1	1
group_3656		hypothetical protein	49	49	1	1	4145				528	735	725.327	1	1	1	1	1	1	1	1	1	1	1	1	1	1	1	1	1	1	1	1	1	1	1	1	1	1	1	1	1	1	1	1	1	1	1	1
group_3658		aminodeoxychorismate lyase	49	49	1	1	4147				609	609	609	1	1	1	1	1	1	1	1	1	1	1	1	1	1	1	1	1	1	1	1	1	1	1	1	1	1	1	1	1	1	1	1	1	1	1	1
group_3659		hypothetical protein	49	49	1	1	4148				465	465	465	1	1	1	1	1	1	1	1	1	1	1	1	1	1	1	1	1	1	1	1	1	1	1	1	1	1	1	1	1	1	1	1	1	1	1	1
group_3660		hypothetical protein	49	49	1	1	4149				225	225	225	1	1	1	1	1	1	1	1	1	1	1	1	1	1	1	1	1	1	1	1	1	1	1	1	1	1	1	1	1	1	1	1	1	1	1	1
group_3661		acetyl-CoA acetyltransferase	49	49	1	1	4150				1185	1185	1185	1	1	1	1	1	1	1	1	1	1	1	1	1	1	1	1	1	1	1	1	1	1	1	1	1	1	1	1	1	1	1	1	1	1	1	1
group_3663		cardiolipin synthase	49	52	1.06122	1	4152				471	1473	1386.52	1	1	1	1	1	1	1	1	1	1	1	1	1	1	1	1	1	1	1	1	1	1	1	1	1	1	1	1	1	1	1	1	1	1	1	1
group_3664		threonine aldolase	49	50	1.02041	1	4153				138	1026	1003.98	1	1	1	1	1	1	1	1	1	1	1	1	1	1	1	1	1	1	1	1	1	1	1	1	1	1	1	1	1	1	1	1	1	1	1	1
group_3665		rhomboid family intramembrane serine protease	49	49	1	1	4154				1461	1461	1461	1	1	1	1	1	1	1	1	1	1	1	1	1	1	1	1	1	1	1	1	1	1	1	1	1	1	1	1	1	1	1	1	1	1	1	1
group_367		chromate transporter	49	49	1	1	411				438	504	493.592	1	1	1	1	1	1	1	1	1	1	1	1	1	1	1	1	1	1	1	1	1	1	1	1	1	1	1	1	1	1	1	1	1	1	1	1
group_3672		two-component system response regulator	49	50	1.02041	1	4161				252	603	580.8	1	1	1	1	1	1	1	1	1	1	1	1	1	1	1	1	1	1	1	1	1	1	1	1	1	1	1	1	1	1	1	1	1	1	1	1
group_3673		thermonuclease	49	49	1	1	4162				537	552	537.306	1	1	1	1	1	1	1	1	1	1	1	1	1	1	1	1	1	1	1	1	1	1	1	1	1	1	1	1	1	1	1	1	1	1	1	1
group_3676		hypothetical protein	49	49	1	1	4165				486	486	486	1	1	1	1	1	1	1	1	1	1	1	1	1	1	1	1	1	1	1	1	1	1	1	1	1	1	1	1	1	1	1	1	1	1	1	1
group_3679		aspartate aminotransferase	49	49	1	1	4168				1290	1290	1290	1	1	1	1	1	1	1	1	1	1	1	1	1	1	1	1	1	1	1	1	1	1	1	1	1	1	1	1	1	1	1	1	1	1	1	1
group_3680		choloylglycine hydrolase	49	49	1	1	4169				1041	1041	1041	1	1	1	1	1	1	1	1	1	1	1	1	1	1	1	1	1	1	1	1	1	1	1	1	1	1	1	1	1	1	1	1	1	1	1	1
group_3687		PTS mannnose transporter subunit IIA	49	49	1	1	4177				375	375	375	1	1	1	1	1	1	1	1	1	1	1	1	1	1	1	1	1	1	1	1	1	1	1	1	1	1	1	1	1	1	1	1	1	1	1	1
group_3688		Asp23/Gls24 family envelope stress response protein	49	49	1	1	4178				375	375	375	1	1	1	1	1	1	1	1	1	1	1	1	1	1	1	1	1	1	1	1	1	1	1	1	1	1	1	1	1	1	1	1	1	1	1	1
group_3690		5-formyltetrahydrofolate cyclo-ligase	49	49	1	1	4180				552	552	552	1	1	1	1	1	1	1	1	1	1	1	1	1	1	1	1	1	1	1	1	1	1	1	1	1	1	1	1	1	1	1	1	1	1	1	1
group_3696		hypothetical protein	49	50	1.02041	1	4186				402	1302	1276.92	1	1	1	1	1	1	1	1	1	1	1	1	1	1	1	1	1	1	1	1	1	1	1	1	1	1	1	1	1	1	1	1	1	1	1	1
group_370		hydrolase	49	49	1	1	414				786	795	788.204	1	1	1	1	1	1	1	1	1	1	1	1	1	1	1	1	1	1	1	1	1	1	1	1	1	1	1	1	1	1	1	1	1	1	1	1
group_3701		hypothetical protein	49	49	1	1	4191				372	372	372	1	1	1	1	1	1	1	1	1	1	1	1	1	1	1	1	1	1	1	1	1	1	1	1	1	1	1	1	1	1	1	1	1	1	1	1
group_3702		hypothetical protein;noncanonical pyrimidine nucleotidase	49	54	1.10204	1	4192				132	687	621.944	1	1	1	1	1	1	1	1	1	1	1	1	1	1	1	1	1	1	1	1	1	1	1	1	1	1	1	1	1	1	1	1	1	1	1	1
group_3717		glyoxalase	49	50	1.02041	1	4209				348	798	780.6	1	1	1	1	1	1	1	1	1	1	1	1	1	1	1	1	1	1	1	1	1	1	1	1	1	1	1	1	1	1	1	1	1	1	1	1
group_3718		cobalamin biosynthesis protein CobW	49	50	1.02041	1	4210				462	1203	1180.14	1	1	1	1	1	1	1	1	1	1	1	1	1	1	1	1	1	1	1	1	1	1	1	1	1	1	1	1	1	1	1	1	1	1	1	1
group_3719		competence protein ComF	49	49	1	1	4211				675	699	675.49	1	1	1	1	1	1	1	1	1	1	1	1	1	1	1	1	1	1	1	1	1	1	1	1	1	1	1	1	1	1	1	1	1	1	1	1
group_3720		hypothetical protein	49	49	1	1	4212				369	369	369	1	1	1	1	1	1	1	1	1	1	1	1	1	1	1	1	1	1	1	1	1	1	1	1	1	1	1	1	1	1	1	1	1	1	1	1
group_3721		accessory Sec system glycosylation chaperone GtfB	49	49	1	1	4213				1341	1341	1341	1	1	1	1	1	1	1	1	1	1	1	1	1	1	1	1	1	1	1	1	1	1	1	1	1	1	1	1	1	1	1	1	1	1	1	1
group_3722		cell surface protein	49	49	1	1	4214				2031	2031	2031	1	1	1	1	1	1	1	1	1	1	1	1	1	1	1	1	1	1	1	1	1	1	1	1	1	1	1	1	1	1	1	1	1	1	1	1
group_3723		ABC transporter permease	49	49	1	1	4216				1788	2013	2008.41	1	1	1	1	1	1	1	1	1	1	1	1	1	1	1	1	1	1	1	1	1	1	1	1	1	1	1	1	1	1	1	1	1	1	1	1
group_3726		lipase	49	49	1	1	4220				1212	1932	1867.29	1	1	1	1	1	1	1	1	1	1	1	1	1	1	1	1	1	1	1	1	1	1	1	1	1	1	1	1	1	1	1	1	1	1	1	1
group_3727		PTS mannose transporter subunit IIA	49	51	1.04082	1	4221				213	1872	1795.76	1	1	1	1	1	1	1	1	1	1	1	1	1	1	1	1	1	1	1	1	1	1	1	1	1	1	1	1	1	1	1	1	1	1	1	1
group_3729		acetolactate synthase catalytic subunit	49	50	1.02041	1	4223				858	1743	1708.62	1	1	1	1	1	1	1	1	1	1	1	1	1	1	1	1	1	1	1	1	1	1	1	1	1	1	1	1	1	1	1	1	1	1	1	1
group_3730		uroporphyrin-III methyltransferase	49	50	1.02041	1	4224				273	780	758.22	1	1	1	1	1	1	1	1	1	1	1	1	1	1	1	1	1	1	1	1	1	1	1	1	1	1	1	1	1	1	1	1	1	1	1	1
group_3731		lipase	49	49	1	1	4225				2184	2187	2186.76	1	1	1	1	1	1	1	1	1	1	1	1	1	1	1	1	1	1	1	1	1	1	1	1	1	1	1	1	1	1	1	1	1	1	1	1
group_3732		pyruvate decarboxylase	49	49	1	1	4226				1650	1650	1650	1	1	1	1	1	1	1	1	1	1	1	1	1	1	1	1	1	1	1	1	1	1	1	1	1	1	1	1	1	1	1	1	1	1	1	1
group_3734		glycine/betaine ABC transporter permease	49	49	1	1	4228				1185	1611	1602.31	1	1	1	1	1	1	1	1	1	1	1	1	1	1	1	1	1	1	1	1	1	1	1	1	1	1	1	1	1	1	1	1	1	1	1	1
group_3735		malate:quinone oxidoreductase	49	50	1.02041	1	4229				483	1479	1449.48	1	1	1	1	1	1	1	1	1	1	1	1	1	1	1	1	1	1	1	1	1	1	1	1	1	1	1	1	1	1	1	1	1	1	1	1
group_3736		phosphoenolpyruvate carboxykinase	49	51	1.04082	1	4230				249	1593	1531.41	1	1	1	1	1	1	1	1	1	1	1	1	1	1	1	1	1	1	1	1	1	1	1	1	1	1	1	1	1	1	1	1	1	1	1	1
group_3739		energy coupling factor transporter S component ThiW	49	49	1	1	4233				480	495	494.694	1	1	1	1	1	1	1	1	1	1	1	1	1	1	1	1	1	1	1	1	1	1	1	1	1	1	1	1	1	1	1	1	1	1	1	1
group_374		ribosomal-processing cysteine protease Prp	49	49	1	1	420				321	321	321	1	1	1	1	1	1	1	1	1	1	1	1	1	1	1	1	1	1	1	1	1	1	1	1	1	1	1	1	1	1	1	1	1	1	1	1
group_3740		2-isopropylmalate synthase	49	50	1.02041	1	4234				192	1536	1488.96	1	1	1	1	1	1	1	1	1	1	1	1	1	1	1	1	1	1	1	1	1	1	1	1	1	1	1	1	1	1	1	1	1	1	1	1
group_3743		hypothetical protein	49	49	1	1	4237				366	366	366	1	1	1	1	1	1	1	1	1	1	1	1	1	1	1	1	1	1	1	1	1	1	1	1	1	1	1	1	1	1	1	1	1	1	1	1
group_3744		thioesterase	49	49	1	1	4238				375	375	375	1	1	1	1	1	1	1	1	1	1	1	1	1	1	1	1	1	1	1	1	1	1	1	1	1	1	1	1	1	1	1	1	1	1	1	1
group_3745		MerR family transcriptional regulator	49	49	1	1	4239				366	366	366	1	1	1	1	1	1	1	1	1	1	1	1	1	1	1	1	1	1	1	1	1	1	1	1	1	1	1	1	1	1	1	1	1	1	1	1
group_3746		prephenate dehydratase	49	49	1	1	4240				804	804	804	1	1	1	1	1	1	1	1	1	1	1	1	1	1	1	1	1	1	1	1	1	1	1	1	1	1	1	1	1	1	1	1	1	1	1	1
group_3747		tributyrin esterase	49	49	1	1	4242				759	759	759	1	1	1	1	1	1	1	1	1	1	1	1	1	1	1	1	1	1	1	1	1	1	1	1	1	1	1	1	1	1	1	1	1	1	1	1
group_3748		MarR family transcriptional regulator	49	53	1.08163	1	4244				117	456	421.811	1	1	1	1	1	1	1	1	1	1	1	1	1	1	1	1	1	1	1	1	1	1	1	1	1	1	1	1	1	1	1	1	1	1	1	1
group_3749		bicyclomycin transporter TcaB	49	50	1.02041	1	4245				210	1212	1185.24	1	1	1	1	1	1	1	1	1	1	1	1	1	1	1	1	1	1	1	1	1	1	1	1	1	1	1	1	1	1	1	1	1	1	1	1
group_3750		dihydroorotate dehydrogenase	49	49	1	1	4246				1065	1065	1065	1	1	1	1	1	1	1	1	1	1	1	1	1	1	1	1	1	1	1	1	1	1	1	1	1	1	1	1	1	1	1	1	1	1	1	1
group_3751		dihydroneopterin aldolase	49	49	1	1	4247				366	366	366	1	1	1	1	1	1	1	1	1	1	1	1	1	1	1	1	1	1	1	1	1	1	1	1	1	1	1	1	1	1	1	1	1	1	1	1
group_3752		Asp23/Gls24 family envelope stress response protein	49	49	1	1	4248				363	363	363	1	1	1	1	1	1	1	1	1	1	1	1	1	1	1	1	1	1	1	1	1	1	1	1	1	1	1	1	1	1	1	1	1	1	1	1
group_3755		UDPGP type 1 family protein	49	49	1	1	4251				1188	1191	1190.76	1	1	1	1	1	1	1	1	1	1	1	1	1	1	1	1	1	1	1	1	1	1	1	1	1	1	1	1	1	1	1	1	1	1	1	1
group_3756		exodeoxyribonuclease VII large subunit	49	49	1	1	4252				1338	1338	1338	1	1	1	1	1	1	1	1	1	1	1	1	1	1	1	1	1	1	1	1	1	1	1	1	1	1	1	1	1	1	1	1	1	1	1	1
group_3757		nickel ABC transporter permease subunit NikB	49	50	1.02041	1	4253				183	936	916.38	1	1	1	1	1	1	1	1	1	1	1	1	1	1	1	1	1	1	1	1	1	1	1	1	1	1	1	1	1	1	1	1	1	1	1	1
group_3758		histidine kinase;GHKL domain-containing protein	49	49	1	1	4254				705	1290	1278.06	1	1	1	1	1	1	1	1	1	1	1	1	1	1	1	1	1	1	1	1	1	1	1	1	1	1	1	1	1	1	1	1	1	1	1	1
group_3759		3-hydroxy-3-methylglutaryl-CoA reductase	49	49	1	1	4255				1278	1278	1278	1	1	1	1	1	1	1	1	1	1	1	1	1	1	1	1	1	1	1	1	1	1	1	1	1	1	1	1	1	1	1	1	1	1	1	1
group_3760		hypothetical protein	49	49	1	1	4256				123	144	143.571	1	1	1	1	1	1	1	1	1	1	1	1	1	1	1	1	1	1	1	1	1	1	1	1	1	1	1	1	1	1	1	1	1	1	1	1
group_3761		molybdenum cofactor biosynthesis protein B	49	49	1	1	4257				531	531	531	1	1	1	1	1	1	1	1	1	1	1	1	1	1	1	1	1	1	1	1	1	1	1	1	1	1	1	1	1	1	1	1	1	1	1	1
group_3762		YeeE/YedE family protein	49	49	1	1	4258				723	1053	1046.27	1	1	1	1	1	1	1	1	1	1	1	1	1	1	1	1	1	1	1	1	1	1	1	1	1	1	1	1	1	1	1	1	1	1	1	1
group_3763		divalent metal cation transporter	49	49	1	1	4259				1149	1278	1243.71	1	1	1	1	1	1	1	1	1	1	1	1	1	1	1	1	1	1	1	1	1	1	1	1	1	1	1	1	1	1	1	1	1	1	1	1
group_3764		glutathione peroxidase	49	49	1	1	4260				477	480	477.735	1	1	1	1	1	1	1	1	1	1	1	1	1	1	1	1	1	1	1	1	1	1	1	1	1	1	1	1	1	1	1	1	1	1	1	1
group_3766		sulfurtransferase	49	49	1	1	4263				657	762	759.857	1	1	1	1	1	1	1	1	1	1	1	1	1	1	1	1	1	1	1	1	1	1	1	1	1	1	1	1	1	1	1	1	1	1	1	1
group_3767		ornithine cyclodeaminase	49	53	1.08163	1	4264				417	951	876.566	1	1	1	1	1	1	1	1	1	1	1	1	1	1	1	1	1	1	1	1	1	1	1	1	1	1	1	1	1	1	1	1	1	1	1	1
group_3768		N-acetyl-LL-diaminopimelate aminotransferase	49	50	1.02041	1	4265				294	1185	1161.3	1	1	1	1	1	1	1	1	1	1	1	1	1	1	1	1	1	1	1	1	1	1	1	1	1	1	1	1	1	1	1	1	1	1	1	1
group_3769		YjcG family protein	49	49	1	1	4266				414	510	508.041	1	1	1	1	1	1	1	1	1	1	1	1	1	1	1	1	1	1	1	1	1	1	1	1	1	1	1	1	1	1	1	1	1	1	1	1
group_3771		hypothetical protein	49	49	1	1	4268				267	270	269.816	1	1	1	1	1	1	1	1	1	1	1	1	1	1	1	1	1	1	1	1	1	1	1	1	1	1	1	1	1	1	1	1	1	1	1	1
group_3772		acyl-CoA dehydrogenase	49	51	1.04082	1	4269				177	1143	1096.82	1	1	1	1	1	1	1	1	1	1	1	1	1	1	1	1	1	1	1	1	1	1	1	1	1	1	1	1	1	1	1	1	1	1	1	1
group_3773		coproporphyrinogen III oxidase	49	49	1	1	4270				1125	1125	1125	1	1	1	1	1	1	1	1	1	1	1	1	1	1	1	1	1	1	1	1	1	1	1	1	1	1	1	1	1	1	1	1	1	1	1	1
group_3775		spermidine/putrescine ABC transporter substrate-binding protein	49	49	1	1	4272				1074	1074	1074	1	1	1	1	1	1	1	1	1	1	1	1	1	1	1	1	1	1	1	1	1	1	1	1	1	1	1	1	1	1	1	1	1	1	1	1
group_3776		tetraspanin	49	49	1	1	4273				537	537	537	1	1	1	1	1	1	1	1	1	1	1	1	1	1	1	1	1	1	1	1	1	1	1	1	1	1	1	1	1	1	1	1	1	1	1	1
group_3777		aspartate kinase	49	49	1	1	4274				1308	1377	1375.59	1	1	1	1	1	1	1	1	1	1	1	1	1	1	1	1	1	1	1	1	1	1	1	1	1	1	1	1	1	1	1	1	1	1	1	1
group_3780		zinc ABC transporter substrate-binding protein	49	55	1.12245	1	4277				330	957	842.455	1	1	1	1	1	1	1	1	1	1	1	1	1	1	1	1	1	1	1	1	1	1	1	1	1	1	1	1	1	1	1	1	1	1	1	1
group_3781		alanine racemase	49	49	1	1	4278				1062	1062	1062	1	1	1	1	1	1	1	1	1	1	1	1	1	1	1	1	1	1	1	1	1	1	1	1	1	1	1	1	1	1	1	1	1	1	1	1
group_3782		peptide ABC transporter permease	49	50	1.02041	1	4279				351	1050	1024.92	1	1	1	1	1	1	1	1	1	1	1	1	1	1	1	1	1	1	1	1	1	1	1	1	1	1	1	1	1	1	1	1	1	1	1	1
group_3783		alkane 1-monooxygenase	49	55	1.12245	1	4280				111	1026	906.164	1	1	1	1	1	1	1	1	1	1	1	1	1	1	1	1	1	1	1	1	1	1	1	1	1	1	1	1	1	1	1	1	1	1	1	1
group_3784		alcohol dehydrogenase	49	49	1	1	4281				1011	1011	1011	1	1	1	1	1	1	1	1	1	1	1	1	1	1	1	1	1	1	1	1	1	1	1	1	1	1	1	1	1	1	1	1	1	1	1	1
group_3785		YfcC family protein	49	52	1.06122	1	4282				273	1557	1427.71	1	1	1	1	1	1	1	1	1	1	1	1	1	1	1	1	1	1	1	1	1	1	1	1	1	1	1	1	1	1	1	1	1	1	1	1
group_3786		lactate dehydrogenase	49	49	1	1	4283				948	993	989.633	1	1	1	1	1	1	1	1	1	1	1	1	1	1	1	1	1	1	1	1	1	1	1	1	1	1	1	1	1	1	1	1	1	1	1	1
group_3787		dihydroxyacetone kinase	49	49	1	1	4284				951	975	974.51	1	1	1	1	1	1	1	1	1	1	1	1	1	1	1	1	1	1	1	1	1	1	1	1	1	1	1	1	1	1	1	1	1	1	1	1
group_3788		glycerophosphodiester phosphodiesterase	49	49	1	1	4285				753	927	923.449	1	1	1	1	1	1	1	1	1	1	1	1	1	1	1	1	1	1	1	1	1	1	1	1	1	1	1	1	1	1	1	1	1	1	1	1
group_3789		signal transduction protein TRAP	49	49	1	1	4286				504	504	504	1	1	1	1	1	1	1	1	1	1	1	1	1	1	1	1	1	1	1	1	1	1	1	1	1	1	1	1	1	1	1	1	1	1	1	1
group_3790		hypothetical protein	49	49	1	1	4287				363	363	363	1	1	1	1	1	1	1	1	1	1	1	1	1	1	1	1	1	1	1	1	1	1	1	1	1	1	1	1	1	1	1	1	1	1	1	1
group_3791		MepB protein	49	49	1	1	4289				498	498	498	1	1	1	1	1	1	1	1	1	1	1	1	1	1	1	1	1	1	1	1	1	1	1	1	1	1	1	1	1	1	1	1	1	1	1	1
group_3793		protein vraC	49	49	1	1	4292				363	363	363	1	1	1	1	1	1	1	1	1	1	1	1	1	1	1	1	1	1	1	1	1	1	1	1	1	1	1	1	1	1	1	1	1	1	1	1
group_3794		1-phosphofructokinase	49	49	1	1	4293				921	921	921	1	1	1	1	1	1	1	1	1	1	1	1	1	1	1	1	1	1	1	1	1	1	1	1	1	1	1	1	1	1	1	1	1	1	1	1
group_3795		NERD domain-containing protein	49	49	1	1	4294				828	873	872.062	1	1	1	1	1	1	1	1	1	1	1	1	1	1	1	1	1	1	1	1	1	1	1	1	1	1	1	1	1	1	1	1	1	1	1	1
group_3796		PemK family transcriptional regulator	49	49	1	1	4295				363	363	363	1	1	1	1	1	1	1	1	1	1	1	1	1	1	1	1	1	1	1	1	1	1	1	1	1	1	1	1	1	1	1	1	1	1	1	1
group_3797		glutamyl endopeptidase	49	50	1.02041	1	4296				192	849	831.78	1	1	1	1	1	1	1	1	1	1	1	1	1	1	1	1	1	1	1	1	1	1	1	1	1	1	1	1	1	1	1	1	1	1	1	1
group_3798		hypothetical protein	49	49	1	1	4297				336	336	336	1	1	1	1	1	1	1	1	1	1	1	1	1	1	1	1	1	1	1	1	1	1	1	1	1	1	1	1	1	1	1	1	1	1	1	1
group_3799		DNA mismatch repair protein MutL	49	49	1	1	4298				1938	1938	1938	1	1	1	1	1	1	1	1	1	1	1	1	1	1	1	1	1	1	1	1	1	1	1	1	1	1	1	1	1	1	1	1	1	1	1	1
group_38		hypothetical protein	49	49	1	1	44				849	867	853.408	1	1	1	1	1	1	1	1	1	1	1	1	1	1	1	1	1	1	1	1	1	1	1	1	1	1	1	1	1	1	1	1	1	1	1	1
group_3800		nickel ABC transporter substrate-binding protein	49	49	1	1	4299				1476	1476	1476	1	1	1	1	1	1	1	1	1	1	1	1	1	1	1	1	1	1	1	1	1	1	1	1	1	1	1	1	1	1	1	1	1	1	1	1
group_3806		transaldolase	49	49	1	1	4306				714	714	714	1	1	1	1	1	1	1	1	1	1	1	1	1	1	1	1	1	1	1	1	1	1	1	1	1	1	1	1	1	1	1	1	1	1	1	1
group_3808		camphor resistance protein CrcB	49	49	1	1	4308				366	366	366	1	1	1	1	1	1	1	1	1	1	1	1	1	1	1	1	1	1	1	1	1	1	1	1	1	1	1	1	1	1	1	1	1	1	1	1
group_3814		NAD(P)H-dependent oxidoreductase	49	51	1.04082	1	4314				210	669	642.471	1	1	1	1	1	1	1	1	1	1	1	1	1	1	1	1	1	1	1	1	1	1	1	1	1	1	1	1	1	1	1	1	1	1	1	1
group_3817		hypothetical protein	49	49	1	1	4317				666	666	666	1	1	1	1	1	1	1	1	1	1	1	1	1	1	1	1	1	1	1	1	1	1	1	1	1	1	1	1	1	1	1	1	1	1	1	1
group_3818		PhoB family transcriptional regulator	49	49	1	1	4318				666	666	666	1	1	1	1	1	1	1	1	1	1	1	1	1	1	1	1	1	1	1	1	1	1	1	1	1	1	1	1	1	1	1	1	1	1	1	1
group_3819		MarR family transcriptional regulator	49	49	1	1	4319				360	360	360	1	1	1	1	1	1	1	1	1	1	1	1	1	1	1	1	1	1	1	1	1	1	1	1	1	1	1	1	1	1	1	1	1	1	1	1
group_3821		NDxxF motif lipoprotein	49	50	1.02041	1	4321				177	624	611.28	1	1	1	1	1	1	1	1	1	1	1	1	1	1	1	1	1	1	1	1	1	1	1	1	1	1	1	1	1	1	1	1	1	1	1	1
group_3822		molybdenum ABC transporter ATP-binding protein	49	49	1	1	4322				609	624	620.327	1	1	1	1	1	1	1	1	1	1	1	1	1	1	1	1	1	1	1	1	1	1	1	1	1	1	1	1	1	1	1	1	1	1	1	1
group_3825		hypothetical protein	49	49	1	1	4327				258	258	258	1	1	1	1	1	1	1	1	1	1	1	1	1	1	1	1	1	1	1	1	1	1	1	1	1	1	1	1	1	1	1	1	1	1	1	1
group_3826		hypothetical protein;NlpC/P60 family protein	49	49	1	1	4328				345	594	541.041	1	1	1	1	1	1	1	1	1	1	1	1	1	1	1	1	1	1	1	1	1	1	1	1	1	1	1	1	1	1	1	1	1	1	1	1
group_3828		glycine/betaine ABC transporter permease	49	49	1	1	4330				1515	1515	1515	1	1	1	1	1	1	1	1	1	1	1	1	1	1	1	1	1	1	1	1	1	1	1	1	1	1	1	1	1	1	1	1	1	1	1	1
group_383		tandem-type lipoprotein;hypothetical protein	49	67	1.36735	1	430				147	792	475.075	1	1	1	1	1	1	1	1	1	1	1	1	1	1	1	1	1	1	1	1	1	1	1	1	1	1	1	1	1	1	1	1	1	1	1	1
group_3830		5'(3')-deoxyribonucleotidase	49	49	1	1	4332				306	540	535.224	1	1	1	1	1	1	1	1	1	1	1	1	1	1	1	1	1	1	1	1	1	1	1	1	1	1	1	1	1	1	1	1	1	1	1	1
group_3831		acetyltransferase	49	49	1	1	4333				486	501	500.694	1	1	1	1	1	1	1	1	1	1	1	1	1	1	1	1	1	1	1	1	1	1	1	1	1	1	1	1	1	1	1	1	1	1	1	1
group_3840		hypothetical protein;antibiotic biosynthesis monooxygenase	49	50	1.02041	1	4342				138	447	435.42	1	1	1	1	1	1	1	1	1	1	1	1	1	1	1	1	1	1	1	1	1	1	1	1	1	1	1	1	1	1	1	1	1	1	1	1
group_3843		hypothetical protein;quinone oxidoreductase	49	50	1.02041	1	4345				93	993	971.22	1	1	1	1	1	1	1	1	1	1	1	1	1	1	1	1	1	1	1	1	1	1	1	1	1	1	1	1	1	1	1	1	1	1	1	1
group_386		capsule biosynthesis protein CapA	49	52	1.06122	1	433				393	1167	1087.15	1	1	1	1	1	1	1	1	1	1	1	1	1	1	1	1	1	1	1	1	1	1	1	1	1	1	1	1	1	1	1	1	1	1	1	1
group_388		sodium:proton antiporter	49	49	1	1	435				2046	2046	2046	1	1	1	1	1	1	1	1	1	1	1	1	1	1	1	1	1	1	1	1	1	1	1	1	1	1	1	1	1	1	1	1	1	1	1	1
group_389		N-(5'-phosphoribosyl)anthranilate isomerase	49	49	1	1	436				450	624	617.51	1	1	1	1	1	1	1	1	1	1	1	1	1	1	1	1	1	1	1	1	1	1	1	1	1	1	1	1	1	1	1	1	1	1	1	1
group_39		ABC transporter permease	49	49	1	1	45				447	921	585.612	1	1	1	1	1	1	1	1	1	1	1	1	1	1	1	1	1	1	1	1	1	1	1	1	1	1	1	1	1	1	1	1	1	1	1	1
group_391		peptide ABC transporter ATP-binding protein	49	49	1	1	438				663	663	663	1	1	1	1	1	1	1	1	1	1	1	1	1	1	1	1	1	1	1	1	1	1	1	1	1	1	1	1	1	1	1	1	1	1	1	1
group_392		siderophore synthetase	49	49	1	1	439				1758	1758	1758	1	1	1	1	1	1	1	1	1	1	1	1	1	1	1	1	1	1	1	1	1	1	1	1	1	1	1	1	1	1	1	1	1	1	1	1
group_393		NADP-dependent oxidoreductase	49	49	1	1	440				1005	1005	1005	1	1	1	1	1	1	1	1	1	1	1	1	1	1	1	1	1	1	1	1	1	1	1	1	1	1	1	1	1	1	1	1	1	1	1	1
group_40		long-chain fatty acid--CoA ligase	49	51	1.04082	1	46				252	1374	1317.71	1	1	1	1	1	1	1	1	1	1	1	1	1	1	1	1	1	1	1	1	1	1	1	1	1	1	1	1	1	1	1	1	1	1	1	1
group_403		LPXTG cell wall anchor domain-containing protein;cell surface protein	49	49	1	1	451				756	1218	1054.53	1	1	1	1	1	1	1	1	1	1	1	1	1	1	1	1	1	1	1	1	1	1	1	1	1	1	1	1	1	1	1	1	1	1	1	1
group_407		transketolase	49	49	1	1	457				1989	1989	1989	1	1	1	1	1	1	1	1	1	1	1	1	1	1	1	1	1	1	1	1	1	1	1	1	1	1	1	1	1	1	1	1	1	1	1	1
group_41		ribosomal silencing factor RsfS	49	49	1	1	47				354	354	354	1	1	1	1	1	1	1	1	1	1	1	1	1	1	1	1	1	1	1	1	1	1	1	1	1	1	1	1	1	1	1	1	1	1	1	1
group_412		hypothetical protein	49	49	1	1	463				318	318	318	1	1	1	1	1	1	1	1	1	1	1	1	1	1	1	1	1	1	1	1	1	1	1	1	1	1	1	1	1	1	1	1	1	1	1	1
group_413		YbaB/EbfC family nucleoid-associated protein	49	49	1	1	464				318	318	318	1	1	1	1	1	1	1	1	1	1	1	1	1	1	1	1	1	1	1	1	1	1	1	1	1	1	1	1	1	1	1	1	1	1	1	1
group_414		competence protein ComGC	49	49	1	1	467				318	318	318	1	1	1	1	1	1	1	1	1	1	1	1	1	1	1	1	1	1	1	1	1	1	1	1	1	1	1	1	1	1	1	1	1	1	1	1
group_418		DHH family phosphoesterase	49	49	1	1	471				1968	1968	1968	1	1	1	1	1	1	1	1	1	1	1	1	1	1	1	1	1	1	1	1	1	1	1	1	1	1	1	1	1	1	1	1	1	1	1	1
group_43		3-isopropylmalate dehydrogenase	49	50	1.02041	1	49				456	1044	1022.34	1	1	1	1	1	1	1	1	1	1	1	1	1	1	1	1	1	1	1	1	1	1	1	1	1	1	1	1	1	1	1	1	1	1	1	1
group_434		GTPase	49	49	1	1	489				882	882	882	1	1	1	1	1	1	1	1	1	1	1	1	1	1	1	1	1	1	1	1	1	1	1	1	1	1	1	1	1	1	1	1	1	1	1	1
group_439		anthranilate synthase subunit II	49	49	1	1	495				567	567	567	1	1	1	1	1	1	1	1	1	1	1	1	1	1	1	1	1	1	1	1	1	1	1	1	1	1	1	1	1	1	1	1	1	1	1	1
group_444		nitrite reductase	49	49	1	1	501				315	315	315	1	1	1	1	1	1	1	1	1	1	1	1	1	1	1	1	1	1	1	1	1	1	1	1	1	1	1	1	1	1	1	1	1	1	1	1
group_445		YfhH family protein	49	49	1	1	502				315	315	315	1	1	1	1	1	1	1	1	1	1	1	1	1	1	1	1	1	1	1	1	1	1	1	1	1	1	1	1	1	1	1	1	1	1	1	1
group_447		hypothetical protein	49	49	1	1	504				315	315	315	1	1	1	1	1	1	1	1	1	1	1	1	1	1	1	1	1	1	1	1	1	1	1	1	1	1	1	1	1	1	1	1	1	1	1	1
group_448		PTS lactose transporter subunit IIA	49	49	1	1	505				315	315	315	1	1	1	1	1	1	1	1	1	1	1	1	1	1	1	1	1	1	1	1	1	1	1	1	1	1	1	1	1	1	1	1	1	1	1	1
group_45		lysine decarboxylase	49	49	1	1	52				1338	1341	1338.73	1	1	1	1	1	1	1	1	1	1	1	1	1	1	1	1	1	1	1	1	1	1	1	1	1	1	1	1	1	1	1	1	1	1	1	1
group_451		hypothetical protein	49	49	1	1	510				879	912	880.347	1	1	1	1	1	1	1	1	1	1	1	1	1	1	1	1	1	1	1	1	1	1	1	1	1	1	1	1	1	1	1	1	1	1	1	1
group_46		hypothetical protein	49	49	1	1	53				195	195	195	1	1	1	1	1	1	1	1	1	1	1	1	1	1	1	1	1	1	1	1	1	1	1	1	1	1	1	1	1	1	1	1	1	1	1	1
group_464		VWA domain-containing protein	49	49	1	1	525				1890	1890	1890	1	1	1	1	1	1	1	1	1	1	1	1	1	1	1	1	1	1	1	1	1	1	1	1	1	1	1	1	1	1	1	1	1	1	1	1
group_47		monooxygenase	49	49	1	1	54				291	291	291	1	1	1	1	1	1	1	1	1	1	1	1	1	1	1	1	1	1	1	1	1	1	1	1	1	1	1	1	1	1	1	1	1	1	1	1
group_471		ABC-F family ATP-binding cassette domain-containing protein	49	49	1	1	533				1884	1884	1884	1	1	1	1	1	1	1	1	1	1	1	1	1	1	1	1	1	1	1	1	1	1	1	1	1	1	1	1	1	1	1	1	1	1	1	1
group_476		bacitracin ABC transporter permease	49	49	1	1	538				1881	1881	1881	1	1	1	1	1	1	1	1	1	1	1	1	1	1	1	1	1	1	1	1	1	1	1	1	1	1	1	1	1	1	1	1	1	1	1	1
group_484		aminoacyltransferase	49	50	1.02041	1	547				357	1251	1225.02	1	1	1	1	1	1	1	1	1	1	1	1	1	1	1	1	1	1	1	1	1	1	1	1	1	1	1	1	1	1	1	1	1	1	1	1
group_49		ArgE/DapE family deacylase	49	49	1	1	56				1239	1245	1243.65	1	1	1	1	1	1	1	1	1	1	1	1	1	1	1	1	1	1	1	1	1	1	1	1	1	1	1	1	1	1	1	1	1	1	1	1
group_496		thioredoxin	49	49	1	1	559				312	312	312	1	1	1	1	1	1	1	1	1	1	1	1	1	1	1	1	1	1	1	1	1	1	1	1	1	1	1	1	1	1	1	1	1	1	1	1
group_5		flavin reductase	49	58	1.18367	1	6				174	690	573.621	1	1	1	1	1	1	1	1	1	1	1	1	1	1	1	1	1	1	1	1	1	1	1	1	1	1	1	1	1	1	1	1	1	1	1	1
group_50		ArgR family transcriptional regulator	49	49	1	1	57				342	462	459.551	1	1	1	1	1	1	1	1	1	1	1	1	1	1	1	1	1	1	1	1	1	1	1	1	1	1	1	1	1	1	1	1	1	1	1	1
group_502		anaerobic ribonucleoside triphosphate reductase	49	49	1	1	565				1851	1851	1851	1	1	1	1	1	1	1	1	1	1	1	1	1	1	1	1	1	1	1	1	1	1	1	1	1	1	1	1	1	1	1	1	1	1	1	1
group_504		indole-3-glycerol phosphate synthase	49	50	1.02041	1	567				276	789	768.66	1	1	1	1	1	1	1	1	1	1	1	1	1	1	1	1	1	1	1	1	1	1	1	1	1	1	1	1	1	1	1	1	1	1	1	1
group_51		thiamine phosphate synthase	49	49	1	1	58				483	621	522.551	1	1	1	1	1	1	1	1	1	1	1	1	1	1	1	1	1	1	1	1	1	1	1	1	1	1	1	1	1	1	1	1	1	1	1	1
group_510		sodium:proton antiporter	49	49	1	1	574				1845	1845	1845	1	1	1	1	1	1	1	1	1	1	1	1	1	1	1	1	1	1	1	1	1	1	1	1	1	1	1	1	1	1	1	1	1	1	1	1
group_52		hypothetical protein	49	49	1	1	60				462	465	464.939	1	1	1	1	1	1	1	1	1	1	1	1	1	1	1	1	1	1	1	1	1	1	1	1	1	1	1	1	1	1	1	1	1	1	1	1
group_523		anthranilate phosphoribosyltransferase	49	50	1.02041	1	590				336	996	974.46	1	1	1	1	1	1	1	1	1	1	1	1	1	1	1	1	1	1	1	1	1	1	1	1	1	1	1	1	1	1	1	1	1	1	1	1
group_528		cell surface protein	49	49	1	1	595				591	591	591	1	1	1	1	1	1	1	1	1	1	1	1	1	1	1	1	1	1	1	1	1	1	1	1	1	1	1	1	1	1	1	1	1	1	1	1
group_53		short-chain dehydrogenase	49	51	1.04082	1	61				183	819	784.647	1	1	1	1	1	1	1	1	1	1	1	1	1	1	1	1	1	1	1	1	1	1	1	1	1	1	1	1	1	1	1	1	1	1	1	1
group_531		acetyltransferase	49	49	1	1	599				1809	1809	1809	1	1	1	1	1	1	1	1	1	1	1	1	1	1	1	1	1	1	1	1	1	1	1	1	1	1	1	1	1	1	1	1	1	1	1	1
group_534		DNA primase	49	49	1	1	603				1797	1797	1797	1	1	1	1	1	1	1	1	1	1	1	1	1	1	1	1	1	1	1	1	1	1	1	1	1	1	1	1	1	1	1	1	1	1	1	1
group_535		hypothetical protein	49	49	1	1	604				309	309	309	1	1	1	1	1	1	1	1	1	1	1	1	1	1	1	1	1	1	1	1	1	1	1	1	1	1	1	1	1	1	1	1	1	1	1	1
group_538		metal-sulfur cluster assembly factor	49	49	1	1	609				309	309	309	1	1	1	1	1	1	1	1	1	1	1	1	1	1	1	1	1	1	1	1	1	1	1	1	1	1	1	1	1	1	1	1	1	1	1	1
group_55		iron ABC transporter substrate-binding protein	49	49	1	1	63				777	1044	1038.55	1	1	1	1	1	1	1	1	1	1	1	1	1	1	1	1	1	1	1	1	1	1	1	1	1	1	1	1	1	1	1	1	1	1	1	1
group_56		glutamate synthase subunit alpha	49	51	1.04082	1	64				876	4497	4318.88	1	1	1	1	1	1	1	1	1	1	1	1	1	1	1	1	1	1	1	1	1	1	1	1	1	1	1	1	1	1	1	1	1	1	1	1
group_57		peptide ABC transporter ATP-binding protein	49	50	1.02041	1	65				300	777	759.54	1	1	1	1	1	1	1	1	1	1	1	1	1	1	1	1	1	1	1	1	1	1	1	1	1	1	1	1	1	1	1	1	1	1	1	1
group_577		YerC/YecD family TrpR-related protein	49	49	1	1	660				303	303	303	1	1	1	1	1	1	1	1	1	1	1	1	1	1	1	1	1	1	1	1	1	1	1	1	1	1	1	1	1	1	1	1	1	1	1	1
group_578		ABC transporter ATP-binding protein/permease	49	49	1	1	661				1737	1737	1737	1	1	1	1	1	1	1	1	1	1	1	1	1	1	1	1	1	1	1	1	1	1	1	1	1	1	1	1	1	1	1	1	1	1	1	1
group_579		pyruvate oxidase	49	49	1	1	663				1740	1740	1740	1	1	1	1	1	1	1	1	1	1	1	1	1	1	1	1	1	1	1	1	1	1	1	1	1	1	1	1	1	1	1	1	1	1	1	1
group_58		dipeptide/oligopeptide/nickel ABC transporter ATP-binding protein	49	49	1	1	66				696	699	697.837	1	1	1	1	1	1	1	1	1	1	1	1	1	1	1	1	1	1	1	1	1	1	1	1	1	1	1	1	1	1	1	1	1	1	1	1
group_581		cation:proton antiporter	49	49	1	1	666				303	303	303	1	1	1	1	1	1	1	1	1	1	1	1	1	1	1	1	1	1	1	1	1	1	1	1	1	1	1	1	1	1	1	1	1	1	1	1
group_584		ABC transporter ATP-binding protein/permease	49	49	1	1	669				1728	1728	1728	1	1	1	1	1	1	1	1	1	1	1	1	1	1	1	1	1	1	1	1	1	1	1	1	1	1	1	1	1	1	1	1	1	1	1	1
group_60		hypothetical protein	49	50	1.02041	1	68				195	489	479.88	1	1	1	1	1	1	1	1	1	1	1	1	1	1	1	1	1	1	1	1	1	1	1	1	1	1	1	1	1	1	1	1	1	1	1	1
group_604		DNA polymerase III subunit gamma/tau	49	49	1	1	693				1707	1707	1707	1	1	1	1	1	1	1	1	1	1	1	1	1	1	1	1	1	1	1	1	1	1	1	1	1	1	1	1	1	1	1	1	1	1	1	1
group_605		ribonuclease J	49	49	1	1	694				1707	1707	1707	1	1	1	1	1	1	1	1	1	1	1	1	1	1	1	1	1	1	1	1	1	1	1	1	1	1	1	1	1	1	1	1	1	1	1	1
group_61		rRNA methyltransferase	49	49	1	1	69				816	816	816	1	1	1	1	1	1	1	1	1	1	1	1	1	1	1	1	1	1	1	1	1	1	1	1	1	1	1	1	1	1	1	1	1	1	1	1
group_62		gamma-aminobutyrate permease	49	49	1	1	70				1278	1377	1374.98	1	1	1	1	1	1	1	1	1	1	1	1	1	1	1	1	1	1	1	1	1	1	1	1	1	1	1	1	1	1	1	1	1	1	1	1
group_621		septation ring formation regulator EzrA	49	49	1	1	710				1695	1695	1695	1	1	1	1	1	1	1	1	1	1	1	1	1	1	1	1	1	1	1	1	1	1	1	1	1	1	1	1	1	1	1	1	1	1	1	1
group_63		glutathione S-transferase	49	49	1	1	71				471	471	471	1	1	1	1	1	1	1	1	1	1	1	1	1	1	1	1	1	1	1	1	1	1	1	1	1	1	1	1	1	1	1	1	1	1	1	1
group_640		ribonuclease J	49	49	1	1	730				1683	1683	1683	1	1	1	1	1	1	1	1	1	1	1	1	1	1	1	1	1	1	1	1	1	1	1	1	1	1	1	1	1	1	1	1	1	1	1	1
group_641		APC family permease	49	49	1	1	731				1683	1683	1683	1	1	1	1	1	1	1	1	1	1	1	1	1	1	1	1	1	1	1	1	1	1	1	1	1	1	1	1	1	1	1	1	1	1	1	1
group_643		2-succinyl-5-enolpyruvyl-6-hydroxy-3- cyclohexene-1-carboxylate synthase	49	49	1	1	734				1674	1674	1674	1	1	1	1	1	1	1	1	1	1	1	1	1	1	1	1	1	1	1	1	1	1	1	1	1	1	1	1	1	1	1	1	1	1	1	1
group_65		bifunctional metallophosphatase/5'-nucleotidase	49	51	1.04082	1	73				126	1536	1470.65	1	1	1	1	1	1	1	1	1	1	1	1	1	1	1	1	1	1	1	1	1	1	1	1	1	1	1	1	1	1	1	1	1	1	1	1
group_651		polysaccharide biosynthesis protein	49	49	1	1	745				1662	1662	1662	1	1	1	1	1	1	1	1	1	1	1	1	1	1	1	1	1	1	1	1	1	1	1	1	1	1	1	1	1	1	1	1	1	1	1	1
group_658		TSUP family transporter	49	52	1.06122	1	753				246	765	719.827	1	1	1	1	1	1	1	1	1	1	1	1	1	1	1	1	1	1	1	1	1	1	1	1	1	1	1	1	1	1	1	1	1	1	1	1
group_66		peptidase	49	49	1	1	75				582	711	708.367	1	1	1	1	1	1	1	1	1	1	1	1	1	1	1	1	1	1	1	1	1	1	1	1	1	1	1	1	1	1	1	1	1	1	1	1
group_663		hypothetical protein	49	49	1	1	760				294	294	294	1	1	1	1	1	1	1	1	1	1	1	1	1	1	1	1	1	1	1	1	1	1	1	1	1	1	1	1	1	1	1	1	1	1	1	1
group_664		CsoR family transcriptional regulator	49	49	1	1	761				294	294	294	1	1	1	1	1	1	1	1	1	1	1	1	1	1	1	1	1	1	1	1	1	1	1	1	1	1	1	1	1	1	1	1	1	1	1	1
group_68		cytochrome D ubiquinol oxidase subunit I	49	50	1.02041	1	78				315	1356	1326.24	1	1	1	1	1	1	1	1	1	1	1	1	1	1	1	1	1	1	1	1	1	1	1	1	1	1	1	1	1	1	1	1	1	1	1	1
group_685		BCCT family transporter	49	49	1	1	785				1623	1623	1623	1	1	1	1	1	1	1	1	1	1	1	1	1	1	1	1	1	1	1	1	1	1	1	1	1	1	1	1	1	1	1	1	1	1	1	1
group_688		MTH1187 family thiamine-binding protein	49	49	1	1	790				291	291	291	1	1	1	1	1	1	1	1	1	1	1	1	1	1	1	1	1	1	1	1	1	1	1	1	1	1	1	1	1	1	1	1	1	1	1	1
group_689		cell division protein	49	49	1	1	791				291	291	291	1	1	1	1	1	1	1	1	1	1	1	1	1	1	1	1	1	1	1	1	1	1	1	1	1	1	1	1	1	1	1	1	1	1	1	1
group_69		NrdH-redoxin	49	49	1	1	79				141	237	235.041	1	1	1	1	1	1	1	1	1	1	1	1	1	1	1	1	1	1	1	1	1	1	1	1	1	1	1	1	1	1	1	1	1	1	1	1
group_70		adenylyl-sulfate kinase	49	49	1	1	80				600	600	600	1	1	1	1	1	1	1	1	1	1	1	1	1	1	1	1	1	1	1	1	1	1	1	1	1	1	1	1	1	1	1	1	1	1	1	1
group_703		ATP-binding cassette domain-containing protein	49	49	1	1	805				1608	1608	1608	1	1	1	1	1	1	1	1	1	1	1	1	1	1	1	1	1	1	1	1	1	1	1	1	1	1	1	1	1	1	1	1	1	1	1	1
group_71		sulfite exporter TauE/SafE family protein	49	49	1	1	81				900	900	900	1	1	1	1	1	1	1	1	1	1	1	1	1	1	1	1	1	1	1	1	1	1	1	1	1	1	1	1	1	1	1	1	1	1	1	1
group_711		gamma-glutamyltranspeptidase	49	49	1	1	813				1605	1605	1605	1	1	1	1	1	1	1	1	1	1	1	1	1	1	1	1	1	1	1	1	1	1	1	1	1	1	1	1	1	1	1	1	1	1	1	1
group_72		hypothetical protein	49	49	1	1	82				285	285	285	1	1	1	1	1	1	1	1	1	1	1	1	1	1	1	1	1	1	1	1	1	1	1	1	1	1	1	1	1	1	1	1	1	1	1	1
group_73		two-component system response regulator	49	49	1	1	83				675	675	675	1	1	1	1	1	1	1	1	1	1	1	1	1	1	1	1	1	1	1	1	1	1	1	1	1	1	1	1	1	1	1	1	1	1	1	1
group_74		hypothetical protein	49	49	1	1	84				351	351	351	1	1	1	1	1	1	1	1	1	1	1	1	1	1	1	1	1	1	1	1	1	1	1	1	1	1	1	1	1	1	1	1	1	1	1	1
group_751		DNA polymerase III subunit alpha	49	49	1	1	858				3198	3198	3198	1	1	1	1	1	1	1	1	1	1	1	1	1	1	1	1	1	1	1	1	1	1	1	1	1	1	1	1	1	1	1	1	1	1	1	1
group_76		hypothetical protein	49	49	1	1	86				351	351	351	1	1	1	1	1	1	1	1	1	1	1	1	1	1	1	1	1	1	1	1	1	1	1	1	1	1	1	1	1	1	1	1	1	1	1	1
group_77		SarA family transcriptional regulator	49	49	1	1	87				351	351	351	1	1	1	1	1	1	1	1	1	1	1	1	1	1	1	1	1	1	1	1	1	1	1	1	1	1	1	1	1	1	1	1	1	1	1	1
group_774		gluconokinase	49	49	1	1	884				1542	1542	1542	1	1	1	1	1	1	1	1	1	1	1	1	1	1	1	1	1	1	1	1	1	1	1	1	1	1	1	1	1	1	1	1	1	1	1	1
group_78		deoxyribodipyrimidine photolyase	49	50	1.02041	1	88				513	1374	1346.52	1	1	1	1	1	1	1	1	1	1	1	1	1	1	1	1	1	1	1	1	1	1	1	1	1	1	1	1	1	1	1	1	1	1	1	1
group_79		anion permease	49	52	1.06122	1	89				324	1557	1467	1	1	1	1	1	1	1	1	1	1	1	1	1	1	1	1	1	1	1	1	1	1	1	1	1	1	1	1	1	1	1	1	1	1	1	1
group_791		DEAD/DEAH box helicase	49	49	1	1	904				1530	1530	1530	1	1	1	1	1	1	1	1	1	1	1	1	1	1	1	1	1	1	1	1	1	1	1	1	1	1	1	1	1	1	1	1	1	1	1	1
group_802		catalase	49	49	1	1	918				1515	1515	1515	1	1	1	1	1	1	1	1	1	1	1	1	1	1	1	1	1	1	1	1	1	1	1	1	1	1	1	1	1	1	1	1	1	1	1	1
group_822		glycine dehydrogenase	49	49	1	1	939				1509	1509	1509	1	1	1	1	1	1	1	1	1	1	1	1	1	1	1	1	1	1	1	1	1	1	1	1	1	1	1	1	1	1	1	1	1	1	1	1
group_824		YlaN family protein	49	49	1	1	942				276	276	276	1	1	1	1	1	1	1	1	1	1	1	1	1	1	1	1	1	1	1	1	1	1	1	1	1	1	1	1	1	1	1	1	1	1	1	1
group_84		accessory Sec system translocase SecA2	49	51	1.04082	1	94				858	2394	2283.94	1	1	1	1	1	1	1	1	1	1	1	1	1	1	1	1	1	1	1	1	1	1	1	1	1	1	1	1	1	1	1	1	1	1	1	1
group_856		amino acid permease	49	49	1	1	980				1491	1491	1491	1	1	1	1	1	1	1	1	1	1	1	1	1	1	1	1	1	1	1	1	1	1	1	1	1	1	1	1	1	1	1	1	1	1	1	1
group_86		acetyltransferase	49	49	1	1	97				690	786	784.041	1	1	1	1	1	1	1	1	1	1	1	1	1	1	1	1	1	1	1	1	1	1	1	1	1	1	1	1	1	1	1	1	1	1	1	1
group_88		MFS transporter	49	50	1.02041	1	99				417	1176	1151.94	1	1	1	1	1	1	1	1	1	1	1	1	1	1	1	1	1	1	1	1	1	1	1	1	1	1	1	1	1	1	1	1	1	1	1	1
group_894		alkaline phosphatase	49	49	1	1	1021				1470	1470	1470	1	1	1	1	1	1	1	1	1	1	1	1	1	1	1	1	1	1	1	1	1	1	1	1	1	1	1	1	1	1	1	1	1	1	1	1
group_895		nicotinate phosphoribosyltransferase	49	49	1	1	1022				1470	1470	1470	1	1	1	1	1	1	1	1	1	1	1	1	1	1	1	1	1	1	1	1	1	1	1	1	1	1	1	1	1	1	1	1	1	1	1	1
group_9		50S ribosomal protein L7	49	49	1	1	11				318	318	318	1	1	1	1	1	1	1	1	1	1	1	1	1	1	1	1	1	1	1	1	1	1	1	1	1	1	1	1	1	1	1	1	1	1	1	1
group_90		HAD family hydrolase	49	49	1	1	101				696	696	696	1	1	1	1	1	1	1	1	1	1	1	1	1	1	1	1	1	1	1	1	1	1	1	1	1	1	1	1	1	1	1	1	1	1	1	1
group_907		acylphosphatase	49	49	1	1	1036				270	270	270	1	1	1	1	1	1	1	1	1	1	1	1	1	1	1	1	1	1	1	1	1	1	1	1	1	1	1	1	1	1	1	1	1	1	1	1
group_908		alanine:cation symporter family protein	49	49	1	1	1038				1464	1464	1464	1	1	1	1	1	1	1	1	1	1	1	1	1	1	1	1	1	1	1	1	1	1	1	1	1	1	1	1	1	1	1	1	1	1	1	1
group_91		DNA-binding transcriptional regulator	49	50	1.02041	1	102				234	690	675.72	1	1	1	1	1	1	1	1	1	1	1	1	1	1	1	1	1	1	1	1	1	1	1	1	1	1	1	1	1	1	1	1	1	1	1	1
group_92		2-succinylbenzoate-CoA ligase	49	49	1	1	103				1425	1425	1425	1	1	1	1	1	1	1	1	1	1	1	1	1	1	1	1	1	1	1	1	1	1	1	1	1	1	1	1	1	1	1	1	1	1	1	1
group_936		amino acid permease	49	49	1	1	1068				1449	1449	1449	1	1	1	1	1	1	1	1	1	1	1	1	1	1	1	1	1	1	1	1	1	1	1	1	1	1	1	1	1	1	1	1	1	1	1	1
group_94		YSIRK signal domain/LPXTG anchor domain surface protein	49	65	1.32653	1	105				462	11079	8314.34	1	1	1	1	1	1	1	1	1	1	1	1	1	1	1	1	1	1	1	1	1	1	1	1	1	1	1	1	1	1	1	1	1	1	1	1
group_951		hypothetical protein	49	49	1	1	1083				267	267	267	1	1	1	1	1	1	1	1	1	1	1	1	1	1	1	1	1	1	1	1	1	1	1	1	1	1	1	1	1	1	1	1	1	1	1	1
group_958		cell division protein ZapA	49	49	1	1	1094				267	267	267	1	1	1	1	1	1	1	1	1	1	1	1	1	1	1	1	1	1	1	1	1	1	1	1	1	1	1	1	1	1	1	1	1	1	1	1
group_984		anion permease	49	49	1	1	1122				1419	1419	1419	1	1	1	1	1	1	1	1	1	1	1	1	1	1	1	1	1	1	1	1	1	1	1	1	1	1	1	1	1	1	1	1	1	1	1	1
group_99		PH domain-containing protein	49	50	1.02041	1	111				168	528	501.42	1	1	1	1	1	1	1	1	1	1	1	1	1	1	1	1	1	1	1	1	1	1	1	1	1	1	1	1	1	1	1	1	1	1	1	1
guaA	guaA	glutamine-hydrolyzing GMP synthase	49	49	1	1	876				1542	1542	1542	1	1	1	1	1	1	1	1	1	1	1	1	1	1	1	1	1	1	1	1	1	1	1	1	1	1	1	1	1	1	1	1	1	1	1	1
guaB	guaB	IMP dehydrogenase	49	49	1	1	1028				1467	1467	1467	1	1	1	1	1	1	1	1	1	1	1	1	1	1	1	1	1	1	1	1	1	1	1	1	1	1	1	1	1	1	1	1	1	1	1	1
guaC	guaC	GMP reductase	49	49	1	1	1785				978	978	978	1	1	1	1	1	1	1	1	1	1	1	1	1	1	1	1	1	1	1	1	1	1	1	1	1	1	1	1	1	1	1	1	1	1	1	1
gyrB_1	gyrB_1	DNA topoisomerase (ATP-hydrolyzing) subunit B	49	49	1	1	509				1932	1932	1932	1	1	1	1	1	1	1	1	1	1	1	1	1	1	1	1	1	1	1	1	1	1	1	1	1	1	1	1	1	1	1	1	1	1	1	1
gyrB_1~~~gyrB_2	gyrB_1;gyrB_2	DNA topoisomerase IV subunit B	49	50	1.02041	1	2841				570	2001	1954.86	1	1	1	1	1	1	1	1	1	1	1	1	1	1	1	1	1	1	1	1	1	1	1	1	1	1	1	1	1	1	1	1	1	1	1	1
hemA	hemA	glutamyl-tRNA reductase	49	49	1	1	1246				1347	1347	1347	1	1	1	1	1	1	1	1	1	1	1	1	1	1	1	1	1	1	1	1	1	1	1	1	1	1	1	1	1	1	1	1	1	1	1	1
hemB	hemB	porphobilinogen synthase	49	49	1	1	1793				975	975	975	1	1	1	1	1	1	1	1	1	1	1	1	1	1	1	1	1	1	1	1	1	1	1	1	1	1	1	1	1	1	1	1	1	1	1	1
hemE	hemE	uroporphyrinogen decarboxylase	49	49	1	1	246				1035	1080	1035.92	1	1	1	1	1	1	1	1	1	1	1	1	1	1	1	1	1	1	1	1	1	1	1	1	1	1	1	1	1	1	1	1	1	1	1	1
hemL	hemL	glutamate-1-semialdehyde 21-aminomutase	49	49	1	1	1325				1287	1287	1287	1	1	1	1	1	1	1	1	1	1	1	1	1	1	1	1	1	1	1	1	1	1	1	1	1	1	1	1	1	1	1	1	1	1	1	1
hflX	hflX	GTPase HflX	49	49	1	1	2605				1080	1242	1238.69	1	1	1	1	1	1	1	1	1	1	1	1	1	1	1	1	1	1	1	1	1	1	1	1	1	1	1	1	1	1	1	1	1	1	1	1
hisD_2~~~hisD_1~~~hisD	hisD_2;hisD_1;hisD	histidinol dehydrogenase	49	53	1.08163	1	1901				171	1251	1151.83	1	1	1	1	1	1	1	1	1	1	1	1	1	1	1	1	1	1	1	1	1	1	1	1	1	1	1	1	1	1	1	1	1	1	1	1
hisG	hisG	ATP phosphoribosyltransferase	49	49	1	1	4324				453	615	611.694	1	1	1	1	1	1	1	1	1	1	1	1	1	1	1	1	1	1	1	1	1	1	1	1	1	1	1	1	1	1	1	1	1	1	1	1
hisH	hisH	imidazole glycerol phosphate synthase subunit HisH	49	49	1	1	4323				579	579	579	1	1	1	1	1	1	1	1	1	1	1	1	1	1	1	1	1	1	1	1	1	1	1	1	1	1	1	1	1	1	1	1	1	1	1	1
hisZ~~~hisZ_1	hisZ;hisZ_1	ATP phosphoribosyltransferase regulatory subunit	49	50	1.02041	1	3165				117	813	790.62	1	1	1	1	1	1	1	1	1	1	1	1	1	1	1	1	1	1	1	1	1	1	1	1	1	1	1	1	1	1	1	1	1	1	1	1
hprK	hprK	HPr(Ser) kinase/phosphatase	49	49	1	1	1888				933	933	933	1	1	1	1	1	1	1	1	1	1	1	1	1	1	1	1	1	1	1	1	1	1	1	1	1	1	1	1	1	1	1	1	1	1	1	1
hpt	hpt	hypoxanthine phosphoribosyltransferase	49	49	1	1	2962				540	540	540	1	1	1	1	1	1	1	1	1	1	1	1	1	1	1	1	1	1	1	1	1	1	1	1	1	1	1	1	1	1	1	1	1	1	1	1
hrcA	;hrcA	HrcA family transcriptional regulator;Heat-inducible transcription repressor HrcA	49	50	1.02041	1	2828				240	978	948.54	1	1	1	1	1	1	1	1	1	1	1	1	1	1	1	1	1	1	1	1	1	1	1	1	1	1	1	1	1	1	1	1	1	1	1	1
hslO	hslO	Hsp33 family molecular chaperone HslO	49	49	1	1	2004				882	882	882	1	1	1	1	1	1	1	1	1	1	1	1	1	1	1	1	1	1	1	1	1	1	1	1	1	1	1	1	1	1	1	1	1	1	1	1
hslU	hslU	ATP-dependent protease ATPase subunit HslU	49	49	1	1	3052				1404	1404	1404	1	1	1	1	1	1	1	1	1	1	1	1	1	1	1	1	1	1	1	1	1	1	1	1	1	1	1	1	1	1	1	1	1	1	1	1
hslV	hslV	ATP-dependent protease subunit HslV	49	49	1	1	2948				543	543	543	1	1	1	1	1	1	1	1	1	1	1	1	1	1	1	1	1	1	1	1	1	1	1	1	1	1	1	1	1	1	1	1	1	1	1	1
hxlA	hxlA	3-hexulose-6-phosphate synthase	49	49	1	1	2590				633	633	633	1	1	1	1	1	1	1	1	1	1	1	1	1	1	1	1	1	1	1	1	1	1	1	1	1	1	1	1	1	1	1	1	1	1	1	1
ileS	ileS	isoleucine--tRNA ligase	49	49	1	1	1184				2751	2751	2751	1	1	1	1	1	1	1	1	1	1	1	1	1	1	1	1	1	1	1	1	1	1	1	1	1	1	1	1	1	1	1	1	1	1	1	1
ilvD	ilvD	dihydroxy-acid dehydratase	49	49	1	1	3409				1689	1689	1689	1	1	1	1	1	1	1	1	1	1	1	1	1	1	1	1	1	1	1	1	1	1	1	1	1	1	1	1	1	1	1	1	1	1	1	1
infA	infA	translation initiation factor IF-1	49	49	1	1	1448				219	219	219	1	1	1	1	1	1	1	1	1	1	1	1	1	1	1	1	1	1	1	1	1	1	1	1	1	1	1	1	1	1	1	1	1	1	1	1
infB	infB	translation initiation factor IF-2	49	49	1	1	2953				1755	2163	2154.67	1	1	1	1	1	1	1	1	1	1	1	1	1	1	1	1	1	1	1	1	1	1	1	1	1	1	1	1	1	1	1	1	1	1	1	1
infC	infC	translation initiation factor IF-3	49	49	1	1	3015				528	528	528	1	1	1	1	1	1	1	1	1	1	1	1	1	1	1	1	1	1	1	1	1	1	1	1	1	1	1	1	1	1	1	1	1	1	1	1
ipk	ipk	4-diphosphocytidyl-2C-methyl-D-erythritol kinase	49	49	1	1	2082				849	849	849	1	1	1	1	1	1	1	1	1	1	1	1	1	1	1	1	1	1	1	1	1	1	1	1	1	1	1	1	1	1	1	1	1	1	1	1
isaB	isaB	Immunodominant staphylococcal antigen B	49	49	1	1	248				513	513	513	1	1	1	1	1	1	1	1	1	1	1	1	1	1	1	1	1	1	1	1	1	1	1	1	1	1	1	1	1	1	1	1	1	1	1	1
lacG_2~~~lacG_1~~~lacG	lacG_2;lacG_1;lacG	6-phospho-beta-galactosidase	49	51	1.04082	1	3753				411	1413	1355.53	1	1	1	1	1	1	1	1	1	1	1	1	1	1	1	1	1	1	1	1	1	1	1	1	1	1	1	1	1	1	1	1	1	1	1	1
larA~~~larA_2~~~larA_1	larA;larA_2;larA_1	nickel-dependent lactate racemase	49	50	1.02041	1	4301				483	1269	1242.48	1	1	1	1	1	1	1	1	1	1	1	1	1	1	1	1	1	1	1	1	1	1	1	1	1	1	1	1	1	1	1	1	1	1	1	1
larC_1~~~larC~~~larC_2	larC_1;larC;larC_2	nickel pincer cofactor biosynthesis protein LarC	49	50	1.02041	1	3802				135	1188	1163.46	1	1	1	1	1	1	1	1	1	1	1	1	1	1	1	1	1	1	1	1	1	1	1	1	1	1	1	1	1	1	1	1	1	1	1	1
lepA	lepA	translation elongation factor 4	49	49	1	1	2641				1824	1920	1825.96	1	1	1	1	1	1	1	1	1	1	1	1	1	1	1	1	1	1	1	1	1	1	1	1	1	1	1	1	1	1	1	1	1	1	1	1
leuC_1~~~leuC_2~~~leuC	leuC_1;leuC_2;leuC	3-isopropylmalate dehydratase large subunit	49	50	1.02041	1	3091				282	1371	1342.38	1	1	1	1	1	1	1	1	1	1	1	1	1	1	1	1	1	1	1	1	1	1	1	1	1	1	1	1	1	1	1	1	1	1	1	1
leuD	leuD	isopropylmalate isomerase	49	49	1	1	51				375	570	566.02	1	1	1	1	1	1	1	1	1	1	1	1	1	1	1	1	1	1	1	1	1	1	1	1	1	1	1	1	1	1	1	1	1	1	1	1
leuS	leuS	leucine--tRNA ligase	49	49	1	1	297				2418	2418	2418	1	1	1	1	1	1	1	1	1	1	1	1	1	1	1	1	1	1	1	1	1	1	1	1	1	1	1	1	1	1	1	1	1	1	1	1
lexA	lexA	transcriptional repressor LexA	49	49	1	1	2643				621	621	621	1	1	1	1	1	1	1	1	1	1	1	1	1	1	1	1	1	1	1	1	1	1	1	1	1	1	1	1	1	1	1	1	1	1	1	1
liaF	liaF	cell wall-active antibiotics response protein LiaF	49	49	1	1	2365				702	702	702	1	1	1	1	1	1	1	1	1	1	1	1	1	1	1	1	1	1	1	1	1	1	1	1	1	1	1	1	1	1	1	1	1	1	1	1
ligA	ligA	DNA ligase (NAD(+)) LigA	49	49	1	1	1708				1998	1998	1998	1	1	1	1	1	1	1	1	1	1	1	1	1	1	1	1	1	1	1	1	1	1	1	1	1	1	1	1	1	1	1	1	1	1	1	1
lipA	lipA	lipoyl synthase	49	49	1	1	1929				915	915	915	1	1	1	1	1	1	1	1	1	1	1	1	1	1	1	1	1	1	1	1	1	1	1	1	1	1	1	1	1	1	1	1	1	1	1	1
lpdA	lpdA	dihydrolipoyl dehydrogenase	49	49	1	1	1142				1407	1407	1407	1	1	1	1	1	1	1	1	1	1	1	1	1	1	1	1	1	1	1	1	1	1	1	1	1	1	1	1	1	1	1	1	1	1	1	1
lrgA	lrgA	antiholin-like murein hydrolase modulator LrgA	49	49	1	1	3064				255	459	454.837	1	1	1	1	1	1	1	1	1	1	1	1	1	1	1	1	1	1	1	1	1	1	1	1	1	1	1	1	1	1	1	1	1	1	1	1
ltaS	ltaS	polyglycerol-phosphate lipoteichoic acid synthase LtaS	49	49	1	1	506				1941	1941	1941	1	1	1	1	1	1	1	1	1	1	1	1	1	1	1	1	1	1	1	1	1	1	1	1	1	1	1	1	1	1	1	1	1	1	1	1
lysS	lysS	lysine--tRNA ligase	49	49	1	1	2720				1488	1488	1488	1	1	1	1	1	1	1	1	1	1	1	1	1	1	1	1	1	1	1	1	1	1	1	1	1	1	1	1	1	1	1	1	1	1	1	1
map	map	type I methionyl aminopeptidase	49	49	1	1	2388				756	756	756	1	1	1	1	1	1	1	1	1	1	1	1	1	1	1	1	1	1	1	1	1	1	1	1	1	1	1	1	1	1	1	1	1	1	1	1
menB	menB	14-dihydroxy-2-naphthoyl-CoA synthase	49	49	1	1	2112				819	819	819	1	1	1	1	1	1	1	1	1	1	1	1	1	1	1	1	1	1	1	1	1	1	1	1	1	1	1	1	1	1	1	1	1	1	1	1
metE_1~~~metE_2~~~metE	metE_1;metE_2;metE	5-methyltetrahydropteroyltriglutamate-- homocysteine S-methyltransferase	49	51	1.04082	1	3121				414	2247	2151.94	1	1	1	1	1	1	1	1	1	1	1	1	1	1	1	1	1	1	1	1	1	1	1	1	1	1	1	1	1	1	1	1	1	1	1	1
metG	metG	methionine--tRNA ligase	49	49	1	1	1741				1971	1971	1971	1	1	1	1	1	1	1	1	1	1	1	1	1	1	1	1	1	1	1	1	1	1	1	1	1	1	1	1	1	1	1	1	1	1	1	1
mfd	mfd	transcription-repair coupling factor	49	49	1	1	3117				1011	3510	3459	1	1	1	1	1	1	1	1	1	1	1	1	1	1	1	1	1	1	1	1	1	1	1	1	1	1	1	1	1	1	1	1	1	1	1	1
miaB	miaB	tRNA (N6-isopentenyl adenosine(37)-C2)-methylthiotransferase MiaB	49	49	1	1	864				1554	1554	1554	1	1	1	1	1	1	1	1	1	1	1	1	1	1	1	1	1	1	1	1	1	1	1	1	1	1	1	1	1	1	1	1	1	1	1	1
mnhB1	mnhB1	Na+/H+ antiporter Mnh1 subunit B	49	49	1	1	3586				429	429	429	1	1	1	1	1	1	1	1	1	1	1	1	1	1	1	1	1	1	1	1	1	1	1	1	1	1	1	1	1	1	1	1	1	1	1	1
mnhB2	mnhB2	Na+/H+ antiporter Mnh2 subunit B	49	49	1	1	28				426	426	426	1	1	1	1	1	1	1	1	1	1	1	1	1	1	1	1	1	1	1	1	1	1	1	1	1	1	1	1	1	1	1	1	1	1	1	1
mnhC1	mnhC1	Na+/H+ antiporter Mnh1 subunit C	49	49	1	1	117				348	348	348	1	1	1	1	1	1	1	1	1	1	1	1	1	1	1	1	1	1	1	1	1	1	1	1	1	1	1	1	1	1	1	1	1	1	1	1
mnhC2	mnhC2	Na+/H+ antiporter Mnh2 subunit C	49	49	1	1	3050				309	345	344.265	1	1	1	1	1	1	1	1	1	1	1	1	1	1	1	1	1	1	1	1	1	1	1	1	1	1	1	1	1	1	1	1	1	1	1	1
mnhD1	mnhD1	Na+/H+ antiporter Mnh1 subunit D	49	49	1	1	2686				1497	1497	1497	1	1	1	1	1	1	1	1	1	1	1	1	1	1	1	1	1	1	1	1	1	1	1	1	1	1	1	1	1	1	1	1	1	1	1	1
mnhD2	mnhD2	Na+/H+ antiporter Mnh2 subunit D	49	49	1	1	2894				1500	1500	1500	1	1	1	1	1	1	1	1	1	1	1	1	1	1	1	1	1	1	1	1	1	1	1	1	1	1	1	1	1	1	1	1	1	1	1	1
mnhE2	mnhE2	Na+/H+ antiporter Mnh2 subunit E	49	49	1	1	3227				483	483	483	1	1	1	1	1	1	1	1	1	1	1	1	1	1	1	1	1	1	1	1	1	1	1	1	1	1	1	1	1	1	1	1	1	1	1	1
mnhF1	mnhF1	Na+/H+ antiporter Mnh1 subunit F	49	49	1	1	759				294	294	294	1	1	1	1	1	1	1	1	1	1	1	1	1	1	1	1	1	1	1	1	1	1	1	1	1	1	1	1	1	1	1	1	1	1	1	1
mnmA	mnmA	tRNA 2-thiouridine(34) synthase MnmA	49	49	1	1	1565				1119	1119	1119	1	1	1	1	1	1	1	1	1	1	1	1	1	1	1	1	1	1	1	1	1	1	1	1	1	1	1	1	1	1	1	1	1	1	1	1
mnmE	mnmE	tRNA uridine-5-carboxymethylaminomethyl(34) synthesis GTPase MnmE	49	49	1	1	1195				1380	1380	1380	1	1	1	1	1	1	1	1	1	1	1	1	1	1	1	1	1	1	1	1	1	1	1	1	1	1	1	1	1	1	1	1	1	1	1	1
mnmG	mnmG	tRNA uridine-5-carboxymethylaminomethyl(34) synthesis enzyme MnmG	49	49	1	1	541				1878	1878	1878	1	1	1	1	1	1	1	1	1	1	1	1	1	1	1	1	1	1	1	1	1	1	1	1	1	1	1	1	1	1	1	1	1	1	1	1
moaC	moaC	cyclic pyranopterin monophosphate synthase MoaC	49	49	1	1	2592				492	492	492	1	1	1	1	1	1	1	1	1	1	1	1	1	1	1	1	1	1	1	1	1	1	1	1	1	1	1	1	1	1	1	1	1	1	1	1
mqo_1	mqo_1	malate dehydrogenase (quinone)	49	49	1	1	900				1530	1530	1530	1	1	1	1	1	1	1	1	1	1	1	1	1	1	1	1	1	1	1	1	1	1	1	1	1	1	1	1	1	1	1	1	1	1	1	1
mraY	mraY	phospho-N-acetylmuramoyl-pentapeptide- transferase	49	49	1	1	1816				966	966	966	1	1	1	1	1	1	1	1	1	1	1	1	1	1	1	1	1	1	1	1	1	1	1	1	1	1	1	1	1	1	1	1	1	1	1	1
mraZ	mraZ	division/cell wall cluster transcriptional repressor MraZ	49	49	1	1	3567				432	432	432	1	1	1	1	1	1	1	1	1	1	1	1	1	1	1	1	1	1	1	1	1	1	1	1	1	1	1	1	1	1	1	1	1	1	1	1
msaA	msaA	regulatory protein MsaA	49	49	1	1	2975				309	309	309	1	1	1	1	1	1	1	1	1	1	1	1	1	1	1	1	1	1	1	1	1	1	1	1	1	1	1	1	1	1	1	1	1	1	1	1
mspA	mspA	membrane stabilizing protein MspA	49	49	1	1	1834				318	318	318	1	1	1	1	1	1	1	1	1	1	1	1	1	1	1	1	1	1	1	1	1	1	1	1	1	1	1	1	1	1	1	1	1	1	1	1
msrB	msrB	peptide-methionine (R)-S-oxide reductase MsrB	49	49	1	1	3588				429	429	429	1	1	1	1	1	1	1	1	1	1	1	1	1	1	1	1	1	1	1	1	1	1	1	1	1	1	1	1	1	1	1	1	1	1	1	1
mtaB	mtaB	tRNA (N(6)-L-threonylcarbamoyladenosine(37)-C(2))- methylthiotransferase MtaB	49	49	1	1	1229				1356	1356	1356	1	1	1	1	1	1	1	1	1	1	1	1	1	1	1	1	1	1	1	1	1	1	1	1	1	1	1	1	1	1	1	1	1	1	1	1
murA	murA	UDP-N-acetylglucosamine 1-carboxyvinyltransferase	49	49	1	1	1353				1266	1266	1266	1	1	1	1	1	1	1	1	1	1	1	1	1	1	1	1	1	1	1	1	1	1	1	1	1	1	1	1	1	1	1	1	1	1	1	1
murB	murB	UDP-N-acetylenolpyruvoylglucosamine reductase	49	49	1	1	1889				933	933	933	1	1	1	1	1	1	1	1	1	1	1	1	1	1	1	1	1	1	1	1	1	1	1	1	1	1	1	1	1	1	1	1	1	1	1	1
murC	murC	UDP-N-acetylmuramate--L-alanine ligase	49	49	1	1	1276				1314	1314	1314	1	1	1	1	1	1	1	1	1	1	1	1	1	1	1	1	1	1	1	1	1	1	1	1	1	1	1	1	1	1	1	1	1	1	1	1
murD	murD	UDP-N-acetylmuramoyl-L-alanine--D-glutamate ligase	49	49	1	1	1242				1350	1350	1350	1	1	1	1	1	1	1	1	1	1	1	1	1	1	1	1	1	1	1	1	1	1	1	1	1	1	1	1	1	1	1	1	1	1	1	1
murQ	murQ	N-acetylmuramic acid 6-phosphate etherase	49	49	1	1	1985				888	888	888	1	1	1	1	1	1	1	1	1	1	1	1	1	1	1	1	1	1	1	1	1	1	1	1	1	1	1	1	1	1	1	1	1	1	1	1
noc	noc	nucleoid occlusion protein	49	49	1	1	2093				840	840	840	1	1	1	1	1	1	1	1	1	1	1	1	1	1	1	1	1	1	1	1	1	1	1	1	1	1	1	1	1	1	1	1	1	1	1	1
nrdE	nrdE	class 1b ribonucleoside-diphosphate reductase subunit alpha	49	49	1	1	1569				2106	2106	2106	1	1	1	1	1	1	1	1	1	1	1	1	1	1	1	1	1	1	1	1	1	1	1	1	1	1	1	1	1	1	1	1	1	1	1	1
nrdF	nrdF	class 1b ribonucleoside-diphosphate reductase subunit beta	49	49	1	1	1806				969	969	969	1	1	1	1	1	1	1	1	1	1	1	1	1	1	1	1	1	1	1	1	1	1	1	1	1	1	1	1	1	1	1	1	1	1	1	1
nrdR	nrdR	transcriptional regulator NrdR	49	49	1	1	3278				471	471	471	1	1	1	1	1	1	1	1	1	1	1	1	1	1	1	1	1	1	1	1	1	1	1	1	1	1	1	1	1	1	1	1	1	1	1	1
nsaS	nsaS	histidine kinase	49	49	1	1	2820				897	897	897	1	1	1	1	1	1	1	1	1	1	1	1	1	1	1	1	1	1	1	1	1	1	1	1	1	1	1	1	1	1	1	1	1	1	1	1
nusA	nusA	transcription termination factor NusA	49	49	1	1	1410				1224	1224	1224	1	1	1	1	1	1	1	1	1	1	1	1	1	1	1	1	1	1	1	1	1	1	1	1	1	1	1	1	1	1	1	1	1	1	1	1
nusG	nusG	transcription termination/antitermination protein NusG	49	49	1	1	2920				549	549	549	1	1	1	1	1	1	1	1	1	1	1	1	1	1	1	1	1	1	1	1	1	1	1	1	1	1	1	1	1	1	1	1	1	1	1	1
obgE	obgE	GTPase ObgE	49	49	1	1	1314				1293	1293	1293	1	1	1	1	1	1	1	1	1	1	1	1	1	1	1	1	1	1	1	1	1	1	1	1	1	1	1	1	1	1	1	1	1	1	1	1
parC	parC	DNA topoisomerase IV subunit A	49	49	1	1	295				2403	2403	2403	1	1	1	1	1	1	1	1	1	1	1	1	1	1	1	1	1	1	1	1	1	1	1	1	1	1	1	1	1	1	1	1	1	1	1	1
pcrA	pcrA	DNA helicase PcrA	49	49	1	1	346				2190	2190	2190	1	1	1	1	1	1	1	1	1	1	1	1	1	1	1	1	1	1	1	1	1	1	1	1	1	1	1	1	1	1	1	1	1	1	1	1
pdhA	pdhA	pyruvate dehydrogenase (acetyl-transferring) E1 component subunit alpha	49	49	1	1	1578				1113	1113	1113	1	1	1	1	1	1	1	1	1	1	1	1	1	1	1	1	1	1	1	1	1	1	1	1	1	1	1	1	1	1	1	1	1	1	1	1
pdxS	pdxS	pyridoxal 5'-phosphate synthase lyase subunit PdxS	49	49	1	1	1986				888	888	888	1	1	1	1	1	1	1	1	1	1	1	1	1	1	1	1	1	1	1	1	1	1	1	1	1	1	1	1	1	1	1	1	1	1	1	1
pepF	pepF	oligoendopeptidase F	49	49	1	1	596				1809	1809	1809	1	1	1	1	1	1	1	1	1	1	1	1	1	1	1	1	1	1	1	1	1	1	1	1	1	1	1	1	1	1	1	1	1	1	1	1
perR	perR	peroxide-responsive transcriptional repressor PerR	49	49	1	1	494				453	465	455.939	1	1	1	1	1	1	1	1	1	1	1	1	1	1	1	1	1	1	1	1	1	1	1	1	1	1	1	1	1	1	1	1	1	1	1	1
pfkA	pfkA	6-phosphofructokinase	49	49	1	1	1808				969	969	969	1	1	1	1	1	1	1	1	1	1	1	1	1	1	1	1	1	1	1	1	1	1	1	1	1	1	1	1	1	1	1	1	1	1	1	1
pgsA	pgsA	CDP-diacylglycerol--glycerol-3-phosphate 3-phosphatidyltransferase	49	49	1	1	2782				582	582	582	1	1	1	1	1	1	1	1	1	1	1	1	1	1	1	1	1	1	1	1	1	1	1	1	1	1	1	1	1	1	1	1	1	1	1	1
pgsC	pgsC	poly-gamma-glutamate biosynthesis protein PgsC	49	49	1	1	3379				453	453	453	1	1	1	1	1	1	1	1	1	1	1	1	1	1	1	1	1	1	1	1	1	1	1	1	1	1	1	1	1	1	1	1	1	1	1	1
pheS	pheS	phenylalanine--tRNA ligase subunit alpha	49	49	1	1	1654				1059	1059	1059	1	1	1	1	1	1	1	1	1	1	1	1	1	1	1	1	1	1	1	1	1	1	1	1	1	1	1	1	1	1	1	1	1	1	1	1
plsX	plsX	phosphate acyltransferase PlsX	49	49	1	1	1784				978	978	978	1	1	1	1	1	1	1	1	1	1	1	1	1	1	1	1	1	1	1	1	1	1	1	1	1	1	1	1	1	1	1	1	1	1	1	1
plsY	plsY	glycerol-3-phosphate 1-O-acyltransferase PlsY	49	49	1	1	2693				609	609	609	1	1	1	1	1	1	1	1	1	1	1	1	1	1	1	1	1	1	1	1	1	1	1	1	1	1	1	1	1	1	1	1	1	1	1	1
pmtB	pmtB	phenol-soluble modulin export ABC transporter permease subunit PmtB	49	49	1	1	3746				660	660	660	1	1	1	1	1	1	1	1	1	1	1	1	1	1	1	1	1	1	1	1	1	1	1	1	1	1	1	1	1	1	1	1	1	1	1	1
pmtD	pmtD	phenol-soluble modulin export ABC transporter permease subunit PmtD	49	49	1	1	2307				732	732	732	1	1	1	1	1	1	1	1	1	1	1	1	1	1	1	1	1	1	1	1	1	1	1	1	1	1	1	1	1	1	1	1	1	1	1	1
polC_2~~~polC_1~~~polC	polC_2;polC_1;polC	DNA polymerase III subunit alpha	49	50	1.02041	1	3969				942	4317	4230.72	1	1	1	1	1	1	1	1	1	1	1	1	1	1	1	1	1	1	1	1	1	1	1	1	1	1	1	1	1	1	1	1	1	1	1	1
prfA	prfA	peptide chain release factor 1	49	49	1	1	1623				1077	1077	1077	1	1	1	1	1	1	1	1	1	1	1	1	1	1	1	1	1	1	1	1	1	1	1	1	1	1	1	1	1	1	1	1	1	1	1	1
prfB	prfB	peptide chain release factor 2	49	49	1	1	3353				1002	1002	1002	1	1	1	1	1	1	1	1	1	1	1	1	1	1	1	1	1	1	1	1	1	1	1	1	1	1	1	1	1	1	1	1	1	1	1	1
proC	proC	pyrroline-5-carboxylate reductase	49	49	1	1	2107				822	822	822	1	1	1	1	1	1	1	1	1	1	1	1	1	1	1	1	1	1	1	1	1	1	1	1	1	1	1	1	1	1	1	1	1	1	1	1
pruA_2~~~pruA_1~~~pruA	pruA_2;pruA_1;pruA	L-glutamate gamma-semialdehyde dehydrogenase	49	50	1.02041	1	3217				600	1545	1513.44	1	1	1	1	1	1	1	1	1	1	1	1	1	1	1	1	1	1	1	1	1	1	1	1	1	1	1	1	1	1	1	1	1	1	1	1
pstB	pstB	phosphate ABC transporter ATP-binding protein PstB	49	49	1	1	2018				876	876	876	1	1	1	1	1	1	1	1	1	1	1	1	1	1	1	1	1	1	1	1	1	1	1	1	1	1	1	1	1	1	1	1	1	1	1	1
pstC	pstC	phosphate ABC transporter permease subunit PstC	49	49	1	1	1900				927	927	927	1	1	1	1	1	1	1	1	1	1	1	1	1	1	1	1	1	1	1	1	1	1	1	1	1	1	1	1	1	1	1	1	1	1	1	1
pth	pth	aminoacyl-tRNA hydrolase	49	49	1	1	2816				573	573	573	1	1	1	1	1	1	1	1	1	1	1	1	1	1	1	1	1	1	1	1	1	1	1	1	1	1	1	1	1	1	1	1	1	1	1	1
ptsP	ptsP	phosphoenolpyruvate--protein phosphotransferase	49	49	1	1	673				1719	1719	1719	1	1	1	1	1	1	1	1	1	1	1	1	1	1	1	1	1	1	1	1	1	1	1	1	1	1	1	1	1	1	1	1	1	1	1	1
purB	purB	adenylosuccinate lyase	49	49	1	1	1307				1296	1296	1296	1	1	1	1	1	1	1	1	1	1	1	1	1	1	1	1	1	1	1	1	1	1	1	1	1	1	1	1	1	1	1	1	1	1	1	1
purF	purF	amidophosphoribosyltransferase	49	49	1	1	2732				1485	1485	1485	1	1	1	1	1	1	1	1	1	1	1	1	1	1	1	1	1	1	1	1	1	1	1	1	1	1	1	1	1	1	1	1	1	1	1	1
purH	purH	bifunctional phosphoribosylaminoimidazolecarboxamide formyltransferase/inosine monophosphate cyclohydrolase	49	49	1	1	1005				1479	1479	1479	1	1	1	1	1	1	1	1	1	1	1	1	1	1	1	1	1	1	1	1	1	1	1	1	1	1	1	1	1	1	1	1	1	1	1	1
purL	purL	phosphoribosylformylglycinamidine synthase subunit PurL	49	49	1	1	348				2190	2190	2190	1	1	1	1	1	1	1	1	1	1	1	1	1	1	1	1	1	1	1	1	1	1	1	1	1	1	1	1	1	1	1	1	1	1	1	1
purQ	purQ	phosphoribosylformylglycinamidine synthase subunit PurQ	49	49	1	1	2465				672	672	672	1	1	1	1	1	1	1	1	1	1	1	1	1	1	1	1	1	1	1	1	1	1	1	1	1	1	1	1	1	1	1	1	1	1	1	1
purR	purR	pur operon repressor	49	49	1	1	2105				825	825	825	1	1	1	1	1	1	1	1	1	1	1	1	1	1	1	1	1	1	1	1	1	1	1	1	1	1	1	1	1	1	1	1	1	1	1	1
purS	purS	phosphoribosylformylglycinamidine synthase subunit PurS	49	49	1	1	1179				261	261	261	1	1	1	1	1	1	1	1	1	1	1	1	1	1	1	1	1	1	1	1	1	1	1	1	1	1	1	1	1	1	1	1	1	1	1	1
pyk	pyk	pyruvate kinase	49	49	1	1	643				1758	1758	1758	1	1	1	1	1	1	1	1	1	1	1	1	1	1	1	1	1	1	1	1	1	1	1	1	1	1	1	1	1	1	1	1	1	1	1	1
pyrH	pyrH	UMP kinase	49	49	1	1	2326				723	723	723	1	1	1	1	1	1	1	1	1	1	1	1	1	1	1	1	1	1	1	1	1	1	1	1	1	1	1	1	1	1	1	1	1	1	1	1
qoxA	qoxA	cytochrome aa3 quinol oxidase subunit II	49	49	1	1	1555				1125	1125	1125	1	1	1	1	1	1	1	1	1	1	1	1	1	1	1	1	1	1	1	1	1	1	1	1	1	1	1	1	1	1	1	1	1	1	1	1
qoxB	qoxB	cytochrome aa3 quinol oxidase subunit I	49	49	1	1	460				1989	1989	1989	1	1	1	1	1	1	1	1	1	1	1	1	1	1	1	1	1	1	1	1	1	1	1	1	1	1	1	1	1	1	1	1	1	1	1	1
qoxC	qoxC	cytochrome aa3 quinol oxidase subunit III	49	49	1	1	2703				606	606	606	1	1	1	1	1	1	1	1	1	1	1	1	1	1	1	1	1	1	1	1	1	1	1	1	1	1	1	1	1	1	1	1	1	1	1	1
qoxD	qoxD	cytochrome aa3 quinol oxidase subunit IV	49	49	1	1	788				291	291	291	1	1	1	1	1	1	1	1	1	1	1	1	1	1	1	1	1	1	1	1	1	1	1	1	1	1	1	1	1	1	1	1	1	1	1	1
queA	queA	tRNA preQ1(34) S-adenosylmethionine ribosyltransferase-isomerase QueA	49	49	1	1	3603				1026	1026	1026	1	1	1	1	1	1	1	1	1	1	1	1	1	1	1	1	1	1	1	1	1	1	1	1	1	1	1	1	1	1	1	1	1	1	1	1
queC	queC	7-cyano-7-deazaguanine synthase QueC	49	49	1	1	2466				672	672	672	1	1	1	1	1	1	1	1	1	1	1	1	1	1	1	1	1	1	1	1	1	1	1	1	1	1	1	1	1	1	1	1	1	1	1	1
queF	queF	preQ(1) synthase	49	49	1	1	3138				501	501	501	1	1	1	1	1	1	1	1	1	1	1	1	1	1	1	1	1	1	1	1	1	1	1	1	1	1	1	1	1	1	1	1	1	1	1	1
radC_2~~~radC_1~~~radC	radC_2;radC_1;radC	DNA repair protein RadC	49	53	1.08163	1	3175				180	681	627.566	1	1	1	1	1	1	1	1	1	1	1	1	1	1	1	1	1	1	1	1	1	1	1	1	1	1	1	1	1	1	1	1	1	1	1	1
rapZ	rapZ	RNase adapter RapZ	49	49	1	1	1943				909	909	909	1	1	1	1	1	1	1	1	1	1	1	1	1	1	1	1	1	1	1	1	1	1	1	1	1	1	1	1	1	1	1	1	1	1	1	1
rbfA	rbfA	30S ribosome-binding factor RbfA	49	49	1	1	77				351	351	351	1	1	1	1	1	1	1	1	1	1	1	1	1	1	1	1	1	1	1	1	1	1	1	1	1	1	1	1	1	1	1	1	1	1	1	1
rbsU	rbsU	ribose transporter RbsU	49	49	1	1	2003				882	882	882	1	1	1	1	1	1	1	1	1	1	1	1	1	1	1	1	1	1	1	1	1	1	1	1	1	1	1	1	1	1	1	1	1	1	1	1
recA	recA	recombinase RecA	49	49	1	1	1655				1056	1056	1056	1	1	1	1	1	1	1	1	1	1	1	1	1	1	1	1	1	1	1	1	1	1	1	1	1	1	1	1	1	1	1	1	1	1	1	1
recF	recF	DNA replication/repair protein RecF	49	49	1	1	1573				1116	1116	1116	1	1	1	1	1	1	1	1	1	1	1	1	1	1	1	1	1	1	1	1	1	1	1	1	1	1	1	1	1	1	1	1	1	1	1	1
recO	recO	DNA repair protein RecO	49	49	1	1	3496				762	762	762	1	1	1	1	1	1	1	1	1	1	1	1	1	1	1	1	1	1	1	1	1	1	1	1	1	1	1	1	1	1	1	1	1	1	1	1
recQ	recQ	DNA helicase RecQ	49	49	1	1	625				1779	1779	1779	1	1	1	1	1	1	1	1	1	1	1	1	1	1	1	1	1	1	1	1	1	1	1	1	1	1	1	1	1	1	1	1	1	1	1	1
recR	recR	recombination mediator RecR	49	49	1	1	2733				597	597	597	1	1	1	1	1	1	1	1	1	1	1	1	1	1	1	1	1	1	1	1	1	1	1	1	1	1	1	1	1	1	1	1	1	1	1	1
recU	recU	Holliday junction resolvase RecU	49	49	1	1	2608				630	630	630	1	1	1	1	1	1	1	1	1	1	1	1	1	1	1	1	1	1	1	1	1	1	1	1	1	1	1	1	1	1	1	1	1	1	1	1
rho	rho	transcription termination factor Rho	49	49	1	1	1269				1317	1317	1317	1	1	1	1	1	1	1	1	1	1	1	1	1	1	1	1	1	1	1	1	1	1	1	1	1	1	1	1	1	1	1	1	1	1	1	1
rlmH	rlmH	23S rRNA (pseudouridine(1915)-N(3))-methyltransferase RlmH	49	49	1	1	3245				480	480	480	1	1	1	1	1	1	1	1	1	1	1	1	1	1	1	1	1	1	1	1	1	1	1	1	1	1	1	1	1	1	1	1	1	1	1	1
rlmN	rlmN	23S rRNA (adenine(2503)-C(2))-methyltransferase RlmN	49	49	1	1	1601				1095	1095	1095	1	1	1	1	1	1	1	1	1	1	1	1	1	1	1	1	1	1	1	1	1	1	1	1	1	1	1	1	1	1	1	1	1	1	1	1
rnpA	rnpA	ribonuclease P protein component	49	49	1	1	118				348	348	348	1	1	1	1	1	1	1	1	1	1	1	1	1	1	1	1	1	1	1	1	1	1	1	1	1	1	1	1	1	1	1	1	1	1	1	1
rnr	rnr	ribonuclease R	49	49	1	1	308				2379	2379	2379	1	1	1	1	1	1	1	1	1	1	1	1	1	1	1	1	1	1	1	1	1	1	1	1	1	1	1	1	1	1	1	1	1	1	1	1
rny	rny	ribonuclease Y	49	49	1	1	842				1560	1560	1560	1	1	1	1	1	1	1	1	1	1	1	1	1	1	1	1	1	1	1	1	1	1	1	1	1	1	1	1	1	1	1	1	1	1	1	1
rplA	rplA	50S ribosomal protein L1	49	49	1	1	2374				696	696	696	1	1	1	1	1	1	1	1	1	1	1	1	1	1	1	1	1	1	1	1	1	1	1	1	1	1	1	1	1	1	1	1	1	1	1	1
rplB	rplB	50S ribosomal protein L2	49	49	1	1	2097				834	834	834	1	1	1	1	1	1	1	1	1	1	1	1	1	1	1	1	1	1	1	1	1	1	1	1	1	1	1	1	1	1	1	1	1	1	1	1
rplC	rplC	50S ribosomal protein L3	49	49	1	1	2485				666	666	666	1	1	1	1	1	1	1	1	1	1	1	1	1	1	1	1	1	1	1	1	1	1	1	1	1	1	1	1	1	1	1	1	1	1	1	1
rplD	rplD	50S ribosomal protein L4	49	49	1	1	2630				624	624	624	1	1	1	1	1	1	1	1	1	1	1	1	1	1	1	1	1	1	1	1	1	1	1	1	1	1	1	1	1	1	1	1	1	1	1	1
rplE	rplE	50S ribosomal protein L5	49	49	1	1	2961				540	540	540	1	1	1	1	1	1	1	1	1	1	1	1	1	1	1	1	1	1	1	1	1	1	1	1	1	1	1	1	1	1	1	1	1	1	1	1
rplF	rplF	50S ribosomal protein L6	49	49	1	1	2970				537	537	537	1	1	1	1	1	1	1	1	1	1	1	1	1	1	1	1	1	1	1	1	1	1	1	1	1	1	1	1	1	1	1	1	1	1	1	1
rplI	rplI	50S ribosomal protein L9	49	49	1	1	3422				447	447	447	1	1	1	1	1	1	1	1	1	1	1	1	1	1	1	1	1	1	1	1	1	1	1	1	1	1	1	1	1	1	1	1	1	1	1	1
rplJ	rplJ	50S ribosomal protein L10	49	49	1	1	3145				501	501	501	1	1	1	1	1	1	1	1	1	1	1	1	1	1	1	1	1	1	1	1	1	1	1	1	1	1	1	1	1	1	1	1	1	1	1	1
rplK	rplK	50S ribosomal protein L11	49	49	1	1	3660				423	423	423	1	1	1	1	1	1	1	1	1	1	1	1	1	1	1	1	1	1	1	1	1	1	1	1	1	1	1	1	1	1	1	1	1	1	1	1
rplL	rplL	50S ribosomal protein L7/L12	49	49	1	1	3963				369	369	369	1	1	1	1	1	1	1	1	1	1	1	1	1	1	1	1	1	1	1	1	1	1	1	1	1	1	1	1	1	1	1	1	1	1	1	1
rplM	rplM	50S ribosomal protein L13	49	49	1	1	3505				438	438	438	1	1	1	1	1	1	1	1	1	1	1	1	1	1	1	1	1	1	1	1	1	1	1	1	1	1	1	1	1	1	1	1	1	1	1	1
rplN	rplN	50S ribosomal protein L14	49	49	1	1	4218				369	369	369	1	1	1	1	1	1	1	1	1	1	1	1	1	1	1	1	1	1	1	1	1	1	1	1	1	1	1	1	1	1	1	1	1	1	1	1
rplO	rplO	50S ribosomal protein L15	49	49	1	1	3480				441	441	441	1	1	1	1	1	1	1	1	1	1	1	1	1	1	1	1	1	1	1	1	1	1	1	1	1	1	1	1	1	1	1	1	1	1	1	1
rplP	rplP	50S ribosomal protein L16	49	49	1	1	3538				435	435	435	1	1	1	1	1	1	1	1	1	1	1	1	1	1	1	1	1	1	1	1	1	1	1	1	1	1	1	1	1	1	1	1	1	1	1	1
rplQ	rplQ	50S ribosomal protein L17	49	49	1	1	4215				369	369	369	1	1	1	1	1	1	1	1	1	1	1	1	1	1	1	1	1	1	1	1	1	1	1	1	1	1	1	1	1	1	1	1	1	1	1	1
rplR	rplR	50S ribosomal protein L18	49	49	1	1	4290				363	363	363	1	1	1	1	1	1	1	1	1	1	1	1	1	1	1	1	1	1	1	1	1	1	1	1	1	1	1	1	1	1	1	1	1	1	1	1
rplS	rplS	50S ribosomal protein L19	49	49	1	1	630				351	351	351	1	1	1	1	1	1	1	1	1	1	1	1	1	1	1	1	1	1	1	1	1	1	1	1	1	1	1	1	1	1	1	1	1	1	1	1
rplT	rplT	50S ribosomal protein L20	49	49	1	1	18				357	357	357	1	1	1	1	1	1	1	1	1	1	1	1	1	1	1	1	1	1	1	1	1	1	1	1	1	1	1	1	1	1	1	1	1	1	1	1
rplU	rplU	50S ribosomal protein L21	49	49	1	1	605				309	309	309	1	1	1	1	1	1	1	1	1	1	1	1	1	1	1	1	1	1	1	1	1	1	1	1	1	1	1	1	1	1	1	1	1	1	1	1
rplV	rplV	50S ribosomal protein L22	49	49	1	1	59				354	354	354	1	1	1	1	1	1	1	1	1	1	1	1	1	1	1	1	1	1	1	1	1	1	1	1	1	1	1	1	1	1	1	1	1	1	1	1
rplW	rplW	50S ribosomal protein L23	49	49	1	1	941				276	276	276	1	1	1	1	1	1	1	1	1	1	1	1	1	1	1	1	1	1	1	1	1	1	1	1	1	1	1	1	1	1	1	1	1	1	1	1
rplX	rplX	50S ribosomal protein L24	49	49	1	1	465				318	318	318	1	1	1	1	1	1	1	1	1	1	1	1	1	1	1	1	1	1	1	1	1	1	1	1	1	1	1	1	1	1	1	1	1	1	1	1
rpmA	rpmA	50S ribosomal protein L27	49	49	1	1	848				285	285	285	1	1	1	1	1	1	1	1	1	1	1	1	1	1	1	1	1	1	1	1	1	1	1	1	1	1	1	1	1	1	1	1	1	1	1	1
rpmB	rpmB	50S ribosomal protein L28	49	49	1	1	1659				189	189	189	1	1	1	1	1	1	1	1	1	1	1	1	1	1	1	1	1	1	1	1	1	1	1	1	1	1	1	1	1	1	1	1	1	1	1	1
rpmC	rpmC	50S ribosomal protein L29	49	49	1	1	1501				210	210	210	1	1	1	1	1	1	1	1	1	1	1	1	1	1	1	1	1	1	1	1	1	1	1	1	1	1	1	1	1	1	1	1	1	1	1	1
rpmD	rpmD	50S ribosomal protein L30	49	49	1	1	1697				183	183	183	1	1	1	1	1	1	1	1	1	1	1	1	1	1	1	1	1	1	1	1	1	1	1	1	1	1	1	1	1	1	1	1	1	1	1	1
rpmF	rpmF	50S ribosomal protein L32	49	49	1	1	1747				174	174	174	1	1	1	1	1	1	1	1	1	1	1	1	1	1	1	1	1	1	1	1	1	1	1	1	1	1	1	1	1	1	1	1	1	1	1	1
rpmG_1	rpmG_1	50S ribosomal protein L33	49	49	1	1	1882				150	150	150	1	1	1	1	1	1	1	1	1	1	1	1	1	1	1	1	1	1	1	1	1	1	1	1	1	1	1	1	1	1	1	1	1	1	1	1
rpmG_2	rpmG_2	50S ribosomal protein L33	49	49	1	1	2502				150	150	150	1	1	1	1	1	1	1	1	1	1	1	1	1	1	1	1	1	1	1	1	1	1	1	1	1	1	1	1	1	1	1	1	1	1	1	1
rpmH	rpmH	50S ribosomal protein L34	49	49	1	1	2551				138	138	138	1	1	1	1	1	1	1	1	1	1	1	1	1	1	1	1	1	1	1	1	1	1	1	1	1	1	1	1	1	1	1	1	1	1	1	1
rpmI	rpmI	50S ribosomal protein L35	49	49	1	1	1571				201	201	201	1	1	1	1	1	1	1	1	1	1	1	1	1	1	1	1	1	1	1	1	1	1	1	1	1	1	1	1	1	1	1	1	1	1	1	1
rpmJ	rpmJ	50S ribosomal protein L36	49	49	1	1	2007				114	114	114	1	1	1	1	1	1	1	1	1	1	1	1	1	1	1	1	1	1	1	1	1	1	1	1	1	1	1	1	1	1	1	1	1	1	1	1
rpoB	rpoB	DNA-directed RNA polymerase subunit beta	49	49	1	1	134				3552	3552	3552	1	1	1	1	1	1	1	1	1	1	1	1	1	1	1	1	1	1	1	1	1	1	1	1	1	1	1	1	1	1	1	1	1	1	1	1
rpoD	rpoD	RNA polymerase sigma factor RpoD	49	49	1	1	1586				1107	1107	1107	1	1	1	1	1	1	1	1	1	1	1	1	1	1	1	1	1	1	1	1	1	1	1	1	1	1	1	1	1	1	1	1	1	1	1	1
rpsA	rpsA	30S ribosomal protein S1	49	49	1	1	1466				1179	1179	1179	1	1	1	1	1	1	1	1	1	1	1	1	1	1	1	1	1	1	1	1	1	1	1	1	1	1	1	1	1	1	1	1	1	1	1	1
rpsB	rpsB	30S ribosomal protein S2	49	49	1	1	2158				789	789	789	1	1	1	1	1	1	1	1	1	1	1	1	1	1	1	1	1	1	1	1	1	1	1	1	1	1	1	1	1	1	1	1	1	1	1	1
rpsC	rpsC	30S ribosomal protein S3	49	49	1	1	2521				654	654	654	1	1	1	1	1	1	1	1	1	1	1	1	1	1	1	1	1	1	1	1	1	1	1	1	1	1	1	1	1	1	1	1	1	1	1	1
rpsD	rpsD	30S ribosomal protein S4	49	49	1	1	2716				603	603	603	1	1	1	1	1	1	1	1	1	1	1	1	1	1	1	1	1	1	1	1	1	1	1	1	1	1	1	1	1	1	1	1	1	1	1	1
rpsE	rpsE	30S ribosomal protein S5	49	49	1	1	3141				501	501	501	1	1	1	1	1	1	1	1	1	1	1	1	1	1	1	1	1	1	1	1	1	1	1	1	1	1	1	1	1	1	1	1	1	1	1	1
rpsF	rpsF	30S ribosomal protein S6	49	49	1	1	724				297	297	297	1	1	1	1	1	1	1	1	1	1	1	1	1	1	1	1	1	1	1	1	1	1	1	1	1	1	1	1	1	1	1	1	1	1	1	1
rpsG	rpsG	30S ribosomal protein S7	49	49	1	1	3281				471	471	471	1	1	1	1	1	1	1	1	1	1	1	1	1	1	1	1	1	1	1	1	1	1	1	1	1	1	1	1	1	1	1	1	1	1	1	1
rpsH	rpsH	30S ribosomal protein S8	49	49	1	1	3910				399	399	399	1	1	1	1	1	1	1	1	1	1	1	1	1	1	1	1	1	1	1	1	1	1	1	1	1	1	1	1	1	1	1	1	1	1	1	1
rpsI	rpsI	30S ribosomal protein S9	49	49	1	1	3998				393	393	393	1	1	1	1	1	1	1	1	1	1	1	1	1	1	1	1	1	1	1	1	1	1	1	1	1	1	1	1	1	1	1	1	1	1	1	1
rpsJ	rpsJ	30S ribosomal protein S10	49	49	1	1	606				309	309	309	1	1	1	1	1	1	1	1	1	1	1	1	1	1	1	1	1	1	1	1	1	1	1	1	1	1	1	1	1	1	1	1	1	1	1	1
rpsK	rpsK	30S ribosomal protein S11	49	49	1	1	4029				390	390	390	1	1	1	1	1	1	1	1	1	1	1	1	1	1	1	1	1	1	1	1	1	1	1	1	1	1	1	1	1	1	1	1	1	1	1	1
rpsL	rpsL	30S ribosomal protein S12	49	49	1	1	2902				414	429	414.306	1	1	1	1	1	1	1	1	1	1	1	1	1	1	1	1	1	1	1	1	1	1	1	1	1	1	1	1	1	1	1	1	1	1	1	1
rpsM	rpsM	30S ribosomal protein S13	49	49	1	1	4243				366	366	366	1	1	1	1	1	1	1	1	1	1	1	1	1	1	1	1	1	1	1	1	1	1	1	1	1	1	1	1	1	1	1	1	1	1	1	1
rpsN	rpsN	30S ribosomal protein S14	49	49	1	1	1035				270	270	270	1	1	1	1	1	1	1	1	1	1	1	1	1	1	1	1	1	1	1	1	1	1	1	1	1	1	1	1	1	1	1	1	1	1	1	1
rpsO	rpsO	30S ribosomal protein S15	49	49	1	1	2924				270	270	270	1	1	1	1	1	1	1	1	1	1	1	1	1	1	1	1	1	1	1	1	1	1	1	1	1	1	1	1	1	1	1	1	1	1	1	1
rpsP	rpsP	30S ribosomal protein S16	49	49	1	1	943				276	276	276	1	1	1	1	1	1	1	1	1	1	1	1	1	1	1	1	1	1	1	1	1	1	1	1	1	1	1	1	1	1	1	1	1	1	1	1
rpsQ	rpsQ	30S ribosomal protein S17	49	49	1	1	3115				264	264	264	1	1	1	1	1	1	1	1	1	1	1	1	1	1	1	1	1	1	1	1	1	1	1	1	1	1	1	1	1	1	1	1	1	1	1	1
rpsR	rpsR	30S ribosomal protein S18	49	49	1	1	1288				243	243	243	1	1	1	1	1	1	1	1	1	1	1	1	1	1	1	1	1	1	1	1	1	1	1	1	1	1	1	1	1	1	1	1	1	1	1	1
rpsS	rpsS	30S ribosomal protein S19	49	49	1	1	915				279	279	279	1	1	1	1	1	1	1	1	1	1	1	1	1	1	1	1	1	1	1	1	1	1	1	1	1	1	1	1	1	1	1	1	1	1	1	1
rpsT	rpsT	30S ribosomal protein S20	49	49	1	1	1233				252	252	252	1	1	1	1	1	1	1	1	1	1	1	1	1	1	1	1	1	1	1	1	1	1	1	1	1	1	1	1	1	1	1	1	1	1	1	1
rpsU	rpsU	30S ribosomal protein S21	49	49	1	1	1729				177	177	177	1	1	1	1	1	1	1	1	1	1	1	1	1	1	1	1	1	1	1	1	1	1	1	1	1	1	1	1	1	1	1	1	1	1	1	1
rsbW	rsbW	anti-sigma B factor RsbW	49	49	1	1	3248				480	480	480	1	1	1	1	1	1	1	1	1	1	1	1	1	1	1	1	1	1	1	1	1	1	1	1	1	1	1	1	1	1	1	1	1	1	1	1
rsmC	;rsmC	methyltransferase;Ribosomal RNA small subunit methyltransferase C	49	49	1	1	3333				540	735	729.673	1	1	1	1	1	1	1	1	1	1	1	1	1	1	1	1	1	1	1	1	1	1	1	1	1	1	1	1	1	1	1	1	1	1	1	1
ruvB	ruvB	Holliday junction branch migration DNA helicase RuvB	49	49	1	1	1726				1005	1005	1005	1	1	1	1	1	1	1	1	1	1	1	1	1	1	1	1	1	1	1	1	1	1	1	1	1	1	1	1	1	1	1	1	1	1	1	1
ruvX	ruvX	Holliday junction resolvase RuvX	49	49	1	1	3589				429	429	429	1	1	1	1	1	1	1	1	1	1	1	1	1	1	1	1	1	1	1	1	1	1	1	1	1	1	1	1	1	1	1	1	1	1	1	1
sarA	sarA	global transcriptional regulator SarA	49	49	1	1	4176				375	375	375	1	1	1	1	1	1	1	1	1	1	1	1	1	1	1	1	1	1	1	1	1	1	1	1	1	1	1	1	1	1	1	1	1	1	1	1
sat_2~~~sat_1~~~sat	sat_2;sat_1;sat	sulfate adenylyltransferase	49	51	1.04082	1	3182				381	1179	1131.06	1	1	1	1	1	1	1	1	1	1	1	1	1	1	1	1	1	1	1	1	1	1	1	1	1	1	1	1	1	1	1	1	1	1	1	1
sdaAA	sdaAA	L-serine ammonia-lyase iron-sulfur-dependent subunit alpha	49	49	1	1	1963				900	900	900	1	1	1	1	1	1	1	1	1	1	1	1	1	1	1	1	1	1	1	1	1	1	1	1	1	1	1	1	1	1	1	1	1	1	1	1
sdhA	sdhA	succinate dehydrogenase flavoprotein subunit	49	49	1	1	642				1767	1767	1767	1	1	1	1	1	1	1	1	1	1	1	1	1	1	1	1	1	1	1	1	1	1	1	1	1	1	1	1	1	1	1	1	1	1	1	1
sdhB	sdhB	succinate dehydrogenase	49	49	1	1	2087				843	843	843	1	1	1	1	1	1	1	1	1	1	1	1	1	1	1	1	1	1	1	1	1	1	1	1	1	1	1	1	1	1	1	1	1	1	1	1
sdrH	;sdrH	hypothetical protein;MSCRAMM-like protein SdrH;SdrH family protein	49	49	1	1	4241				525	1554	1401.31	1	1	1	1	1	1	1	1	1	1	1	1	1	1	1	1	1	1	1	1	1	1	1	1	1	1	1	1	1	1	1	1	1	1	1	1
secA	secA	preprotein translocase subunit SecA	49	49	1	1	274				2535	2535	2535	1	1	1	1	1	1	1	1	1	1	1	1	1	1	1	1	1	1	1	1	1	1	1	1	1	1	1	1	1	1	1	1	1	1	1	1
secDF	secDF	protein translocase subunit SecDF	49	49	1	1	328				2292	2292	2292	1	1	1	1	1	1	1	1	1	1	1	1	1	1	1	1	1	1	1	1	1	1	1	1	1	1	1	1	1	1	1	1	1	1	1	1
secE	secE	preprotein translocase subunit SecE	49	49	1	1	1696				183	183	183	1	1	1	1	1	1	1	1	1	1	1	1	1	1	1	1	1	1	1	1	1	1	1	1	1	1	1	1	1	1	1	1	1	1	1	1
secG	secG	preprotein translocase subunit SecG	49	49	1	1	1350				234	234	234	1	1	1	1	1	1	1	1	1	1	1	1	1	1	1	1	1	1	1	1	1	1	1	1	1	1	1	1	1	1	1	1	1	1	1	1
secY_1	secY_1	preprotein translocase subunit SecY	49	49	1	1	1315				1293	1293	1293	1	1	1	1	1	1	1	1	1	1	1	1	1	1	1	1	1	1	1	1	1	1	1	1	1	1	1	1	1	1	1	1	1	1	1	1
secY2	secY2;	Accessory Sec system protein translocase subunit SecY2;phosphate/phosphite/phosphonate ABC transporter substrate-binding protein	49	50	1.02041	1	74				366	957	935.46	1	1	1	1	1	1	1	1	1	1	1	1	1	1	1	1	1	1	1	1	1	1	1	1	1	1	1	1	1	1	1	1	1	1	1	1
serS	serS	serine--tRNA ligase	49	49	1	1	1323				1287	1287	1287	1	1	1	1	1	1	1	1	1	1	1	1	1	1	1	1	1	1	1	1	1	1	1	1	1	1	1	1	1	1	1	1	1	1	1	1
sigB	sigB	RNA polymerase sigma factor SigB	49	49	1	1	2181				771	771	771	1	1	1	1	1	1	1	1	1	1	1	1	1	1	1	1	1	1	1	1	1	1	1	1	1	1	1	1	1	1	1	1	1	1	1	1
spoVG	spoVG	septation regulator SpoVG	49	49	1	1	610				309	309	309	1	1	1	1	1	1	1	1	1	1	1	1	1	1	1	1	1	1	1	1	1	1	1	1	1	1	1	1	1	1	1	1	1	1	1	1
spxA	spxA	transcriptional regulator SpxA	49	49	1	1	3957				396	396	396	1	1	1	1	1	1	1	1	1	1	1	1	1	1	1	1	1	1	1	1	1	1	1	1	1	1	1	1	1	1	1	1	1	1	1	1
ssb~~~ssb_2	ssb;ssb_2	single-stranded DNA-binding protein	49	49	1	1	4096				507	519	518.02	1	1	1	1	1	1	1	1	1	1	1	1	1	1	1	1	1	1	1	1	1	1	1	1	1	1	1	1	1	1	1	1	1	1	1	1
sucC	sucC	ADP-forming succinate--CoA ligase subunit beta	49	49	1	1	1484				1167	1167	1167	1	1	1	1	1	1	1	1	1	1	1	1	1	1	1	1	1	1	1	1	1	1	1	1	1	1	1	1	1	1	1	1	1	1	1	1
sucD_2~~~sucD_1~~~sucD	sucD_2;sucD_1;sucD	succinate--CoA ligase subunit alpha	49	50	1.02041	1	3122				312	909	890.82	1	1	1	1	1	1	1	1	1	1	1	1	1	1	1	1	1	1	1	1	1	1	1	1	1	1	1	1	1	1	1	1	1	1	1	1
sufB	sufB	Fe-S cluster assembly protein SufB	49	49	1	1	1155				1398	1398	1398	1	1	1	1	1	1	1	1	1	1	1	1	1	1	1	1	1	1	1	1	1	1	1	1	1	1	1	1	1	1	1	1	1	1	1	1
sufC	sufC	Fe-S cluster assembly ATPase SufC	49	49	1	1	2198				762	762	762	1	1	1	1	1	1	1	1	1	1	1	1	1	1	1	1	1	1	1	1	1	1	1	1	1	1	1	1	1	1	1	1	1	1	1	1
sufD	sufD	Fe-S cluster assembly protein SufD	49	49	1	1	1281				1308	1308	1308	1	1	1	1	1	1	1	1	1	1	1	1	1	1	1	1	1	1	1	1	1	1	1	1	1	1	1	1	1	1	1	1	1	1	1	1
tagD	tagD	glycerol-3-phosphate cytidylyltransferase	49	49	1	1	3908				399	399	399	1	1	1	1	1	1	1	1	1	1	1	1	1	1	1	1	1	1	1	1	1	1	1	1	1	1	1	1	1	1	1	1	1	1	1	1
tagG	tagG	teichoic acids export ABC transporter permease subunit TagG	49	49	1	1	2122				813	813	813	1	1	1	1	1	1	1	1	1	1	1	1	1	1	1	1	1	1	1	1	1	1	1	1	1	1	1	1	1	1	1	1	1	1	1	1
tagH	tagH	teichoic acids export ABC transporter ATP-binding subunit TagH	49	49	1	1	2147				795	795	795	1	1	1	1	1	1	1	1	1	1	1	1	1	1	1	1	1	1	1	1	1	1	1	1	1	1	1	1	1	1	1	1	1	1	1	1
tgt	tgt	tRNA guanosine(34) transglycosylase Tgt	49	49	1	1	1522				1140	1140	1140	1	1	1	1	1	1	1	1	1	1	1	1	1	1	1	1	1	1	1	1	1	1	1	1	1	1	1	1	1	1	1	1	1	1	1	1
thiD	thiD	bifunctional hydroxymethylpyrimidine kinase/phosphomethylpyrimidine kinase	49	49	1	1	2098				834	834	834	1	1	1	1	1	1	1	1	1	1	1	1	1	1	1	1	1	1	1	1	1	1	1	1	1	1	1	1	1	1	1	1	1	1	1	1
thiE	thiE	thiamine-phosphate diphosphorylase	49	49	1	1	2752				426	648	643.469	1	1	1	1	1	1	1	1	1	1	1	1	1	1	1	1	1	1	1	1	1	1	1	1	1	1	1	1	1	1	1	1	1	1	1	1
thrS	thrS	threonine--tRNA ligase	49	49	1	1	1805				1938	1938	1938	1	1	1	1	1	1	1	1	1	1	1	1	1	1	1	1	1	1	1	1	1	1	1	1	1	1	1	1	1	1	1	1	1	1	1	1
tig	tig	trigger factor	49	49	1	1	1289				1302	1302	1302	1	1	1	1	1	1	1	1	1	1	1	1	1	1	1	1	1	1	1	1	1	1	1	1	1	1	1	1	1	1	1	1	1	1	1	1
topA	topA	type I DNA topoisomerase	49	49	1	1	416				2070	2070	2070	1	1	1	1	1	1	1	1	1	1	1	1	1	1	1	1	1	1	1	1	1	1	1	1	1	1	1	1	1	1	1	1	1	1	1	1
tpiA	tpiA	triose-phosphate isomerase	49	49	1	1	2199				762	762	762	1	1	1	1	1	1	1	1	1	1	1	1	1	1	1	1	1	1	1	1	1	1	1	1	1	1	1	1	1	1	1	1	1	1	1	1
trmD	trmD	tRNA (guanosine(37)-N1)-methyltransferase TrmD	49	49	1	1	2293				738	738	738	1	1	1	1	1	1	1	1	1	1	1	1	1	1	1	1	1	1	1	1	1	1	1	1	1	1	1	1	1	1	1	1	1	1	1	1
trmFO	trmFO	FADH(2)-oxidizing methylenetetrahydrofolate--tRNA-(uracil(54)-C(5))- methyltransferase TrmFO	49	49	1	1	1283				1308	1308	1308	1	1	1	1	1	1	1	1	1	1	1	1	1	1	1	1	1	1	1	1	1	1	1	1	1	1	1	1	1	1	1	1	1	1	1	1
trpB~~~trpB_1~~~trpB_2	trpB;trpB_1;trpB_2	tryptophan synthase subunit beta	49	50	1.02041	1	4262				312	1236	1186.56	1	1	1	1	1	1	1	1	1	1	1	1	1	1	1	1	1	1	1	1	1	1	1	1	1	1	1	1	1	1	1	1	1	1	1	1
trpS_1	trpS_1	tryptophan--tRNA ligase	49	49	1	1	1755				990	990	990	1	1	1	1	1	1	1	1	1	1	1	1	1	1	1	1	1	1	1	1	1	1	1	1	1	1	1	1	1	1	1	1	1	1	1	1
truB	truB	tRNA pseudouridine synthase B	49	49	1	1	3680				918	918	918	1	1	1	1	1	1	1	1	1	1	1	1	1	1	1	1	1	1	1	1	1	1	1	1	1	1	1	1	1	1	1	1	1	1	1	1
trxA	trxA	thioredoxin	49	49	1	1	1911				315	315	315	1	1	1	1	1	1	1	1	1	1	1	1	1	1	1	1	1	1	1	1	1	1	1	1	1	1	1	1	1	1	1	1	1	1	1	1
trxB	trxB	thioredoxin-disulfide reductase	49	49	1	1	1887				933	933	933	1	1	1	1	1	1	1	1	1	1	1	1	1	1	1	1	1	1	1	1	1	1	1	1	1	1	1	1	1	1	1	1	1	1	1	1
tsf	tsf	translation elongation factor Ts	49	49	1	1	2014				879	879	879	1	1	1	1	1	1	1	1	1	1	1	1	1	1	1	1	1	1	1	1	1	1	1	1	1	1	1	1	1	1	1	1	1	1	1	1
tuf	tuf	elongation factor Tu	49	49	1	1	1457				1185	1185	1185	1	1	1	1	1	1	1	1	1	1	1	1	1	1	1	1	1	1	1	1	1	1	1	1	1	1	1	1	1	1	1	1	1	1	1	1
typA	typA	translational GTPase TypA	49	49	1	1	570				1848	1848	1848	1	1	1	1	1	1	1	1	1	1	1	1	1	1	1	1	1	1	1	1	1	1	1	1	1	1	1	1	1	1	1	1	1	1	1	1
udk	udk	uridine kinase	49	49	1	1	2627				624	624	624	1	1	1	1	1	1	1	1	1	1	1	1	1	1	1	1	1	1	1	1	1	1	1	1	1	1	1	1	1	1	1	1	1	1	1	1
upp	upp	uracil phosphoribosyltransferase	49	49	1	1	2600				630	630	630	1	1	1	1	1	1	1	1	1	1	1	1	1	1	1	1	1	1	1	1	1	1	1	1	1	1	1	1	1	1	1	1	1	1	1	1
ureB	ureB	urease subunit beta	49	49	1	1	3415				387	402	401.694	1	1	1	1	1	1	1	1	1	1	1	1	1	1	1	1	1	1	1	1	1	1	1	1	1	1	1	1	1	1	1	1	1	1	1	1
ureC	ureC	urease subunit alpha	49	49	1	1	682				1716	1716	1716	1	1	1	1	1	1	1	1	1	1	1	1	1	1	1	1	1	1	1	1	1	1	1	1	1	1	1	1	1	1	1	1	1	1	1	1
ureE	ureE	urease accessory protein UreE	49	49	1	1	1661				453	453	453	1	1	1	1	1	1	1	1	1	1	1	1	1	1	1	1	1	1	1	1	1	1	1	1	1	1	1	1	1	1	1	1	1	1	1	1
ureG	ureG	urease accessory protein UreG	49	49	1	1	2664				615	615	615	1	1	1	1	1	1	1	1	1	1	1	1	1	1	1	1	1	1	1	1	1	1	1	1	1	1	1	1	1	1	1	1	1	1	1	1
uvrA_1~~~uvrA_2~~~uvrA	uvrA_1;uvrA_2;uvrA	excinuclease ABC subunit UvrA	49	50	1.02041	1	3709				1041	2838	2781.18	1	1	1	1	1	1	1	1	1	1	1	1	1	1	1	1	1	1	1	1	1	1	1	1	1	1	1	1	1	1	1	1	1	1	1	1
uvrB	uvrB	excinuclease ABC subunit UvrB	49	49	1	1	454				1998	1998	1998	1	1	1	1	1	1	1	1	1	1	1	1	1	1	1	1	1	1	1	1	1	1	1	1	1	1	1	1	1	1	1	1	1	1	1	1
uvrC	uvrC	excinuclease ABC subunit UvrC	49	49	1	1	626				1785	1785	1785	1	1	1	1	1	1	1	1	1	1	1	1	1	1	1	1	1	1	1	1	1	1	1	1	1	1	1	1	1	1	1	1	1	1	1	1
vraR	vraR	two-component system response regulator VraR	49	49	1	1	2598				630	630	630	1	1	1	1	1	1	1	1	1	1	1	1	1	1	1	1	1	1	1	1	1	1	1	1	1	1	1	1	1	1	1	1	1	1	1	1
vraX	vraX	C1q-binding complement inhibitor VraX	49	49	1	1	1715				180	180	180	1	1	1	1	1	1	1	1	1	1	1	1	1	1	1	1	1	1	1	1	1	1	1	1	1	1	1	1	1	1	1	1	1	1	1	1
walK	walK	cell wall metabolism sensor histidine kinase WalK	49	49	1	1	581				1833	1833	1833	1	1	1	1	1	1	1	1	1	1	1	1	1	1	1	1	1	1	1	1	1	1	1	1	1	1	1	1	1	1	1	1	1	1	1	1
whiA	whiA	DNA-binding protein WhiA	49	49	1	1	1856				945	945	945	1	1	1	1	1	1	1	1	1	1	1	1	1	1	1	1	1	1	1	1	1	1	1	1	1	1	1	1	1	1	1	1	1	1	1	1
xerD	xerD	site-specific tyrosine recombinase XerD	49	49	1	1	3990				888	888	888	1	1	1	1	1	1	1	1	1	1	1	1	1	1	1	1	1	1	1	1	1	1	1	1	1	1	1	1	1	1	1	1	1	1	1	1
xpt	xpt	xanthine phosphoribosyltransferase	49	49	1	1	2791				579	579	579	1	1	1	1	1	1	1	1	1	1	1	1	1	1	1	1	1	1	1	1	1	1	1	1	1	1	1	1	1	1	1	1	1	1	1	1
xylB	xylB	xylulokinase	49	49	1	1	981				1491	1491	1491	1	1	1	1	1	1	1	1	1	1	1	1	1	1	1	1	1	1	1	1	1	1	1	1	1	1	1	1	1	1	1	1	1	1	1	1
yaaA	yaaA	S4 domain-containing protein YaaA	49	49	1	1	1329				237	237	237	1	1	1	1	1	1	1	1	1	1	1	1	1	1	1	1	1	1	1	1	1	1	1	1	1	1	1	1	1	1	1	1	1	1	1	1
ychF	ychF	redox-regulated ATPase YchF	49	49	1	1	1598				1098	1098	1098	1	1	1	1	1	1	1	1	1	1	1	1	1	1	1	1	1	1	1	1	1	1	1	1	1	1	1	1	1	1	1	1	1	1	1	1
ygs	ygs	S1 domain-containing post-transcriptional regulator Ygs	49	49	1	1	4102				381	381	381	1	1	1	1	1	1	1	1	1	1	1	1	1	1	1	1	1	1	1	1	1	1	1	1	1	1	1	1	1	1	1	1	1	1	1	1
yhaM	yhaM	3'-5' exoribonuclease YhaM	49	49	1	1	1866				942	942	942	1	1	1	1	1	1	1	1	1	1	1	1	1	1	1	1	1	1	1	1	1	1	1	1	1	1	1	1	1	1	1	1	1	1	1	1
yidC_1	yidC_1	membrane protein insertase YidC	49	49	1	1	195				837	837	837	1	1	1	1	1	1	1	1	1	1	1	1	1	1	1	1	1	1	1	1	1	1	1	1	1	1	1	1	1	1	1	1	1	1	1	1
yidC_2	yidC_2	membrane protein insertase YidC	49	49	1	1	3081				849	873	872.51	1	1	1	1	1	1	1	1	1	1	1	1	1	1	1	1	1	1	1	1	1	1	1	1	1	1	1	1	1	1	1	1	1	1	1	1
yjbH	yjbH	protease adaptor protein YjbH	49	49	1	1	2141				798	798	798	1	1	1	1	1	1	1	1	1	1	1	1	1	1	1	1	1	1	1	1	1	1	1	1	1	1	1	1	1	1	1	1	1	1	1	1
ylqF	ylqF	ribosome biogenesis GTPase YlqF	49	49	1	1	2050				864	864	864	1	1	1	1	1	1	1	1	1	1	1	1	1	1	1	1	1	1	1	1	1	1	1	1	1	1	1	1	1	1	1	1	1	1	1	1
ytxJ	ytxJ	bacillithiol system redox-active protein YtxJ	49	49	1	1	419				321	321	321	1	1	1	1	1	1	1	1	1	1	1	1	1	1	1	1	1	1	1	1	1	1	1	1	1	1	1	1	1	1	1	1	1	1	1	1
yycF	yycF	response regulator YycF	49	49	1	1	2364				702	702	702	1	1	1	1	1	1	1	1	1	1	1	1	1	1	1	1	1	1	1	1	1	1	1	1	1	1	1	1	1	1	1	1	1	1	1	1
yycI	yycI	two-component system regulatory protein YycI	49	49	1	1	2151				792	792	792	1	1	1	1	1	1	1	1	1	1	1	1	1	1	1	1	1	1	1	1	1	1	1	1	1	1	1	1	1	1	1	1	1	1	1	1
zwf_1	zwf_1	glucose-6-phosphate dehydrogenase	49	49	1	1	2730				1485	1485	1485	1	1	1	1	1	1	1	1	1	1	1	1	1	1	1	1	1	1	1	1	1	1	1	1	1	1	1	1	1	1	1	1	1	1	1	1
asp2_1~~~asp2_2~~~asp2	asp2_1;asp2_2;asp2	accessory Sec system protein Asp2	48	50	1.04167	1	3079				222	1560	1409.1	1	1	1	1	1	1	1	1	1	1	1	1	1	1	1	1	1	1	1	1	1	1	1	1	1	1	1	1	1	1	1	1	1	1	1	1
bioA	;bioA	adenosylmethionine-8-amino-7-oxononanoate aminotransferase;8-amino-7-oxononanoate synthase;Adenosylmethionine-8-amino-7-oxononanoate aminotransferase	48	96	2	1	307				360	2499	1238.72	1	1	1	1	1	1	1	1	1	1	1	1	1	1	1	1	1	1	1	1	1	1	1	0	1	1	1	1	1	1	1	1	1	1	1	1
graF	graF	glycopeptide resistance-associated protein GraF	48	48	1	1	1947				135	135	135	1	1	1	1	1	1	1	1	1	1	1	1	1	1	1	1	1	1	1	1	1	1	1	1	1	1	1	1	1	1	1	1	1	1	1	1
group_1510		DNA processing protein DprA	48	49	1.02083	1	1744				363	876	853.592	1	1	1	1	1	1	1	1	1	0	1	1	1	1	1	1	1	1	1	1	1	1	1	1	1	1	1	1	1	1	1	1	1	1	1	1
group_171		ABC transporter permease	48	48	1	1	189				669	732	729.375	1	1	1	1	1	1	1	1	1	1	1	1	1	1	1	1	1	1	1	1	1	1	1	1	1	1	1	1	1	1	1	1	1	1	1	1
group_1826		phosphate ABC transporter permease	48	48	1	1	2116				816	816	816	1	1	1	1	1	1	1	1	1	1	1	1	1	1	1	1	1	1	1	1	1	1	1	1	1	1	1	1	1	1	1	1	1	1	1	1
group_1847		phosphate ABC transporter permease	48	48	1	1	2138				801	801	801	1	1	1	1	1	1	1	1	1	1	1	1	1	1	1	1	1	1	1	1	1	1	1	1	1	1	1	1	1	1	1	1	1	1	1	1
group_1900		RpiR family transcriptional regulator	48	48	1	1	2202				762	762	762	1	1	1	1	1	1	1	1	1	1	1	1	1	1	1	1	1	1	1	1	1	0	1	1	1	1	1	1	1	1	1	1	1	1	1	1
group_2120		nitrate reductase	48	48	1	1	2440				678	678	678	1	1	1	1	1	1	1	1	1	1	1	1	1	1	1	1	1	1	1	1	1	1	1	1	1	1	1	1	1	1	1	1	1	1	1	1
group_2138		cysteine protease	48	48	1	1	2460				1188	1188	1188	1	1	1	1	1	1	1	1	1	1	1	1	1	1	1	1	1	1	1	1	1	1	1	0	1	1	1	1	1	1	1	1	1	1	1	1
group_2154		peptide ABC transporter ATP-binding protein	48	48	1	1	2478				918	942	941.5	1	1	1	1	1	1	1	1	1	1	1	1	1	1	1	1	1	1	1	1	1	1	1	1	1	1	1	1	1	1	1	1	1	1	1	1
group_2380		alpha-glucoside-specific PTS transporter subunit IIBC	48	49	1.02083	1	2736				543	1590	1558.1	1	1	1	1	1	1	1	1	1	1	1	1	1	1	1	1	1	1	1	1	1	0	1	1	1	1	1	1	1	1	1	1	1	1	1	1
group_2722		peptide ABC transporter ATP-binding protein	48	49	1.02083	1	3130				357	1080	1056.86	1	1	1	1	1	1	1	1	1	1	1	1	1	1	1	1	1	1	1	1	1	1	1	1	1	1	1	1	1	1	1	1	1	1	1	1
group_2723		peptide ABC transporter permease	48	49	1.02083	1	3131				348	927	906.367	1	1	1	1	1	1	1	1	1	1	1	1	1	1	1	1	1	1	1	1	1	1	1	1	1	1	1	1	1	1	1	1	1	1	1	1
group_2794		accessory Sec system protein Asp3	48	51	1.0625	1	3213				198	573	531.235	1	1	1	1	1	1	1	1	1	1	1	1	1	1	1	1	1	1	1	1	1	1	1	1	1	1	1	1	1	1	1	1	1	1	1	1
group_3006		PH domain-containing protein	48	48	1	1	3446				480	480	480	1	1	1	1	1	1	1	1	1	1	1	1	1	1	1	1	1	1	1	1	1	1	1	1	1	1	1	1	1	1	1	1	1	1	1	1
group_3028		antibiotic ABC transporter ATP-binding protein	48	48	1	1	3468				663	876	865.5	1	1	1	1	1	1	1	1	1	1	1	1	1	1	1	1	1	1	1	1	1	1	1	1	1	1	1	1	1	1	1	1	1	1	1	1
group_3187		hypothetical protein	48	48	1	1	3647				579	579	579	1	1	1	1	1	1	1	1	1	1	1	1	1	1	1	1	1	1	1	1	1	1	1	1	0	1	1	1	1	1	1	1	1	1	1	1
group_3207		peptide ABC transporter substrate-binding protein	48	49	1.02083	1	3668				291	1644	1607.02	1	1	1	1	1	1	1	1	1	1	1	1	1	1	1	1	1	1	1	1	1	1	1	1	1	1	1	1	1	1	1	1	1	1	1	1
group_3309		hypothetical protein	48	48	1	1	3777				219	219	219	1	1	1	1	1	1	1	1	1	1	1	1	1	1	1	1	1	1	1	1	1	1	1	1	1	1	1	1	1	1	1	1	1	1	1	0
group_3311		hypothetical protein	48	48	1	1	3780				1209	1302	1300.06	1	1	1	1	1	1	1	1	1	1	1	1	1	1	1	1	1	1	1	1	1	1	1	1	1	1	1	1	1	1	1	1	1	1	1	1
group_3314		Mid2-like cell wall stress sensor domain protein	48	48	1	1	3783				174	174	174	1	1	1	1	1	1	1	1	1	1	1	1	1	1	1	1	1	1	1	1	1	1	1	1	1	1	1	1	1	1	1	1	1	1	1	1
group_3359		histidine kinase	48	48	1	1	3830				945	1095	1088.75	1	1	1	1	1	1	1	1	1	1	1	1	1	1	1	1	1	1	1	1	1	1	1	1	1	1	1	1	1	1	1	1	1	1	1	1
group_3506		histidine kinase	48	48	1	1	3985				903	1035	1032.25	1	1	1	1	1	1	1	1	1	1	1	1	1	1	1	1	1	1	1	1	1	1	1	1	1	1	1	1	1	1	1	1	1	1	1	1
group_3521		YcnI family protein;transporter	48	65	1.35417	1	4004				231	594	355.338	1	1	1	1	1	1	1	0	1	1	1	1	1	1	1	1	1	1	1	1	1	1	1	1	1	1	1	1	1	1	1	1	1	1	1	1
group_358		multidrug ABC transporter ATP-binding protein	48	48	1	1	401				255	843	732.75	1	1	1	1	1	1	1	1	1	1	1	1	1	1	1	1	1	1	1	1	1	1	1	1	1	1	1	1	1	1	1	1	1	1	1	1
group_3586		hypothetical protein	48	48	1	1	4071				438	438	438	1	1	1	1	1	1	1	1	1	1	0	1	1	1	1	1	1	1	1	1	1	1	1	1	1	1	1	1	1	1	1	1	1	1	1	1
group_3589		6-carboxyhexanoate--CoA ligase	48	48	1	1	4074				687	687	687	1	1	1	1	1	1	1	1	1	1	1	1	1	1	1	1	1	1	1	1	1	1	1	0	1	1	1	1	1	1	1	1	1	1	1	1
group_3615		heavy-metal-associated domain-containing protein	48	48	1	1	4101				204	204	204	1	1	1	1	1	1	1	1	1	1	1	1	1	1	1	1	1	1	1	1	1	1	1	1	1	1	1	1	1	1	1	1	1	1	1	1
group_362		HAD family hydrolase	48	48	1	1	405				636	636	636	1	1	1	1	1	1	1	1	1	1	1	1	1	1	1	1	1	1	1	1	1	0	1	1	1	1	1	1	1	1	1	1	1	1	1	1
group_3668		hypothetical protein	48	48	1	1	4157				159	159	159	1	1	1	1	1	1	1	1	1	1	1	1	1	1	1	1	1	1	1	1	1	1	1	1	1	1	1	1	1	1	1	1	1	1	1	1
group_3675		hypothetical protein	48	48	1	1	4164				189	189	189	1	1	1	1	1	1	1	1	1	1	1	1	1	1	1	1	1	1	1	1	1	0	1	1	1	1	1	1	1	1	1	1	1	1	1	1
group_3697		poly-gamma-glutamate hydrolase family protein	48	48	1	1	4187				1299	1338	1332.69	1	1	1	1	1	1	1	1	1	1	1	1	1	1	1	1	1	1	1	1	1	1	1	1	1	1	1	1	1	1	1	1	1	1	1	1
group_3724		hypothetical protein	48	48	1	1	4217				177	177	177	1	1	1	1	1	1	1	1	1	1	1	1	1	1	1	1	1	1	1	1	1	1	1	1	1	0	1	1	1	1	1	1	1	1	1	1
group_3774		peptide ABC transporter permease	48	49	1.02083	1	4271				378	1071	1049.14	1	1	1	1	1	1	1	1	1	1	1	1	1	1	1	1	1	1	1	1	1	1	1	1	1	1	1	1	1	1	1	1	1	1	1	1
group_3837		hypothetical protein	48	48	1	1	4339				531	531	531	1	1	1	1	1	1	1	1	1	1	1	1	1	1	1	1	1	1	1	1	1	0	1	1	1	1	1	1	1	1	1	1	1	1	1	1
group_411		staphostatin A	48	48	1	1	462				318	318	318	1	1	1	1	1	1	1	1	1	1	1	1	1	1	1	1	1	1	1	1	1	1	1	0	1	1	1	1	1	1	1	1	1	1	1	1
group_503		arsenic transporter	48	79	1.64583	1	566				126	1293	563.354	1	1	1	1	1	1	1	1	1	1	1	1	0	1	1	1	1	1	1	1	1	1	1	1	1	1	1	1	1	1	1	1	1	1	1	1
icd	icd	NADP-dependent isocitrate dehydrogenase	48	48	1	1	1349				1269	1269	1269	1	1	1	1	1	1	1	1	1	1	1	0	1	1	1	1	1	1	1	1	1	1	1	1	1	1	1	1	1	1	1	1	1	1	1	1
narH_2~~~narH_1~~~narH	narH_2;narH_1;narH	nitrate reductase subunit beta	48	49	1.02083	1	3330				231	1554	1522.29	1	1	1	1	1	1	1	1	1	1	1	1	1	1	1	1	1	1	1	1	1	1	1	1	1	1	1	1	1	1	1	1	1	1	1	1
narJ	narJ	nitrate reductase molybdenum cofactor assembly chaperone	48	48	1	1	3859				576	576	576	1	1	1	1	1	1	1	1	1	1	1	1	1	1	1	1	1	1	1	1	1	1	1	1	1	1	1	1	1	1	1	1	1	1	1	1
nreA	nreA	nitrate respiration regulation accessory nitrate sensor NreA	48	48	1	1	3373				453	453	453	1	1	1	1	1	1	1	1	1	1	1	1	1	1	1	1	1	1	1	1	1	1	1	1	1	1	1	1	1	1	1	1	1	1	1	1
nreC_2~~~nreC_1~~~nreC	nreC_2;nreC_1;nreC	nitrate respiration regulation response regulator NreC	48	49	1.02083	1	2678				321	657	636.612	1	1	1	1	1	1	1	1	1	1	1	1	1	1	1	1	1	1	1	1	1	1	1	1	1	1	1	1	1	1	1	1	1	1	1	1
phnC	phnC	phosphonate ABC transporter ATP-binding protein	48	48	1	1	3788				774	774	774	1	1	1	1	1	1	1	1	1	1	1	1	1	1	1	1	1	1	1	1	1	1	1	1	1	1	1	1	1	1	1	1	1	1	1	1
group_151		sterile alpha motif-like domain-containing protein	47	47	1	1	167				219	219	219	1	1	1	1	1	1	1	1	1	1	1	1	1	1	1	1	1	1	1	1	0	1	1	1	1	1	1	1	1	1	1	1	1	1	1	1
group_3122		hypothetical protein	47	47	1	1	3577				372	396	373.021	1	1	1	1	1	1	1	1	1	1	1	1	1	1	1	1	1	1	1	1	1	1	1	1	0	1	1	1	1	1	1	1	1	1	1	1
group_3229		MarR family transcriptional regulator	47	47	1	1	3692				420	420	420	1	1	1	1	1	1	1	1	1	1	1	1	1	1	1	1	0	1	1	0	1	1	1	1	1	1	1	1	1	1	1	1	1	1	1	1
group_3417		IS1182 family transposase;transposase;hypothetical protein	47	50	1.06383	1	3891				147	321	194.16	1	1	1	0	1	1	1	1	1	1	1	1	1	1	1	1	1	1	1	1	1	1	1	1	1	1	1	1	1	1	1	1	1	1	1	1
group_3678		YSIRK-type signal peptide-containing protein;cell surface protein	47	48	1.02128	1	4167				222	2484	2228.56	1	1	1	1	1	1	1	1	0	1	1	1	1	1	1	1	1	1	1	1	1	1	1	1	1	1	1	1	1	1	1	1	1	1	1	0
group_3689		ATP-dependent dethiobiotin synthetase BioD	47	47	1	1	4179				672	690	673.532	1	1	1	1	1	1	1	1	1	1	1	1	1	1	1	1	1	1	1	1	1	1	1	0	1	1	1	1	1	1	1	0	1	1	1	1
group_1536		tRNA-dihydrouridine synthase	46	46	1	1	1777				981	981	981	1	1	1	1	1	1	1	1	1	1	1	1	1	1	1	1	1	1	1	1	1	1	1	0	1	1	1	1	1	0	1	0	1	1	1	1
group_1629		hypothetical protein	46	46	1	1	1883				252	252	252	1	1	1	1	1	1	1	1	1	1	1	1	1	1	1	1	0	1	1	0	1	1	1	1	1	1	1	1	1	1	1	1	1	1	1	1
group_241		hypothetical protein	46	46	1	1	270				339	432	429.783	1	1	1	1	1	1	0	1	1	1	1	1	1	1	1	1	1	0	1	1	1	1	1	1	1	1	1	1	1	1	1	1	1	1	1	1
group_2444		mechanosensitive ion channel protein MscS	46	46	1	1	2806				888	969	889.761	1	1	1	1	1	1	1	1	1	1	1	1	1	1	1	1	1	1	1	1	1	1	1	0	1	1	1	1	1	0	1	0	1	1	1	1
group_3018		acetyltransferase	46	50	1.08696	1	3458				135	558	471.3	1	1	1	1	1	1	1	1	1	1	1	1	1	1	1	1	1	1	1	1	1	1	1	1	1	1	1	1	0	1	1	1	1	1	1	1
group_865		malate:quinone oxidoreductase	46	46	1	1	990				1485	1485	1485	1	1	1	1	1	1	1	1	1	1	1	1	1	1	1	1	1	1	1	1	1	1	1	0	1	1	1	1	1	0	1	0	1	1	1	1
sdrG	;sdrG	hypothetical protein;MSCRAMM family adhesin SdrC;Serine-aspartate repeat-containing protein G	46	54	1.17391	1	497				207	3375	2469.45	1	1	1	1	1	1	1	1	1	1	1	1	0	1	1	1	1	1	1	1	1	1	1	0	1	1	1	1	1	0	1	1	1	1	1	1
group_2060		beta-class phenol-soluble modulin	45	45	1	1	2376				135	135	135	1	1	1	1	1	1	1	1	1	1	1	1	1	1	1	1	0	1	1	0	1	1	1	1	1	1	1	1	0	1	1	1	1	1	1	1
group_234		hypothetical protein	45	56	1.24444	1	263				129	423	303.536	1	1	1	1	1	1	1	1	1	1	1	1	1	1	1	1	1	1	0	1	1	1	1	0	1	1	1	1	1	0	1	0	1	1	1	1
group_258		tandem-type lipoprotein;hypothetical protein	45	47	1.04444	1	289				90	828	754.277	1	1	1	1	1	1	0	1	1	1	1	1	1	1	1	1	1	1	1	1	1	1	1	0	1	1	1	1	1	0	1	0	1	1	1	1
group_3216		hypothetical protein	45	45	1	1	3678				105	192	162.2	1	1	1	1	1	1	0	1	1	1	1	1	1	1	1	1	1	0	1	1	1	1	1	1	1	1	1	1	1	1	1	1	1	1	1	1
group_233		hypothetical protein;TcaA protein	44	45	1.02273	1	262				246	912	855.533	1	1	1	1	1	1	1	1	1	1	1	1	1	1	1	1	1	1	0	1	1	1	1	0	1	1	1	1	1	0	1	0	1	1	0	1
group_3214		hypothetical protein	44	44	1	1	3675				360	360	360	1	1	1	1	1	1	1	1	1	1	1	1	1	0	1	1	1	1	1	1	1	1	1	0	1	1	1	1	1	0	1	0	1	1	1	1
group_3742		isoprenylcysteine carboxyl methyltransferase family protein	44	44	1	1	4236				495	495	495	1	1	1	1	1	1	0	1	1	1	1	1	1	1	1	1	1	1	1	1	1	1	1	0	1	1	1	1	1	0	1	0	1	1	1	1
group_415		permease	44	44	1	1	468				204	885	869.523	1	1	1	1	1	1	1	1	1	1	1	1	1	1	1	1	1	1	1	1	1	1	1	0	1	1	1	1	1	0	1	0	1	1	0	1
group_449		hypothetical protein	44	44	1	1	507				186	186	186	1	1	1	1	1	1	1	1	1	1	1	1	1	1	1	1	1	1	0	1	1	1	1	0	1	1	1	1	1	0	1	0	1	1	0	1
group_513		hypothetical protein	44	44	1	1	578				129	129	129	1	1	1	1	1	1	1	1	1	1	1	1	1	1	1	1	1	1	1	1	1	1	1	0	1	1	1	1	1	0	1	0	1	1	0	1
group_262		hypothetical protein	43	45	1.04651	1	293				144	633	587.067	1	1	1	1	1	1	1	1	1	1	1	1	1	0	1	1	0	1	1	0	1	1	1	1	1	1	1	1	0	1	1	1	1	1	1	1
group_514		metalloregulator ArsR/SmtB family transcription factor	43	43	1	1	579				258	321	319.535	1	1	1	1	1	1	1	1	1	1	1	1	1	1	1	1	1	1	1	1	0	1	1	0	1	1	1	1	1	0	1	0	1	1	0	1
arsB	arsB	arsenite efflux transporter membrane subunit ArsB	42	42	1	1	577				1290	1299	1295.36	1	1	1	1	1	1	0	1	1	1	1	1	1	1	1	1	1	1	1	1	0	1	1	0	1	1	1	1	1	0	1	0	1	1	0	1
arsC	arsC	arsenate reductase (thioredoxin)	42	42	1	1	466				396	402	396.143	1	1	1	1	1	1	0	1	1	1	1	1	1	1	1	1	1	1	1	1	0	1	1	0	1	1	1	1	1	0	1	0	1	1	0	1
fdhD_2~~~fdhD_1~~~fdhD	fdhD_2;fdhD_1;;fdhD	formate dehydrogenase accessory sulfurtransferase FdhD;formate dehydrogenase	42	46	1.09524	1	336				201	795	480.065	1	1	1	0	1	0	1	1	1	1	0	1	1	1	1	1	1	1	1	1	1	1	0	0	0	1	1	1	0	1	1	1	1	1	1	1
group_173		YjdF family protein	42	42	1	1	192				399	408	407.786	1	0	0	1	1	1	0	1	1	1	1	1	1	1	1	1	1	0	1	1	1	1	1	1	1	1	1	1	1	1	0	1	1	1	1	1
group_2517		thymidylate synthase	42	42	1	1	2890				372	957	941.189	1	1	1	1	1	1	0	1	1	1	1	1	1	1	1	1	1	0	1	1	1	1	1	1	1	0	1	1	1	1	1	1	1	1	1	1
group_261		hypothetical protein	42	45	1.07143	1	292				150	927	814.867	0	1	1	1	1	1	1	1	1	1	1	1	1	1	1	0	0	1	1	0	1	1	1	1	1	1	1	1	1	1	1	0	1	0	1	0
group_3332		hypothetical protein;type II secretion protein;transposase	42	43	1.02381	1	3803				201	372	340.953	1	1	1	1	1	1	0	1	1	1	1	1	1	1	1	1	0	1	1	0	1	1	1	1	1	1	1	1	0	1	1	1	1	1	1	1
group_3522		AsnC family transcriptional regulator	42	42	1	1	4005				324	411	408.769	1	0	0	1	1	1	0	1	1	1	1	1	1	1	1	1	1	0	1	1	1	1	1	1	1	1	1	1	1	1	0	1	1	1	1	1
group_3670		single-stranded DNA-binding protein;hypothetical protein	42	42	1	1	4159				93	333	222.5	1	1	1	1	1	1	1	1	1	1	1	1	0	1	0	0	1	1	1	1	1	1	1	1	1	1	1	1	1	1	1	1	0	0	1	1
group_64		alkylhydroperoxidase	42	42	1	1	72				105	417	409.571	1	0	0	1	1	1	0	1	1	1	1	1	1	1	1	1	1	0	1	1	1	1	1	1	1	1	1	1	1	1	0	1	1	1	1	1
group_2833		copper-translocating P-type ATPase	41	43	1.04878	1	3258				324	2064	1968.28	1	1	1	1	1	1	0	1	1	1	1	1	1	1	1	1	1	1	1	1	0	1	1	0	1	0	1	1	1	0	1	0	1	1	1	1
group_636		Ltp family lipoprotein	41	41	1	1	726				579	666	663.878	1	1	1	1	1	1	1	1	1	0	1	1	0	1	1	1	0	1	1	0	1	1	0	1	1	1	0	1	1	1	1	1	1	1	1	1
group_98		YdhK family protein	41	42	1.02439	1	110				162	546	493.857	1	1	1	1	1	1	0	1	1	1	1	1	1	1	1	1	1	1	1	1	0	1	1	0	1	0	1	1	1	0	1	0	1	1	1	1
group_2743		multidrug ABC transporter ATP-binding protein	40	40	1	1	3155				531	864	832.05	1	1	1	1	1	1	0	1	1	1	1	1	1	0	0	1	1	0	1	1	1	1	1	1	1	1	1	0	1	1	1	1	1	1	1	0
group_2781		Msa family membrane protein	40	40	1	1	3198				231	411	406.5	1	1	1	1	1	1	0	1	1	1	1	1	1	0	0	1	1	0	1	1	1	1	1	1	1	1	1	0	1	1	1	1	1	1	1	0
group_2977		amidohydrolase	40	40	1	1	3413				1176	1176	1176	1	1	1	1	1	1	1	1	1	1	1	0	1	0	1	1	1	1	1	1	1	1	1	1	1	0	1	0	1	1	1	1	1	1	1	0
group_34		accessory Sec system protein Asp1	40	41	1.025	1	39				675	1557	1518.29	1	1	1	1	1	1	0	1	1	1	1	1	1	0	1	1	1	0	1	1	1	1	1	1	1	0	1	1	1	1	1	1	1	1	1	0
group_3765		hypothetical protein	40	40	1	1	4261				141	141	141	1	1	1	1	1	1	1	1	1	1	1	0	1	0	1	1	1	1	1	1	1	1	1	1	1	0	1	0	1	1	1	1	1	1	0	0
group_462		hypothetical protein;KxYKxGKxW signal peptide domain-containing protein;adhesin	40	66	1.65	1	522				162	6393	2397.55	1	1	1	1	1	1	0	1	1	1	1	1	1	0	1	1	1	0	1	1	1	1	1	1	1	0	1	1	1	1	1	1	1	1	1	0
secY_1~~~secY_2	secY_1;secY_2	accessory Sec system protein translocase subunit SecY2	40	40	1	1	3292				771	1200	1189.28	1	1	1	1	1	1	0	1	1	1	1	1	1	0	1	1	1	0	1	1	1	1	1	1	1	0	1	1	1	1	1	1	1	1	1	0
group_2253		ABC transporter permease	39	39	1	1	2583				525	750	744.231	1	1	1	0	1	1	0	1	1	1	1	1	1	0	0	1	1	0	1	1	1	1	1	1	1	1	1	0	1	1	1	1	1	1	1	0
group_3838		ABC-2 transporter permease	39	39	1	1	4340				639	639	639	1	0	0	0	1	1	1	1	1	1	1	1	1	1	0	0	1	1	1	1	1	1	1	1	1	1	1	1	1	1	0	0	0	0	1	1
group_611		metalloregulator ArsR/SmtB family transcription factor	39	39	1	1	700				324	348	346.769	1	1	1	1	0	1	1	1	0	1	1	1	0	1	1	1	0	1	1	0	1	1	1	1	1	1	1	1	1	1	1	1	1	1	1	1
group_784		IS1182 family transposase;transposase	39	39	1	1	894				135	492	182.462	1	1	1	0	1	1	1	1	1	1	1	0	1	0	1	1	1	1	1	1	1	1	1	1	1	0	1	0	1	1	1	1	1	1	1	0
group_851		transposase	39	41	1.05128	1	975				108	315	296.735	1	1	1	1	1	1	1	1	1	1	1	1	1	0	1	1	1	1	1	1	1	1	1	0	1	0	1	1	1	0	1	0	0	1	1	0
arsA	arsA	arsenical pump-driving ATPase	38	38	1	1	2956				1731	1731	1731	1	1	1	0	1	0	0	1	1	1	1	1	1	1	1	1	1	1	1	1	0	1	1	0	0	1	1	1	0	0	1	0	1	1	0	1
arsD	arsD	arsenite efflux transporter metallochaperone ArsD	38	38	1	1	8				348	348	348	1	1	1	0	1	0	0	1	1	1	1	1	1	1	1	1	1	1	1	1	0	1	1	0	0	1	1	1	0	0	1	0	1	1	0	1
[truncated: 2,701 more rows]
[truncated: 13 more columns]

## Sheet: S. capitis pangenome
Table S3.2 S. capitis pangenome (n = 22)
Gene	Non-unique Gene name	Annotation	No. isolates	No. sequences	Avg sequences per isolate	Genome Fragment	Order within Fragment	Accessory Fragment	Accessory Order with Fragment	QC	Min group size nuc	Max group size nuc	Avg group size nuc	SCNIH001	SCNIH002	SCNIH003	SCNIH004	SCNIH005	SCNIH006	SCNIH007	SCNIH008	SCNIH009	SCNIH010	SCNIH011	SCNIH012	SCNIH013	SCNIH014	SCNIH015	SCNIH016	SCNIH017	SCNIH018	SCNIH019	SCNIH020	SCNIH021	SCNIH022
accB	accB	acetyl-CoA carboxylase biotin carboxyl carrier protein	22	22	1	1	1263				474	474	474	1	1	1	1	1	1	1	1	1	1	1	1	1	1	1	1	1	1	1	1	1	1
accD	accD	acetyl-CoA carboxylase carboxyltransferase subunit beta	22	22	1	1	753				858	858	858	1	1	1	1	1	1	1	1	1	1	1	1	1	1	1	1	1	1	1	1	1	1
acnA	acnA	aconitate hydratase AcnA	22	22	1	1	18				2706	2706	2706	1	1	1	1	1	1	1	1	1	1	1	1	1	1	1	1	1	1	1	1	1	1
acpS	acpS	holo-ACP synthase	22	22	1	1	2415				357	357	357	1	1	1	1	1	1	1	1	1	1	1	1	1	1	1	1	1	1	1	1	1	1
acsA_1~~~acsA_2~~~acsA	acsA_1;acsA_2;acsA	acetate--CoA ligase	22	24	1.09091	1	2094				183	1716	1565.88	1	1	1	1	1	1	1	1	1	1	1	1	1	1	1	1	1	1	1	1	1	1
addA	addA	helicase-exonuclease AddAB subunit AddA	22	22	1	1	2716				3657	3657	3657	1	1	1	1	1	1	1	1	1	1	1	1	1	1	1	1	1	1	1	1	1	1
addB	addB	helicase-exonuclease AddAB subunit AddB	22	22	1	1	2864				3468	3468	3468	1	1	1	1	1	1	1	1	1	1	1	1	1	1	1	1	1	1	1	1	1	1
ahpC	ahpC	alkyl hydroperoxide reductase subunit C	22	22	1	1	1126				570	570	570	1	1	1	1	1	1	1	1	1	1	1	1	1	1	1	1	1	1	1	1	1	1
ahpF	ahpF	alkyl hydroperoxide reductase subunit F	22	22	1	1	178				1524	1524	1524	1	1	1	1	1	1	1	1	1	1	1	1	1	1	1	1	1	1	1	1	1	1
alaS	alaS	alanine--tRNA ligase	22	22	1	1	23				2631	2631	2631	1	1	1	1	1	1	1	1	1	1	1	1	1	1	1	1	1	1	1	1	1	1
ald	ald	alanine dehydrogenase	22	22	1	1	1986				1041	1119	1115.45	1	1	1	1	1	1	1	1	1	1	1	1	1	1	1	1	1	1	1	1	1	1
aldA_1~~~aldA_2~~~aldA	aldA_1;aldA_2;aldA;	aldehyde dehydrogenase;hypothetical protein	22	33	1.5	1	2270				204	1425	947.545	1	1	1	1	1	1	1	1	1	1	1	1	1	1	1	1	1	1	1	1	1	1
alr	alr	alanine racemase	22	22	1	1	440				1149	1149	1149	1	1	1	1	1	1	1	1	1	1	1	1	1	1	1	1	1	1	1	1	1	1
alsS_1	alsS_1	acetolactate synthase AlsS	22	22	1	1	138				1665	1665	1665	1	1	1	1	1	1	1	1	1	1	1	1	1	1	1	1	1	1	1	1	1	1
amaP	amaP	alkaline shock response membrane anchor protein AmaP	22	22	1	1	1177				537	537	537	1	1	1	1	1	1	1	1	1	1	1	1	1	1	1	1	1	1	1	1	1	1
arcA_2~~~arcA_1~~~arcA	arcA_2;arcA_1;arcA	arginine deiminase	22	32	1.45455	1	2265				354	1236	846	1	1	1	1	1	1	1	1	1	1	1	1	1	1	1	1	1	1	1	1	1	1
arcC_3~~~arcC_2~~~arcC_1	arcC_3;arcC_2;arcC_1	carbamate kinase	22	23	1.04545	1	1996				198	933	840.783	1	1	1	1	1	1	1	1	1	1	1	1	1	1	1	1	1	1	1	1	1	1
arcD_1~~~arcD_2~~~arcD	arcD_1;arcD_2;arcD	arginine-ornithine antiporter	22	24	1.09091	1	2259				318	1437	1310	1	1	1	1	1	1	1	1	1	1	1	1	1	1	1	1	1	1	1	1	1	1
argF_2	argF_2	ornithine carbamoyltransferase	22	22	1	1	557				1002	1002	1002	1	1	1	1	1	1	1	1	1	1	1	1	1	1	1	1	1	1	1	1	1	1
argF_2~~~argF_3~~~argF_1	argF_2;argF_3;argF_1	ornithine carbamoyltransferase	22	32	1.45455	1	2218				411	1008	664.875	1	1	1	1	1	1	1	1	1	1	1	1	1	1	1	1	1	1	1	1	1	1
argH	argH	argininosuccinate lyase	22	22	1	1	2401				1377	1377	1377	1	1	1	1	1	1	1	1	1	1	1	1	1	1	1	1	1	1	1	1	1	1
argR	argR	transcriptional regulator ArgR	22	22	1	1	1309				453	453	453	1	1	1	1	1	1	1	1	1	1	1	1	1	1	1	1	1	1	1	1	1	1
argS	argS	arginine--tRNA ligase	22	22	1	1	141				1662	1662	1662	1	1	1	1	1	1	1	1	1	1	1	1	1	1	1	1	1	1	1	1	1	1
aroA	aroA	3-phosphoshikimate 1-carboxyvinyltransferase	22	22	1	1	322				1302	1302	1302	1	1	1	1	1	1	1	1	1	1	1	1	1	1	1	1	1	1	1	1	1	1
aroB	aroB	3-dehydroquinate synthase	22	22	1	1	503				1065	1065	1065	1	1	1	1	1	1	1	1	1	1	1	1	1	1	1	1	1	1	1	1	1	1
aroC	aroC	chorismate synthase	22	22	1	1	429				1167	1167	1167	1	1	1	1	1	1	1	1	1	1	1	1	1	1	1	1	1	1	1	1	1	1
aroD	aroD	type I 3-dehydroquinate dehydratase	22	22	1	1	2918				720	723	721.364	1	1	1	1	1	1	1	1	1	1	1	1	1	1	1	1	1	1	1	1	1	1
aroE	aroE	shikimate dehydrogenase	22	22	1	1	807				810	810	810	1	1	1	1	1	1	1	1	1	1	1	1	1	1	1	1	1	1	1	1	1	1
arsB_1~~~arsB_2	arsB_1;arsB_2	arsenite efflux transporter membrane subunit ArsB	22	22	1	1	2756				1290	1290	1290	1	1	1	1	1	1	1	1	1	1	1	1	1	1	1	1	1	1	1	1	1	1
asnS	asnS	asparagine--tRNA ligase	22	22	1	1	331				1293	1293	1293	1	1	1	1	1	1	1	1	1	1	1	1	1	1	1	1	1	1	1	1	1	1
asp1_2~~~asp1_1	asp1_2;asp1_1	accessory Sec system protein Asp1	22	26	1.18182	1	2703				465	1569	1311.92	1	1	1	1	1	1	1	1	1	1	1	1	1	1	1	1	1	1	1	1	1	1
asp2_2~~~asp2_1	asp2_2;asp2_1	accessory Sec system protein Asp2	22	23	1.04545	1	2206				624	1560	1492.3	1	1	1	1	1	1	1	1	1	1	1	1	1	1	1	1	1	1	1	1	1	1
asp3~~~asp3_1	asp3;asp3_1	accessory Sec system protein Asp3	22	22	1	1	1900				573	573	573	1	1	1	1	1	1	1	1	1	1	1	1	1	1	1	1	1	1	1	1	1	1
aspS	aspS	aspartate--tRNA ligase	22	22	1	1	103				1767	1767	1767	1	1	1	1	1	1	1	1	1	1	1	1	1	1	1	1	1	1	1	1	1	1
atpA	atpA	F0F1 ATP synthase subunit alpha	22	22	1	1	185				1512	1512	1512	1	1	1	1	1	1	1	1	1	1	1	1	1	1	1	1	1	1	1	1	1	1
atpB	atpB	F0F1 ATP synthase subunit A	22	22	1	1	2617				729	729	729	1	1	1	1	1	1	1	1	1	1	1	1	1	1	1	1	1	1	1	1	1	1
atpD	atpD	F0F1 ATP synthase subunit beta	22	22	1	1	238				1413	1413	1413	1	1	1	1	1	1	1	1	1	1	1	1	1	1	1	1	1	1	1	1	1	1
atpE	atpE	F0F1 ATP synthase subunit C	22	22	1	1	1718				213	213	213	1	1	1	1	1	1	1	1	1	1	1	1	1	1	1	1	1	1	1	1	1	1
atpG	atpG	ATP synthase F1 subunit gamma	22	22	1	1	744				867	867	867	1	1	1	1	1	1	1	1	1	1	1	1	1	1	1	1	1	1	1	1	1	1
bcp	bcp	thioredoxin-dependent thiol peroxidase	22	22	1	1	2385				375	468	463.773	1	1	1	1	1	1	1	1	1	1	1	1	1	1	1	1	1	1	1	1	1	1
betA	betA	choline dehydrogenase	22	22	1	1	116				1719	1719	1719	1	1	1	1	1	1	1	1	1	1	1	1	1	1	1	1	1	1	1	1	1	1
betB	betB	betaine-aldehyde dehydrogenase	22	22	1	1	202				1491	1491	1491	1	1	1	1	1	1	1	1	1	1	1	1	1	1	1	1	1	1	1	1	1	1
bioB	bioB	biotin synthase BioB	22	22	1	1	605				966	966	966	1	1	1	1	1	1	1	1	1	1	1	1	1	1	1	1	1	1	1	1	1	1
brnQ_1	brnQ_1	branched-chain amino acid transport system II carrier protein	22	22	1	1	282				1356	1356	1356	1	1	1	1	1	1	1	1	1	1	1	1	1	1	1	1	1	1	1	1	1	1
brnQ_2	brnQ_2	branched-chain amino acid transport system II carrier protein	22	22	1	1	277				1359	1359	1359	1	1	1	1	1	1	1	1	1	1	1	1	1	1	1	1	1	1	1	1	1	1
bshA	bshA	N-acetyl-alpha-D-glucosaminyl L-malate synthase BshA	22	22	1	1	453				1131	1131	1131	1	1	1	1	1	1	1	1	1	1	1	1	1	1	1	1	1	1	1	1	1	1
bshB2	bshB2	bacillithiol biosynthesis deacetylase BshB2	22	22	1	1	992				666	666	666	1	1	1	1	1	1	1	1	1	1	1	1	1	1	1	1	1	1	1	1	1	1
bshC	bshC	bacillithiol biosynthesis cysteine-adding enzyme BshC	22	22	1	1	2592				1614	1614	1614	1	1	1	1	1	1	1	1	1	1	1	1	1	1	1	1	1	1	1	1	1	1
bstA	bstA	bacillithiol transferase BstA	22	22	1	1	2555				270	465	453	1	1	1	1	1	1	1	1	1	1	1	1	1	1	1	1	1	1	1	1	1	1
budA_1	budA_1	acetolactate decarboxylase	22	22	1	1	935				705	705	705	1	1	1	1	1	1	1	1	1	1	1	1	1	1	1	1	1	1	1	1	1	1
carB	carB	carbamoyl-phosphate synthase large subunit	22	22	1	1	7				3180	3180	3180	1	1	1	1	1	1	1	1	1	1	1	1	1	1	1	1	1	1	1	1	1	1
ccpA	ccpA	catabolite control protein A	22	22	1	1	567				990	990	990	1	1	1	1	1	1	1	1	1	1	1	1	1	1	1	1	1	1	1	1	1	1
cdd	cdd	cytidine deaminase	22	22	1	1	1381				405	405	405	1	1	1	1	1	1	1	1	1	1	1	1	1	1	1	1	1	1	1	1	1	1
clpB	clpB	ATP-dependent chaperone ClpB	22	22	1	1	25				2613	2613	2613	1	1	1	1	1	1	1	1	1	1	1	1	1	1	1	1	1	1	1	1	1	1
clpP	clpP	ATP-dependent Clp endopeptidase proteolytic subunit ClpP	22	22	1	1	1108				588	588	588	1	1	1	1	1	1	1	1	1	1	1	1	1	1	1	1	1	1	1	1	1	1
clpX	clpX	ATP-dependent Clp protease ATP-binding subunit ClpX	22	22	1	1	350				1263	1263	1263	1	1	1	1	1	1	1	1	1	1	1	1	1	1	1	1	1	1	1	1	1	1
cls_1	cls_1	cardiolipin synthase	22	22	1	1	2654				1473	1473	1473	1	1	1	1	1	1	1	1	1	1	1	1	1	1	1	1	1	1	1	1	1	1
cls_2	cls_2	cardiolipin synthase	22	22	1	1	210				1485	1485	1485	1	1	1	1	1	1	1	1	1	1	1	1	1	1	1	1	1	1	1	1	1	1
cmk	cmk	(d)CMP kinase	22	22	1	1	1001				660	660	660	1	1	1	1	1	1	1	1	1	1	1	1	1	1	1	1	1	1	1	1	1	1
coaBC	coaBC	bifunctional phosphopantothenoylcysteine decarboxylase/phosphopantothenate--cysteine ligase CoaBC	22	22	1	1	2651				1200	1203	1201.36	1	1	1	1	1	1	1	1	1	1	1	1	1	1	1	1	1	1	1	1	1	1
coaD	coaD	pantetheine-phosphate adenylyltransferase	22	22	1	1	1245				486	486	486	1	1	1	1	1	1	1	1	1	1	1	1	1	1	1	1	1	1	1	1	1	1
coaE	coaE	dephospho-CoA kinase	22	22	1	1	1091				600	600	600	1	1	1	1	1	1	1	1	1	1	1	1	1	1	1	1	1	1	1	1	1	1
coaW	coaW	type II pantothenate kinase	22	22	1	1	2875				798	798	798	1	1	1	1	1	1	1	1	1	1	1	1	1	1	1	1	1	1	1	1	1	1
cobA_1	cobA_1	uroporphyrinogen-III C-methyltransferase	22	22	1	1	848				780	780	780	1	1	1	1	1	1	1	1	1	1	1	1	1	1	1	1	1	1	1	1	1	1
cobA_2	cobA_2	uroporphyrinogen-III C-methyltransferase	22	22	1	1	2627				939	939	939	1	1	1	1	1	1	1	1	1	1	1	1	1	1	1	1	1	1	1	1	1	1
codY	codY	GTP-sensing pleiotropic transcriptional regulator CodY	22	22	1	1	854				774	774	774	1	1	1	1	1	1	1	1	1	1	1	1	1	1	1	1	1	1	1	1	1	1
copZ~~~copZ_1	copZ;copZ_1	copper chaperone CopZ	22	22	1	1	1898				207	207	207	1	1	1	1	1	1	1	1	1	1	1	1	1	1	1	1	1	1	1	1	1	1
corA	corA	magnesium/cobalt transporter CorA	22	22	1	1	631				948	948	948	1	1	1	1	1	1	1	1	1	1	1	1	1	1	1	1	1	1	1	1	1	1
crcB	crcB	fluoride efflux transporter CrcB	22	22	1	1	1446				363	363	363	1	1	1	1	1	1	1	1	1	1	1	1	1	1	1	1	1	1	1	1	1	1
crtI_3~~~crtI_2~~~crtI_1~~~crtI	crtI_3;crtI_2;crtI_1;crtI	phytoene desaturase family protein	22	35	1.59091	1	2277				117	1506	902.486	1	1	1	1	1	1	1	1	1	1	1	1	1	1	1	1	1	1	1	1	1	1
csoR	csoR	copper-sensing transcriptional repressor CsoR	22	22	1	1	1583				294	294	294	1	1	1	1	1	1	1	1	1	1	1	1	1	1	1	1	1	1	1	1	1	1
cspA	cspA	cold shock protein CspA	22	22	1	1	1738				201	201	201	1	1	1	1	1	1	1	1	1	1	1	1	1	1	1	1	1	1	1	1	1	1
cvfB	cvfB	RNA-binding virulence regulatory protein CvfB	22	22	1	1	702				897	897	897	1	1	1	1	1	1	1	1	1	1	1	1	1	1	1	1	1	1	1	1	1	1
cydC	cydC	thiol reductant ABC exporter subunit CydC	22	22	1	1	2590				1611	1692	1685.59	1	1	1	1	1	1	1	1	1	1	1	1	1	1	1	1	1	1	1	1	1	1
cyoE	cyoE	heme o synthase	22	22	1	1	682				912	912	912	1	1	1	1	1	1	1	1	1	1	1	1	1	1	1	1	1	1	1	1	1	1
cysC	cysC	adenylyl-sulfate kinase	22	22	1	1	1094				600	600	600	1	1	1	1	1	1	1	1	1	1	1	1	1	1	1	1	1	1	1	1	1	1
cysI	cysI	assimilatory sulfite reductase (NADPH) hemoprotein subunit	22	22	1	1	1909				1593	1719	1690.36	1	1	1	1	1	1	1	1	1	1	1	1	1	1	1	1	1	1	1	1	1	1
cysK	cysK	cysteine synthase A	22	22	1	1	653				933	933	933	1	1	1	1	1	1	1	1	1	1	1	1	1	1	1	1	1	1	1	1	1	1
cysS	cysS	cysteine--tRNA ligase	22	22	1	1	247				1401	1401	1401	1	1	1	1	1	1	1	1	1	1	1	1	1	1	1	1	1	1	1	1	1	1
czrB	czrB	CDF family zinc efflux transporter CzrB	22	22	1	1	582				981	981	981	1	1	1	1	1	1	1	1	1	1	1	1	1	1	1	1	1	1	1	1	1	1
dapA	dapA	4-hydroxy-tetrahydrodipicolinate synthase	22	22	1	1	719				885	885	885	1	1	1	1	1	1	1	1	1	1	1	1	1	1	1	1	1	1	1	1	1	1
dapB	dapB	4-hydroxy-tetrahydrodipicolinate reductase	22	22	1	1	911				726	726	726	1	1	1	1	1	1	1	1	1	1	1	1	1	1	1	1	1	1	1	1	1	1
dat	dat	D-amino-acid transaminase	22	22	1	1	1936				849	849	849	1	1	1	1	1	1	1	1	1	1	1	1	1	1	1	1	1	1	1	1	1	1
ddl	ddl	D-alanine--D-alanine ligase	22	22	1	1	499				1071	1071	1071	1	1	1	1	1	1	1	1	1	1	1	1	1	1	1	1	1	1	1	1	1	1
def	def	peptide deformylase	22	22	1	1	1152				552	552	552	1	1	1	1	1	1	1	1	1	1	1	1	1	1	1	1	1	1	1	1	1	1
deoB	deoB	phosphopentomutase	22	22	1	1	405				1191	1191	1191	1	1	1	1	1	1	1	1	1	1	1	1	1	1	1	1	1	1	1	1	1	1
deoC	deoC	deoxyribose-phosphate aldolase	22	22	1	1	998				663	663	663	1	1	1	1	1	1	1	1	1	1	1	1	1	1	1	1	1	1	1	1	1	1
deoD	deoD	purine-nucleoside phosphorylase	22	22	1	1	931				711	711	711	1	1	1	1	1	1	1	1	1	1	1	1	1	1	1	1	1	1	1	1	1	1
der	der	ribosome biogenesis GTPase Der	22	22	1	1	316				1311	1311	1311	1	1	1	1	1	1	1	1	1	1	1	1	1	1	1	1	1	1	1	1	1	1
dhaK~~~dhaK_1~~~dhaK_2	dhaK;dhaK_1;dhaK_2	dihydroxyacetone kinase subunit DhaK	22	23	1.04545	1	2913				225	969	926.348	1	1	1	1	1	1	1	1	1	1	1	1	1	1	1	1	1	1	1	1	1	1
dhaL	dhaL	dihydroxyacetone kinase subunit DhaL	22	22	1	1	2821				576	576	576	1	1	1	1	1	1	1	1	1	1	1	1	1	1	1	1	1	1	1	1	1	1
dhaM	dhaM	dihydroxyacetone kinase phosphoryl donor subunit DhaM	22	22	1	1	2575				378	378	378	1	1	1	1	1	1	1	1	1	1	1	1	1	1	1	1	1	1	1	1	1	1
dinB	dinB	DNA polymerase IV	22	22	1	1	2561				1071	1152	1107.82	1	1	1	1	1	1	1	1	1	1	1	1	1	1	1	1	1	1	1	1	1	1
dltA	dltA	D-alanine--poly(phosphoribitol) ligase subunit DltA	22	22	1	1	2399				1458	1458	1458	1	1	1	1	1	1	1	1	1	1	1	1	1	1	1	1	1	1	1	1	1	1
dltB	dltB	D-alanyl-lipoteichoic acid biosynthesis protein DltB	22	22	1	1	386				1215	1215	1215	1	1	1	1	1	1	1	1	1	1	1	1	1	1	1	1	1	1	1	1	1	1
dltC	dltC	D-alanine--poly(phosphoribitol) ligase subunit 2	22	22	1	1	1668				237	237	237	1	1	1	1	1	1	1	1	1	1	1	1	1	1	1	1	1	1	1	1	1	1
dltD	dltD	D-alanyl-lipoteichoic acid biosynthesis protein DltD	22	22	1	1	2641				1242	1242	1242	1	1	1	1	1	1	1	1	1	1	1	1	1	1	1	1	1	1	1	1	1	1
dnaA	dnaA	chromosomal replication initiator protein DnaA	22	22	1	1	285				1356	1356	1356	1	1	1	1	1	1	1	1	1	1	1	1	1	1	1	1	1	1	1	1	1	1
dnaB	dnaB	replicative DNA helicase	22	22	1	1	248				1401	1401	1401	1	1	1	1	1	1	1	1	1	1	1	1	1	1	1	1	1	1	1	1	1	1
dnaG	dnaG	DNA primase	22	22	1	1	1980				1785	1785	1785	1	1	1	1	1	1	1	1	1	1	1	1	1	1	1	1	1	1	1	1	1	1
dnaI	dnaI	primosomal protein DnaI	22	22	1	1	671				921	921	921	1	1	1	1	1	1	1	1	1	1	1	1	1	1	1	1	1	1	1	1	1	1
dnaJ	dnaJ	molecular chaperone DnaJ	22	22	1	1	448				1137	1137	1137	1	1	1	1	1	1	1	1	1	1	1	1	1	1	1	1	1	1	1	1	1	1
dnaK	dnaK	molecular chaperone DnaK	22	22	1	1	90				1830	1830	1830	1	1	1	1	1	1	1	1	1	1	1	1	1	1	1	1	1	1	1	1	1	1
dnaN	dnaN	DNA polymerase III subunit beta	22	22	1	1	450				1134	1134	1134	1	1	1	1	1	1	1	1	1	1	1	1	1	1	1	1	1	1	1	1	1	1
dnaX	dnaX	DNA polymerase III subunit gamma/tau	22	22	1	1	119				1716	1716	1716	1	1	1	1	1	1	1	1	1	1	1	1	1	1	1	1	1	1	1	1	1	1
dprA	dprA	DNA-processing protein DprA	22	22	1	1	2311				489	873	855.545	1	1	1	1	1	1	1	1	1	1	1	1	1	1	1	1	1	1	1	1	1	1
dtd	dtd	D-aminoacyl-tRNA deacylase	22	22	1	1	1308				453	453	453	1	1	1	1	1	1	1	1	1	1	1	1	1	1	1	1	1	1	1	1	1	1
ebh_5~~~ebh_2~~~ebh_4~~~ebh_3~~~ebh_1~~~ebh	ebh_5;ebh_2;ebh_4;ebh_3;ebh_1;;ebh	hyperosmolarity resistance protein Ebh;hypothetical protein	22	40	1.81818	1	2931				117	29427	9432.98	1	1	1	1	1	1	1	1	1	1	1	1	1	1	1	1	1	1	1	1	1	1
ebpS	ebpS	elastin-binding protein EbpS	22	22	1	1	2358				1422	1647	1452.68	1	1	1	1	1	1	1	1	1	1	1	1	1	1	1	1	1	1	1	1	1	1
efeB_2~~~efeB_1~~~efeB	efeB_2;efeB_1;efeB	iron uptake transporter deferrochelatase/peroxidase subunit	22	23	1.04545	1	2246				324	1227	1159.96	1	1	1	1	1	1	1	1	1	1	1	1	1	1	1	1	1	1	1	1	1	1
efp	efp	elongation factor P	22	22	1	1	1141				558	558	558	1	1	1	1	1	1	1	1	1	1	1	1	1	1	1	1	1	1	1	1	1	1
eno	eno	phosphopyruvate hydratase	22	22	1	1	320				1305	1305	1305	1	1	1	1	1	1	1	1	1	1	1	1	1	1	1	1	1	1	1	1	1	1
era	era	GTPase Era	22	22	1	1	690				903	903	903	1	1	1	1	1	1	1	1	1	1	1	1	1	1	1	1	1	1	1	1	1	1
ezrA	ezrA	septation ring formation regulator EzrA	22	22	1	1	128				1695	1695	1695	1	1	1	1	1	1	1	1	1	1	1	1	1	1	1	1	1	1	1	1	1	1
fabD	fabD	ACP S-malonyltransferase	22	22	1	1	2445				927	927	927	1	1	1	1	1	1	1	1	1	1	1	1	1	1	1	1	1	1	1	1	1	1
fabF	fabF	beta-ketoacyl-ACP synthase II	22	22	1	1	370				1245	1245	1245	1	1	1	1	1	1	1	1	1	1	1	1	1	1	1	1	1	1	1	1	1	1
fabG_1	fabG_1	3-oxoacyl-[acyl-carrier-protein] reductase	22	22	1	1	898				735	735	735	1	1	1	1	1	1	1	1	1	1	1	1	1	1	1	1	1	1	1	1	1	1
fabI	fabI	enoyl-ACP reductase FabI	22	22	1	1	860				771	771	771	1	1	1	1	1	1	1	1	1	1	1	1	1	1	1	1	1	1	1	1	1	1
fabZ	fabZ	3-hydroxyacyl-ACP dehydratase FabZ	22	22	1	1	1326				438	438	438	1	1	1	1	1	1	1	1	1	1	1	1	1	1	1	1	1	1	1	1	1	1
fakA	fakA	fatty acid kinase catalytic subunit FakA	22	22	1	1	2610				1662	1662	1662	1	1	1	1	1	1	1	1	1	1	1	1	1	1	1	1	1	1	1	1	1	1
fakB1	fakB1	fatty acid kinase binding subunit FakB1	22	22	1	1	2774				867	867	867	1	1	1	1	1	1	1	1	1	1	1	1	1	1	1	1	1	1	1	1	1	1
fapR	fapR	transcription factor FapR	22	22	1	1	2444				570	570	570	1	1	1	1	1	1	1	1	1	1	1	1	1	1	1	1	1	1	1	1	1	1
fdhD	fdhD	formate dehydrogenase accessory sulfurtransferase FdhD	22	22	1	1	842				789	789	789	1	1	1	1	1	1	1	1	1	1	1	1	1	1	1	1	1	1	1	1	1	1
fdhF_2~~~fdhF_1~~~fdhF	fdhF_2;;fdhF_1;fdhF	formate dehydrogenase subunit alpha;hypothetical protein	22	25	1.13636	1	2279				222	2955	2586.96	1	1	1	1	1	1	1	1	1	1	1	1	1	1	1	1	1	1	1	1	1	1
feoB_1~~~feoB_2~~~feoB	feoB_1;feoB_2;feoB	ferrous iron transport protein B	22	24	1.09091	1	2644				288	1995	1827.75	1	1	1	1	1	1	1	1	1	1	1	1	1	1	1	1	1	1	1	1	1	1
fetB_1~~~fetB_2~~~fetB	fetB_1;fetB_2;fetB	iron export ABC transporter permease subunit FetB	22	23	1.04545	1	2228				252	777	739.565	1	1	1	1	1	1	1	1	1	1	1	1	1	1	1	1	1	1	1	1	1	1
ffh	ffh	signal recognition particle protein	22	22	1	1	269				1368	1368	1368	1	1	1	1	1	1	1	1	1	1	1	1	1	1	1	1	1	1	1	1	1	1
floA	floA	flotillin-like protein FloA	22	22	1	1	568				990	990	990	1	1	1	1	1	1	1	1	1	1	1	1	1	1	1	1	1	1	1	1	1	1
fmt	fmt	methionyl-tRNA formyltransferase	22	22	1	1	2772				933	933	933	1	1	1	1	1	1	1	1	1	1	1	1	1	1	1	1	1	1	1	1	1	1
fni	fni	type 2 isopentenyl-diphosphate Delta-isomerase	22	22	1	1	520				1050	1050	1050	1	1	1	1	1	1	1	1	1	1	1	1	1	1	1	1	1	1	1	1	1	1
folB	folB	dihydroneopterin aldolase	22	22	1	1	1440				366	366	366	1	1	1	1	1	1	1	1	1	1	1	1	1	1	1	1	1	1	1	1	1	1
folD	folD	bifunctional methylenetetrahydrofolate dehydrogenase/methenyltetrahydrofolate cyclohydrolase FolD protein	22	22	1	1	2769				858	858	858	1	1	1	1	1	1	1	1	1	1	1	1	1	1	1	1	1	1	1	1	1	1
folE2	folE2	GTP cyclohydrolase FolE2	22	22	1	1	728				879	879	879	1	1	1	1	1	1	1	1	1	1	1	1	1	1	1	1	1	1	1	1	1	1
folK	folK	2-amino-4-hydroxy-6- hydroxymethyldihydropteridine diphosphokinase	22	22	1	1	1255				480	480	480	1	1	1	1	1	1	1	1	1	1	1	1	1	1	1	1	1	1	1	1	1	1
folP	folP	dihydropteroate synthase	22	22	1	1	817				804	804	804	1	1	1	1	1	1	1	1	1	1	1	1	1	1	1	1	1	1	1	1	1	1
frr	frr	ribosome recycling factor	22	22	1	1	1145				555	555	555	1	1	1	1	1	1	1	1	1	1	1	1	1	1	1	1	1	1	1	1	1	1
ftnA	ftnA	H-type ferritin FtnA	22	22	1	1	1235				501	501	501	1	1	1	1	1	1	1	1	1	1	1	1	1	1	1	1	1	1	1	1	1	1
ftsA	ftsA	cell division protein FtsA	22	22	1	1	245				1401	1401	1401	1	1	1	1	1	1	1	1	1	1	1	1	1	1	1	1	1	1	1	1	1	1
ftsH	ftsH	ATP-dependent zinc metalloprotease FtsH	22	22	1	1	55				2136	2136	2136	1	1	1	1	1	1	1	1	1	1	1	1	1	1	1	1	1	1	1	1	1	1
ftsL	ftsL	cell division protein FtsL	22	22	1	1	1387				402	402	402	1	1	1	1	1	1	1	1	1	1	1	1	1	1	1	1	1	1	1	1	1	1
ftsY	ftsY	signal recognition particle-docking protein FtsY	22	22	1	1	2747				1260	1260	1260	1	1	1	1	1	1	1	1	1	1	1	1	1	1	1	1	1	1	1	1	1	1
ftsZ	ftsZ	cell division protein FtsZ	22	22	1	1	407				1188	1188	1188	1	1	1	1	1	1	1	1	1	1	1	1	1	1	1	1	1	1	1	1	1	1
fumC	fumC	class II fumarate hydratase	22	22	1	1	257				1386	1386	1386	1	1	1	1	1	1	1	1	1	1	1	1	1	1	1	1	1	1	1	1	1	1
fusA	fusA	elongation factor G	22	22	1	1	59				2082	2082	2082	1	1	1	1	1	1	1	1	1	1	1	1	1	1	1	1	1	1	1	1	1	1
galU	galU	UTP--glucose-1-phosphate uridylyltransferase GalU	22	22	1	1	2690				870	870	870	1	1	1	1	1	1	1	1	1	1	1	1	1	1	1	1	1	1	1	1	1	1
gap_1	gap_1	type I glyceraldehyde-3-phosphate dehydrogenase	22	22	1	1	2103				1005	1026	1025.05	1	1	1	1	1	1	1	1	1	1	1	1	1	1	1	1	1	1	1	1	1	1
gap_2	gap_2	type I glyceraldehyde-3-phosphate dehydrogenase	22	22	1	1	2404				225	1011	975.273	1	1	1	1	1	1	1	1	1	1	1	1	1	1	1	1	1	1	1	1	1	1
gatA	gatA	Asp-tRNA(Asn)/Glu-tRNA(Gln) amidotransferase subunit GatA	22	22	1	1	222				1458	1458	1458	1	1	1	1	1	1	1	1	1	1	1	1	1	1	1	1	1	1	1	1	1	1
gatB	gatB	Asp-tRNA(Asn)/Glu-tRNA(Gln) amidotransferase subunit GatB	22	22	1	1	234				1428	1428	1428	1	1	1	1	1	1	1	1	1	1	1	1	1	1	1	1	1	1	1	1	1	1
gatC	gatC	Asp-tRNA(Asn)/Glu-tRNA(Gln) amidotransferase subunit GatC	22	22	1	1	1575				303	303	303	1	1	1	1	1	1	1	1	1	1	1	1	1	1	1	1	1	1	1	1	1	1
gcvH	gcvH	glycine cleavage system protein GcvH	22	22	1	1	2602				381	381	381	1	1	1	1	1	1	1	1	1	1	1	1	1	1	1	1	1	1	1	1	1	1
gcvPA	gcvPA	aminomethyl-transferring glycine dehydrogenase subunit GcvPA	22	22	1	1	291				1347	1347	1347	1	1	1	1	1	1	1	1	1	1	1	1	1	1	1	1	1	1	1	1	1	1
gcvPB	gcvPB	aminomethyl-transferring glycine dehydrogenase subunit GcvPB	22	22	1	1	206				1485	1485	1485	1	1	1	1	1	1	1	1	1	1	1	1	1	1	1	1	1	1	1	1	1	1
gcvT	gcvT	glycine cleavage system aminomethyltransferase GcvT	22	22	1	1	477				1092	1092	1092	1	1	1	1	1	1	1	1	1	1	1	1	1	1	1	1	1	1	1	1	1	1
glmM	glmM	phosphoglucosamine mutase	22	22	1	1	278				1359	1359	1359	1	1	1	1	1	1	1	1	1	1	1	1	1	1	1	1	1	1	1	1	1	1
glmS	glmS	glutamine--fructose-6-phosphate transaminase (isomerizing)	22	22	1	1	94				1806	1806	1806	1	1	1	1	1	1	1	1	1	1	1	1	1	1	1	1	1	1	1	1	1	1
glmU	glmU	bifunctional UDP-N-acetylglucosamine diphosphorylase/glucosamine-1-phosphate N-acetyltransferase GlmU	22	22	1	1	287				1356	1356	1356	1	1	1	1	1	1	1	1	1	1	1	1	1	1	1	1	1	1	1	1	1	1
glnA	glnA	type I glutamate--ammonia ligase	22	22	1	1	295				1341	1341	1341	1	1	1	1	1	1	1	1	1	1	1	1	1	1	1	1	1	1	1	1	1	1
glpK	glpK	glycerol kinase GlpK	22	22	1	1	192				1500	1500	1500	1	1	1	1	1	1	1	1	1	1	1	1	1	1	1	1	1	1	1	1	1	1
gltB_2~~~gltB_1~~~gltB	gltB_2;gltB_1;gltB	glutamate synthase large subunit	22	24	1.09091	1	2217				180	4497	4110.25	1	1	1	1	1	1	1	1	1	1	1	1	1	1	1	1	1	1	1	1	1	1
gltS	gltS	sodium/glutamate symporter	22	22	1	1	391				1209	1209	1209	1	1	1	1	1	1	1	1	1	1	1	1	1	1	1	1	1	1	1	1	1	1
gltX	gltX	glutamate--tRNA ligase	22	22	1	1	223				1455	1455	1455	1	1	1	1	1	1	1	1	1	1	1	1	1	1	1	1	1	1	1	1	1	1
gmk	gmk	guanylate kinase	22	22	1	1	1061				624	624	624	1	1	1	1	1	1	1	1	1	1	1	1	1	1	1	1	1	1	1	1	1	1
gndA_1	gndA_1	NADP-dependent phosphogluconate dehydrogenase	22	22	1	1	240				1407	1407	1407	1	1	1	1	1	1	1	1	1	1	1	1	1	1	1	1	1	1	1	1	1	1
gntK	gntK	gluconokinase	22	22	1	1	2082				1542	1542	1542	1	1	1	1	1	1	1	1	1	1	1	1	1	1	1	1	1	1	1	1	1	1
gpmI	gpmI	23-bisphosphoglycerate-independent phosphoglycerate mutase	22	22	1	1	179				1518	1518	1518	1	1	1	1	1	1	1	1	1	1	1	1	1	1	1	1	1	1	1	1	1	1
gpsB	gpsB	cell division regulator GpsB	22	22	1	1	1498				339	339	339	1	1	1	1	1	1	1	1	1	1	1	1	1	1	1	1	1	1	1	1	1	1
graF	graF	glycopeptide resistance-associated protein GraF	22	22	1	1	2383				135	135	135	1	1	1	1	1	1	1	1	1	1	1	1	1	1	1	1	1	1	1	1	1	1
graR	graR	response regulator transcription factor GraR/ApsR	22	22	1	1	2435				675	675	675	1	1	1	1	1	1	1	1	1	1	1	1	1	1	1	1	1	1	1	1	1	1
graS	graS	histidine kinase GraS/ApsS	22	22	1	1	2776				1041	1041	1041	1	1	1	1	1	1	1	1	1	1	1	1	1	1	1	1	1	1	1	1	1	1
graX	graX	auxiliary protein GraX/ApsX	22	22	1	1	2571				924	924	924	1	1	1	1	1	1	1	1	1	1	1	1	1	1	1	1	1	1	1	1	1	1
greA	greA	transcription elongation factor GreA	22	22	1	1	1257				477	477	477	1	1	1	1	1	1	1	1	1	1	1	1	1	1	1	1	1	1	1	1	1	1
groES	groES	co-chaperone GroES	22	22	1	1	1593				285	285	285	1	1	1	1	1	1	1	1	1	1	1	1	1	1	1	1	1	1	1	1	1	1
groL	groL	chaperonin GroEL	22	22	1	1	150				1620	1620	1620	1	1	1	1	1	1	1	1	1	1	1	1	1	1	1	1	1	1	1	1	1	1
group_0		DNA-directed RNA polymerase subunit beta'	22	22	1	1	2				3624	3624	3624	1	1	1	1	1	1	1	1	1	1	1	1	1	1	1	1	1	1	1	1	1	1
group_1		dynamin family protein	22	22	1	1	5				3441	3441	3441	1	1	1	1	1	1	1	1	1	1	1	1	1	1	1	1	1	1	1	1	1	1
group_10		YhgE/Pip domain-containing protein	22	22	1	1	15				2853	2853	2853	1	1	1	1	1	1	1	1	1	1	1	1	1	1	1	1	1	1	1	1	1	1
group_100		peptide chain release factor 3	22	22	1	1	163				1563	1563	1563	1	1	1	1	1	1	1	1	1	1	1	1	1	1	1	1	1	1	1	1	1	1
group_1001		diacylglycerol kinase family protein	22	22	1	1	1460				357	357	357	1	1	1	1	1	1	1	1	1	1	1	1	1	1	1	1	1	1	1	1	1	1
group_1003		DoxX family protein	22	22	1	1	1463				357	357	357	1	1	1	1	1	1	1	1	1	1	1	1	1	1	1	1	1	1	1	1	1	1
group_1004		PemK family transcriptional regulator	22	22	1	1	1464				357	357	357	1	1	1	1	1	1	1	1	1	1	1	1	1	1	1	1	1	1	1	1	1	1
group_1009		arsenate reductase family protein	22	22	1	1	1470				354	354	354	1	1	1	1	1	1	1	1	1	1	1	1	1	1	1	1	1	1	1	1	1	1
group_101		YfcC family protein	22	22	1	1	165				1557	1557	1557	1	1	1	1	1	1	1	1	1	1	1	1	1	1	1	1	1	1	1	1	1	1
group_1010		hypothetical protein	22	22	1	1	1471				354	354	354	1	1	1	1	1	1	1	1	1	1	1	1	1	1	1	1	1	1	1	1	1	1
group_1012		hypothetical protein	22	22	1	1	1474				351	351	351	1	1	1	1	1	1	1	1	1	1	1	1	1	1	1	1	1	1	1	1	1	1
group_1013		SarA family transcriptional regulator	22	22	1	1	1476				351	351	351	1	1	1	1	1	1	1	1	1	1	1	1	1	1	1	1	1	1	1	1	1	1
group_1014		ATP synthase subunit I	22	22	1	1	1477				351	351	351	1	1	1	1	1	1	1	1	1	1	1	1	1	1	1	1	1	1	1	1	1	1
group_1018		hypothetical protein	22	22	1	1	1481				348	348	348	1	1	1	1	1	1	1	1	1	1	1	1	1	1	1	1	1	1	1	1	1	1
group_1021		YlbF/YmcA family competence regulator	22	22	1	1	1486				345	345	345	1	1	1	1	1	1	1	1	1	1	1	1	1	1	1	1	1	1	1	1	1	1
group_1026		YuzB family protein	22	22	1	1	1492				342	342	342	1	1	1	1	1	1	1	1	1	1	1	1	1	1	1	1	1	1	1	1	1	1
group_1027		MarR family transcriptional regulator	22	22	1	1	1493				342	342	342	1	1	1	1	1	1	1	1	1	1	1	1	1	1	1	1	1	1	1	1	1	1
group_1033		hypothetical protein	22	22	1	1	1500				339	339	339	1	1	1	1	1	1	1	1	1	1	1	1	1	1	1	1	1	1	1	1	1	1
group_104		polysaccharide biosynthesis protein	22	22	1	1	173				1542	1542	1542	1	1	1	1	1	1	1	1	1	1	1	1	1	1	1	1	1	1	1	1	1	1
group_1041		YppE family protein	22	22	1	1	1508				333	333	333	1	1	1	1	1	1	1	1	1	1	1	1	1	1	1	1	1	1	1	1	1	1
group_1042		thioredoxin family protein	22	22	1	1	1509				333	333	333	1	1	1	1	1	1	1	1	1	1	1	1	1	1	1	1	1	1	1	1	1	1
group_1043		helix-turn-helix transcriptional regulator	22	22	1	1	1510				333	333	333	1	1	1	1	1	1	1	1	1	1	1	1	1	1	1	1	1	1	1	1	1	1
group_1048		hypothetical protein	22	22	1	1	1515				330	330	330	1	1	1	1	1	1	1	1	1	1	1	1	1	1	1	1	1	1	1	1	1	1
group_105		AbgT family transporter	22	22	1	1	174				1536	1536	1536	1	1	1	1	1	1	1	1	1	1	1	1	1	1	1	1	1	1	1	1	1	1
group_1050		SMR family transporter	22	22	1	1	1517				330	330	330	1	1	1	1	1	1	1	1	1	1	1	1	1	1	1	1	1	1	1	1	1	1
group_1051		cyclic-di-AMP receptor	22	22	1	1	1518				330	330	330	1	1	1	1	1	1	1	1	1	1	1	1	1	1	1	1	1	1	1	1	1	1
group_1056		MTH1187 family thiamine-binding protein	22	22	1	1	1523				327	327	327	1	1	1	1	1	1	1	1	1	1	1	1	1	1	1	1	1	1	1	1	1	1
group_1057		metalloregulator ArsR/SmtB family transcription factor	22	22	1	1	1524				327	327	327	1	1	1	1	1	1	1	1	1	1	1	1	1	1	1	1	1	1	1	1	1	1
group_1058		anti-sigma factor antagonist	22	22	1	1	1525				327	327	327	1	1	1	1	1	1	1	1	1	1	1	1	1	1	1	1	1	1	1	1	1	1
group_106		DEAD/DEAH box helicase	22	22	1	1	175				1536	1536	1536	1	1	1	1	1	1	1	1	1	1	1	1	1	1	1	1	1	1	1	1	1	1
group_1061		PadR family transcriptional regulator	22	22	1	1	1528				324	324	324	1	1	1	1	1	1	1	1	1	1	1	1	1	1	1	1	1	1	1	1	1	1
group_1062		PH domain-containing protein	22	22	1	1	1529				324	324	324	1	1	1	1	1	1	1	1	1	1	1	1	1	1	1	1	1	1	1	1	1	1
group_1063		ribosomal-processing cysteine protease Prp	22	22	1	1	1532				321	321	321	1	1	1	1	1	1	1	1	1	1	1	1	1	1	1	1	1	1	1	1	1	1
group_1064		hypothetical protein	22	22	1	1	1533				321	321	321	1	1	1	1	1	1	1	1	1	1	1	1	1	1	1	1	1	1	1	1	1	1
group_1069		hypothetical protein	22	22	1	1	1539				318	318	318	1	1	1	1	1	1	1	1	1	1	1	1	1	1	1	1	1	1	1	1	1	1
group_1070		nucleotide pyrophosphohydrolase	22	22	1	1	1540				318	318	318	1	1	1	1	1	1	1	1	1	1	1	1	1	1	1	1	1	1	1	1	1	1
group_1071		YrhK family protein	22	22	1	1	1541				318	318	318	1	1	1	1	1	1	1	1	1	1	1	1	1	1	1	1	1	1	1	1	1	1
group_1072		YbaB/EbfC family nucleoid-associated protein	22	22	1	1	1542				318	318	318	1	1	1	1	1	1	1	1	1	1	1	1	1	1	1	1	1	1	1	1	1	1
group_1075		hypothetical protein	22	22	1	1	1547				315	315	315	1	1	1	1	1	1	1	1	1	1	1	1	1	1	1	1	1	1	1	1	1	1
group_1076		multidrug efflux SMR transporter	22	22	1	1	1549				315	315	315	1	1	1	1	1	1	1	1	1	1	1	1	1	1	1	1	1	1	1	1	1	1
group_1077		YfhH family protein	22	22	1	1	1551				315	315	315	1	1	1	1	1	1	1	1	1	1	1	1	1	1	1	1	1	1	1	1	1	1
group_108		ATP-binding cassette domain-containing protein	22	22	1	1	180				1518	1518	1518	1	1	1	1	1	1	1	1	1	1	1	1	1	1	1	1	1	1	1	1	1	1
group_1080		rhodanese-like domain-containing protein	22	22	1	1	1555				312	312	312	1	1	1	1	1	1	1	1	1	1	1	1	1	1	1	1	1	1	1	1	1	1
group_1081		heme oxygenase	22	22	1	1	1556				312	312	312	1	1	1	1	1	1	1	1	1	1	1	1	1	1	1	1	1	1	1	1	1	1
group_1085		hypothetical protein	22	22	1	1	1560				309	309	309	1	1	1	1	1	1	1	1	1	1	1	1	1	1	1	1	1	1	1	1	1	1
group_1086		metal-sulfur cluster assembly factor	22	22	1	1	1563				309	309	309	1	1	1	1	1	1	1	1	1	1	1	1	1	1	1	1	1	1	1	1	1	1
group_109		catalase	22	22	1	1	181				1515	1515	1515	1	1	1	1	1	1	1	1	1	1	1	1	1	1	1	1	1	1	1	1	1	1
group_1092		urease subunit gamma	22	22	1	1	1573				303	303	303	1	1	1	1	1	1	1	1	1	1	1	1	1	1	1	1	1	1	1	1	1	1
group_1093		YerC/YecD family TrpR-related protein	22	22	1	1	1574				303	303	303	1	1	1	1	1	1	1	1	1	1	1	1	1	1	1	1	1	1	1	1	1	1
group_11		2-oxoglutarate dehydrogenase E1 component	22	22	1	1	17				2805	2805	2805	1	1	1	1	1	1	1	1	1	1	1	1	1	1	1	1	1	1	1	1	1	1
group_110		ABC transporter permease/substrate-binding protein	22	22	1	1	182				1515	1515	1515	1	1	1	1	1	1	1	1	1	1	1	1	1	1	1	1	1	1	1	1	1	1
group_1106		YtxH domain-containing protein	22	22	1	1	1592				285	285	285	1	1	1	1	1	1	1	1	1	1	1	1	1	1	1	1	1	1	1	1	1	1
group_1108		N-acetyltransferase	22	22	1	1	1595				282	282	282	1	1	1	1	1	1	1	1	1	1	1	1	1	1	1	1	1	1	1	1	1	1
group_1113		YlaN family protein	22	22	1	1	1601				276	276	276	1	1	1	1	1	1	1	1	1	1	1	1	1	1	1	1	1	1	1	1	1	1
group_1117		HU family DNA-binding protein	22	22	1	1	1607				273	273	273	1	1	1	1	1	1	1	1	1	1	1	1	1	1	1	1	1	1	1	1	1	1
group_1118		hypothetical protein	22	22	1	1	1608				273	273	273	1	1	1	1	1	1	1	1	1	1	1	1	1	1	1	1	1	1	1	1	1	1
group_1127		phosphocarrier protein HPr	22	22	1	1	1619				267	267	267	1	1	1	1	1	1	1	1	1	1	1	1	1	1	1	1	1	1	1	1	1	1
group_1132		Veg family protein	22	22	1	1	1627				264	264	264	1	1	1	1	1	1	1	1	1	1	1	1	1	1	1	1	1	1	1	1	1	1
group_1133		RNA-binding S4 domain-containing protein	22	22	1	1	1628				264	264	264	1	1	1	1	1	1	1	1	1	1	1	1	1	1	1	1	1	1	1	1	1	1
group_1134		IreB family regulatory phosphoprotein	22	22	1	1	1629				261	261	261	1	1	1	1	1	1	1	1	1	1	1	1	1	1	1	1	1	1	1	1	1	1
group_1135		hypothetical protein	22	22	1	1	1630				261	261	261	1	1	1	1	1	1	1	1	1	1	1	1	1	1	1	1	1	1	1	1	1	1
group_1136		ribosomal L7Ae/L30e/S12e/Gadd45 family protein	22	22	1	1	1631				261	261	261	1	1	1	1	1	1	1	1	1	1	1	1	1	1	1	1	1	1	1	1	1	1
group_1137		hypothetical protein	22	22	1	1	1633				261	261	261	1	1	1	1	1	1	1	1	1	1	1	1	1	1	1	1	1	1	1	1	1	1
group_1139		type II toxin-antitoxin system Phd/YefM family antitoxin	22	22	1	1	1635				258	258	258	1	1	1	1	1	1	1	1	1	1	1	1	1	1	1	1	1	1	1	1	1	1
group_114		glycosyltransferase	22	22	1	1	189				1506	1506	1506	1	1	1	1	1	1	1	1	1	1	1	1	1	1	1	1	1	1	1	1	1	1
group_1140		type B 50S ribosomal protein L31	22	22	1	1	1636				258	258	258	1	1	1	1	1	1	1	1	1	1	1	1	1	1	1	1	1	1	1	1	1	1
group_1144		GlsB/YeaQ/YmgE family stress response membrane protein	22	22	1	1	1640				255	255	255	1	1	1	1	1	1	1	1	1	1	1	1	1	1	1	1	1	1	1	1	1	1
group_1149		hypothetical protein	22	22	1	1	1647				252	252	252	1	1	1	1	1	1	1	1	1	1	1	1	1	1	1	1	1	1	1	1	1	1
group_115		gamma-aminobutyrate permease	22	22	1	1	191				1500	1500	1500	1	1	1	1	1	1	1	1	1	1	1	1	1	1	1	1	1	1	1	1	1	1
group_1150		YneF family protein	22	22	1	1	1648				249	249	249	1	1	1	1	1	1	1	1	1	1	1	1	1	1	1	1	1	1	1	1	1	1
group_1152		hypothetical protein	22	22	1	1	1650				249	249	249	1	1	1	1	1	1	1	1	1	1	1	1	1	1	1	1	1	1	1	1	1	1
group_1153		GIY-YIG nuclease family protein	22	22	1	1	1651				249	249	249	1	1	1	1	1	1	1	1	1	1	1	1	1	1	1	1	1	1	1	1	1	1
group_1155		hypothetical protein	22	22	1	1	1653				246	246	246	1	1	1	1	1	1	1	1	1	1	1	1	1	1	1	1	1	1	1	1	1	1
group_1158		NifU family protein	22	22	1	1	1656				243	243	243	1	1	1	1	1	1	1	1	1	1	1	1	1	1	1	1	1	1	1	1	1	1
group_116		beta-lactamase family protein	22	22	1	1	193				1500	1500	1500	1	1	1	1	1	1	1	1	1	1	1	1	1	1	1	1	1	1	1	1	1	1
group_1165		ferredoxin	22	22	1	1	1664				240	240	240	1	1	1	1	1	1	1	1	1	1	1	1	1	1	1	1	1	1	1	1	1	1
group_1166		hypothetical protein	22	22	1	1	1665				240	240	240	1	1	1	1	1	1	1	1	1	1	1	1	1	1	1	1	1	1	1	1	1	1
group_1169		ferrous iron transport protein A	22	22	1	1	1669				237	237	237	1	1	1	1	1	1	1	1	1	1	1	1	1	1	1	1	1	1	1	1	1	1
group_117		NADH dehydrogenase subunit 5	22	22	1	1	195				1500	1500	1500	1	1	1	1	1	1	1	1	1	1	1	1	1	1	1	1	1	1	1	1	1	1
group_1171		hypothetical protein	22	22	1	1	1672				234	234	234	1	1	1	1	1	1	1	1	1	1	1	1	1	1	1	1	1	1	1	1	1	1
group_1172		acyl carrier protein	22	22	1	1	1673				234	234	234	1	1	1	1	1	1	1	1	1	1	1	1	1	1	1	1	1	1	1	1	1	1
group_1173		hypothetical protein	22	22	1	1	1675				234	234	234	1	1	1	1	1	1	1	1	1	1	1	1	1	1	1	1	1	1	1	1	1	1
group_1178		exodeoxyribonuclease VII small subunit	22	22	1	1	1680				231	231	231	1	1	1	1	1	1	1	1	1	1	1	1	1	1	1	1	1	1	1	1	1	1
group_1179		hypothetical protein	22	22	1	1	1681				231	231	231	1	1	1	1	1	1	1	1	1	1	1	1	1	1	1	1	1	1	1	1	1	1
group_1187		YozE family protein	22	22	1	1	1689				225	225	225	1	1	1	1	1	1	1	1	1	1	1	1	1	1	1	1	1	1	1	1	1	1
group_119		aldehyde dehydrogenase family protein	22	22	1	1	199				1494	1494	1494	1	1	1	1	1	1	1	1	1	1	1	1	1	1	1	1	1	1	1	1	1	1
group_1190		hypothetical protein	22	22	1	1	1692				225	225	225	1	1	1	1	1	1	1	1	1	1	1	1	1	1	1	1	1	1	1	1	1	1
group_1194		hypothetical protein	22	22	1	1	1697				222	222	222	1	1	1	1	1	1	1	1	1	1	1	1	1	1	1	1	1	1	1	1	1	1
group_12		exonuclease domain-containing protein	22	22	1	1	19				2703	2703	2703	1	1	1	1	1	1	1	1	1	1	1	1	1	1	1	1	1	1	1	1	1	1
group_1204		hypothetical protein	22	22	1	1	1707				219	219	219	1	1	1	1	1	1	1	1	1	1	1	1	1	1	1	1	1	1	1	1	1	1
group_1205		hypothetical protein	22	22	1	1	1708				219	219	219	1	1	1	1	1	1	1	1	1	1	1	1	1	1	1	1	1	1	1	1	1	1
group_1206		DNA-dependent RNA polymerase subunit epsilon	22	22	1	1	1709				219	219	219	1	1	1	1	1	1	1	1	1	1	1	1	1	1	1	1	1	1	1	1	1	1
group_121		FAD/NAD(P)-binding protein	22	22	1	1	201				1491	1491	1491	1	1	1	1	1	1	1	1	1	1	1	1	1	1	1	1	1	1	1	1	1	1
group_1211		hypothetical protein	22	22	1	1	1715				216	216	216	1	1	1	1	1	1	1	1	1	1	1	1	1	1	1	1	1	1	1	1	1	1
group_1212		hypothetical protein	22	22	1	1	1717				213	213	213	1	1	1	1	1	1	1	1	1	1	1	1	1	1	1	1	1	1	1	1	1	1
group_1218		hypothetical protein	22	22	1	1	1726				207	207	207	1	1	1	1	1	1	1	1	1	1	1	1	1	1	1	1	1	1	1	1	1	1
group_1220		hypothetical protein	22	22	1	1	1728				207	207	207	1	1	1	1	1	1	1	1	1	1	1	1	1	1	1	1	1	1	1	1	1	1
group_1224		YqgQ family protein	22	22	1	1	1732				204	204	204	1	1	1	1	1	1	1	1	1	1	1	1	1	1	1	1	1	1	1	1	1	1
group_1225		hypothetical protein	22	22	1	1	1733				204	204	204	1	1	1	1	1	1	1	1	1	1	1	1	1	1	1	1	1	1	1	1	1	1
group_1226		hypothetical protein	22	22	1	1	1734				204	204	204	1	1	1	1	1	1	1	1	1	1	1	1	1	1	1	1	1	1	1	1	1	1
group_123		alkaline phosphatase	22	22	1	1	209				1485	1485	1485	1	1	1	1	1	1	1	1	1	1	1	1	1	1	1	1	1	1	1	1	1	1
group_1233		hypothetical protein	22	22	1	1	1743				198	198	198	1	1	1	1	1	1	1	1	1	1	1	1	1	1	1	1	1	1	1	1	1	1
group_1234		helix-turn-helix transcriptional regulator	22	22	1	1	1744				198	198	198	1	1	1	1	1	1	1	1	1	1	1	1	1	1	1	1	1	1	1	1	1	1
group_124		S41 family peptidase	22	22	1	1	211				1479	1479	1479	1	1	1	1	1	1	1	1	1	1	1	1	1	1	1	1	1	1	1	1	1	1
group_1242		VraH family protein	22	22	1	1	1752				195	195	195	1	1	1	1	1	1	1	1	1	1	1	1	1	1	1	1	1	1	1	1	1	1
group_1247		YlaF family protein	22	22	1	1	1757				192	192	192	1	1	1	1	1	1	1	1	1	1	1	1	1	1	1	1	1	1	1	1	1	1
group_1248		hypothetical protein	22	22	1	1	1758				192	192	192	1	1	1	1	1	1	1	1	1	1	1	1	1	1	1	1	1	1	1	1	1	1
group_125		malate:quinone oxidoreductase	22	22	1	1	212				1479	1479	1479	1	1	1	1	1	1	1	1	1	1	1	1	1	1	1	1	1	1	1	1	1	1
group_1255		CsbD family protein	22	22	1	1	1765				189	189	189	1	1	1	1	1	1	1	1	1	1	1	1	1	1	1	1	1	1	1	1	1	1
group_1257		hypothetical protein	22	22	1	1	1768				189	189	189	1	1	1	1	1	1	1	1	1	1	1	1	1	1	1	1	1	1	1	1	1	1
group_1263		hypothetical protein	22	22	1	1	1774				186	186	186	1	1	1	1	1	1	1	1	1	1	1	1	1	1	1	1	1	1	1	1	1	1
group_1264		hypothetical protein	22	22	1	1	1775				186	186	186	1	1	1	1	1	1	1	1	1	1	1	1	1	1	1	1	1	1	1	1	1	1
group_1265		hypothetical protein	22	22	1	1	1776				186	186	186	1	1	1	1	1	1	1	1	1	1	1	1	1	1	1	1	1	1	1	1	1	1
group_1266		type Z 30S ribosomal protein S14	22	22	1	1	1777				186	186	186	1	1	1	1	1	1	1	1	1	1	1	1	1	1	1	1	1	1	1	1	1	1
group_127		APC family permease	22	22	1	1	214				1473	1473	1473	1	1	1	1	1	1	1	1	1	1	1	1	1	1	1	1	1	1	1	1	1	1
group_1275		NETI motif-containing protein	22	22	1	1	1787				180	180	180	1	1	1	1	1	1	1	1	1	1	1	1	1	1	1	1	1	1	1	1	1	1
group_1278		hypothetical protein	22	22	1	1	1791				177	177	177	1	1	1	1	1	1	1	1	1	1	1	1	1	1	1	1	1	1	1	1	1	1
group_128		rhomboid family intramembrane serine protease	22	22	1	1	218				1464	1464	1464	1	1	1	1	1	1	1	1	1	1	1	1	1	1	1	1	1	1	1	1	1	1
group_1287		antitoxin MazE	22	22	1	1	1802				171	171	171	1	1	1	1	1	1	1	1	1	1	1	1	1	1	1	1	1	1	1	1	1	1
group_1288		hypothetical protein	22	22	1	1	1803				171	171	171	1	1	1	1	1	1	1	1	1	1	1	1	1	1	1	1	1	1	1	1	1	1
group_129		alanine:cation symporter family protein	22	22	1	1	219				1464	1464	1464	1	1	1	1	1	1	1	1	1	1	1	1	1	1	1	1	1	1	1	1	1	1
group_1292		hypothetical protein	22	22	1	1	1808				165	165	165	1	1	1	1	1	1	1	1	1	1	1	1	1	1	1	1	1	1	1	1	1	1
group_1296		hypothetical protein	22	22	1	1	1812				162	162	162	1	1	1	1	1	1	1	1	1	1	1	1	1	1	1	1	1	1	1	1	1	1
group_1298		hypothetical protein	22	22	1	1	1814				162	162	162	1	1	1	1	1	1	1	1	1	1	1	1	1	1	1	1	1	1	1	1	1	1
group_13		DNA gyrase subunit A	22	22	1	1	20				2673	2673	2673	1	1	1	1	1	1	1	1	1	1	1	1	1	1	1	1	1	1	1	1	1	1
group_130		glutamate synthase subunit beta	22	22	1	1	220				1464	1464	1464	1	1	1	1	1	1	1	1	1	1	1	1	1	1	1	1	1	1	1	1	1	1
group_1307		hypothetical protein	22	22	1	1	1823				153	153	153	1	1	1	1	1	1	1	1	1	1	1	1	1	1	1	1	1	1	1	1	1	1
group_1309		hypothetical protein	22	22	1	1	1826				150	150	150	1	1	1	1	1	1	1	1	1	1	1	1	1	1	1	1	1	1	1	1	1	1
group_131		PTS transporter subunit EIIC	22	22	1	1	221				1464	1464	1464	1	1	1	1	1	1	1	1	1	1	1	1	1	1	1	1	1	1	1	1	1	1
group_1320		hypothetical protein	22	22	1	1	1837				141	141	141	1	1	1	1	1	1	1	1	1	1	1	1	1	1	1	1	1	1	1	1	1	1
group_1321		hypothetical protein	22	22	1	1	1838				141	141	141	1	1	1	1	1	1	1	1	1	1	1	1	1	1	1	1	1	1	1	1	1	1
group_1323		hypothetical protein	22	22	1	1	1841				138	138	138	1	1	1	1	1	1	1	1	1	1	1	1	1	1	1	1	1	1	1	1	1	1
group_1329		beta-class phenol-soluble modulin	22	22	1	1	1847				135	135	135	1	1	1	1	1	1	1	1	1	1	1	1	1	1	1	1	1	1	1	1	1	1
group_133		PTS maltose transporter subunit IIBC	22	22	1	1	225				1443	1443	1443	1	1	1	1	1	1	1	1	1	1	1	1	1	1	1	1	1	1	1	1	1	1
group_134		multidrug efflux MFS transporter	22	22	1	1	226				1443	1443	1443	1	1	1	1	1	1	1	1	1	1	1	1	1	1	1	1	1	1	1	1	1	1
group_1346		hypothetical protein	22	22	1	1	1865				102	102	102	1	1	1	1	1	1	1	1	1	1	1	1	1	1	1	1	1	1	1	1	1	1
group_135		multidrug efflux MFS transporter	22	22	1	1	227				1443	1443	1443	1	1	1	1	1	1	1	1	1	1	1	1	1	1	1	1	1	1	1	1	1	1
group_1350		hypothetical protein	22	22	1	1	1869				96	96	96	1	1	1	1	1	1	1	1	1	1	1	1	1	1	1	1	1	1	1	1	1	1
group_1357		hypothetical protein	22	22	1	1	1876				90	90	90	1	1	1	1	1	1	1	1	1	1	1	1	1	1	1	1	1	1	1	1	1	1
group_137		DHA2 family efflux MFS transporter permease subunit	22	22	1	1	230				1431	1431	1431	1	1	1	1	1	1	1	1	1	1	1	1	1	1	1	1	1	1	1	1	1	1
group_1372		5'-3' exonuclease	22	22	1	1	1891				879	879	879	1	1	1	1	1	1	1	1	1	1	1	1	1	1	1	1	1	1	1	1	1	1
group_1373		NAD-dependent malic enzyme	22	22	1	1	1892				1203	1230	1228.77	1	1	1	1	1	1	1	1	1	1	1	1	1	1	1	1	1	1	1	1	1	1
group_1374		ribonuclease HI family protein	22	22	1	1	1893				393	393	393	1	1	1	1	1	1	1	1	1	1	1	1	1	1	1	1	1	1	1	1	1	1
group_1375		amidase domain-containing protein	22	22	1	1	1895				2097	2100	2098.36	1	1	1	1	1	1	1	1	1	1	1	1	1	1	1	1	1	1	1	1	1	1
group_1376		DNA-3-methyladenine glycosylase I	22	22	1	1	1896				414	561	554.318	1	1	1	1	1	1	1	1	1	1	1	1	1	1	1	1	1	1	1	1	1	1
group_1378		tyrosine-type recombinase/integrase	22	22	1	1	1899				282	558	438.818	1	1	1	1	1	1	1	1	1	1	1	1	1	1	1	1	1	1	1	1	1	1
group_1380		arylamine N-acetyltransferase	22	22	1	1	1902				786	786	786	1	1	1	1	1	1	1	1	1	1	1	1	1	1	1	1	1	1	1	1	1	1
group_1381		UV damage endonuclease UvsE	22	22	1	1	1905				369	384	370.364	1	1	1	1	1	1	1	1	1	1	1	1	1	1	1	1	1	1	1	1	1	1
group_1382		PTS mannitol transporter subunit IICB	22	22	1	1	1906				1458	1569	1563.95	1	1	1	1	1	1	1	1	1	1	1	1	1	1	1	1	1	1	1	1	1	1
group_1383		hypothetical protein	22	22	1	1	1907				414	414	414	1	1	1	1	1	1	1	1	1	1	1	1	1	1	1	1	1	1	1	1	1	1
group_1384		antibiotic biosynthesis monooxygenase	22	22	1	1	1908				93	291	282	1	1	1	1	1	1	1	1	1	1	1	1	1	1	1	1	1	1	1	1	1	1
group_1385		ACT domain-containing protein	22	22	1	1	1910				165	234	202.636	1	1	1	1	1	1	1	1	1	1	1	1	1	1	1	1	1	1	1	1	1	1
group_1387		M20 family metallopeptidase	22	22	1	1	1912				1176	1176	1176	1	1	1	1	1	1	1	1	1	1	1	1	1	1	1	1	1	1	1	1	1	1
group_1388		cysteine desulfurase	22	22	1	1	1914				1140	1140	1140	1	1	1	1	1	1	1	1	1	1	1	1	1	1	1	1	1	1	1	1	1	1
group_1389		YdeI/OmpD-associated family protein	22	22	1	1	1915				522	600	585.545	1	1	1	1	1	1	1	1	1	1	1	1	1	1	1	1	1	1	1	1	1	1
group_1390		carboxylesterase family protein	22	22	1	1	1916				1353	1353	1353	1	1	1	1	1	1	1	1	1	1	1	1	1	1	1	1	1	1	1	1	1	1
group_1392		glycosyltransferase family 4 protein	22	22	1	1	1918				1146	1146	1146	1	1	1	1	1	1	1	1	1	1	1	1	1	1	1	1	1	1	1	1	1	1
group_1393		hypothetical protein	22	22	1	1	1919				522	522	522	1	1	1	1	1	1	1	1	1	1	1	1	1	1	1	1	1	1	1	1	1	1
group_1394		hypothetical protein	22	22	1	1	1920				102	102	102	1	1	1	1	1	1	1	1	1	1	1	1	1	1	1	1	1	1	1	1	1	1
group_1395		hypothetical protein	22	22	1	1	1921				465	465	465	1	1	1	1	1	1	1	1	1	1	1	1	1	1	1	1	1	1	1	1	1	1
group_1396		bifunctional metallophosphatase/5'-nucleotidase	22	22	1	1	1922				1536	1536	1536	1	1	1	1	1	1	1	1	1	1	1	1	1	1	1	1	1	1	1	1	1	1
group_1397		TetR/AcrR family transcriptional regulator	22	22	1	1	1923				552	552	552	1	1	1	1	1	1	1	1	1	1	1	1	1	1	1	1	1	1	1	1	1	1
group_1399		teichoic acid transporter	22	22	1	1	1925				894	894	894	1	1	1	1	1	1	1	1	1	1	1	1	1	1	1	1	1	1	1	1	1	1
group_14		valine--tRNA ligase	22	22	1	1	22				2631	2631	2631	1	1	1	1	1	1	1	1	1	1	1	1	1	1	1	1	1	1	1	1	1	1
group_140		aldehyde dehydrogenase family protein	22	22	1	1	233				1428	1428	1428	1	1	1	1	1	1	1	1	1	1	1	1	1	1	1	1	1	1	1	1	1	1
group_1400		hypothetical protein	22	22	1	1	1927				270	354	281.455	1	1	1	1	1	1	1	1	1	1	1	1	1	1	1	1	1	1	1	1	1	1
group_1401		APC family permease	22	32	1.45455	1	1928				396	1830	1164.56	1	1	1	1	1	1	1	1	1	1	1	1	1	1	1	1	1	1	1	1	1	1
group_1402		VOC family protein	22	22	1	1	1929				738	810	783.818	1	1	1	1	1	1	1	1	1	1	1	1	1	1	1	1	1	1	1	1	1	1
group_1404		glycosyl-44'-diaponeurosporenoate acyltransferase	22	22	1	1	1931				486	486	486	1	1	1	1	1	1	1	1	1	1	1	1	1	1	1	1	1	1	1	1	1	1
group_1406		MurR/RpiR family transcriptional regulator	22	22	1	1	1933				699	882	816.682	1	1	1	1	1	1	1	1	1	1	1	1	1	1	1	1	1	1	1	1	1	1
group_1407		hypothetical protein	22	22	1	1	1934				669	906	795.545	1	1	1	1	1	1	1	1	1	1	1	1	1	1	1	1	1	1	1	1	1	1
group_1408		alpha/beta hydrolase	22	22	1	1	1935				867	867	867	1	1	1	1	1	1	1	1	1	1	1	1	1	1	1	1	1	1	1	1	1	1
group_141		amino acid permease	22	22	1	1	237				1419	1419	1419	1	1	1	1	1	1	1	1	1	1	1	1	1	1	1	1	1	1	1	1	1	1
group_1410		sterile alpha motif-like domain-containing protein	22	22	1	1	1941				213	213	213	1	1	1	1	1	1	1	1	1	1	1	1	1	1	1	1	1	1	1	1	1	1
group_1411		DCC1-like thiol-disulfide oxidoreductase family protein	22	22	1	1	1942				411	411	411	1	1	1	1	1	1	1	1	1	1	1	1	1	1	1	1	1	1	1	1	1	1
group_1412		thiolase family protein	22	22	1	1	1944				1140	1140	1140	1	1	1	1	1	1	1	1	1	1	1	1	1	1	1	1	1	1	1	1	1	1
group_1413		HAD family hydrolase	22	22	1	1	1945				648	648	648	1	1	1	1	1	1	1	1	1	1	1	1	1	1	1	1	1	1	1	1	1	1
group_1415		amino acid permease	22	22	1	1	1947				1236	1449	1352.18	1	1	1	1	1	1	1	1	1	1	1	1	1	1	1	1	1	1	1	1	1	1
group_1416		hypothetical protein	22	22	1	1	1948				408	408	408	1	1	1	1	1	1	1	1	1	1	1	1	1	1	1	1	1	1	1	1	1	1
group_1417		hypothetical protein	22	22	1	1	1949				249	249	249	1	1	1	1	1	1	1	1	1	1	1	1	1	1	1	1	1	1	1	1	1	1
group_1418		BrxA/BrxB family bacilliredoxin	22	22	1	1	1950				438	438	438	1	1	1	1	1	1	1	1	1	1	1	1	1	1	1	1	1	1	1	1	1	1
group_1419		YwhD family protein	22	22	1	1	1951				507	507	507	1	1	1	1	1	1	1	1	1	1	1	1	1	1	1	1	1	1	1	1	1	1
group_1420		AzlC family ABC transporter permease	22	22	1	1	1952				576	693	666.136	1	1	1	1	1	1	1	1	1	1	1	1	1	1	1	1	1	1	1	1	1	1
group_1421		hypothetical protein	22	22	1	1	1953				309	351	349.091	1	1	1	1	1	1	1	1	1	1	1	1	1	1	1	1	1	1	1	1	1	1
group_1422		VOC family protein	22	22	1	1	1954				522	522	522	1	1	1	1	1	1	1	1	1	1	1	1	1	1	1	1	1	1	1	1	1	1
group_1423		A24 family peptidase	22	22	1	1	1955				561	711	704.182	1	1	1	1	1	1	1	1	1	1	1	1	1	1	1	1	1	1	1	1	1	1
group_1424		MarR family transcriptional regulator	22	22	1	1	1956				357	465	460.091	1	1	1	1	1	1	1	1	1	1	1	1	1	1	1	1	1	1	1	1	1	1
group_1425		YpiB family protein	22	22	1	1	1957				546	567	553.636	1	1	1	1	1	1	1	1	1	1	1	1	1	1	1	1	1	1	1	1	1	1
group_1426		TetR family transcriptional regulator	22	22	1	1	1958				561	561	561	1	1	1	1	1	1	1	1	1	1	1	1	1	1	1	1	1	1	1	1	1	1
group_143		MFS transporter	22	22	1	1	246				1401	1401	1401	1	1	1	1	1	1	1	1	1	1	1	1	1	1	1	1	1	1	1	1	1	1
group_1430		nuclear transport factor 2 family protein	22	22	1	1	1963				261	399	336.273	1	1	1	1	1	1	1	1	1	1	1	1	1	1	1	1	1	1	1	1	1	1
group_1431		NADP-dependent oxidoreductase	22	22	1	1	1964				1005	1005	1005	1	1	1	1	1	1	1	1	1	1	1	1	1	1	1	1	1	1	1	1	1	1
group_1434		Hsp20/alpha crystallin family protein	22	22	1	1	1967				417	417	417	1	1	1	1	1	1	1	1	1	1	1	1	1	1	1	1	1	1	1	1	1	1
group_1435		hypothetical protein	22	22	1	1	1968				132	132	132	1	1	1	1	1	1	1	1	1	1	1	1	1	1	1	1	1	1	1	1	1	1
group_1436		methylated-DNA--[protein]-cysteine S-methyltransferase	22	22	1	1	1970				519	543	520.091	1	1	1	1	1	1	1	1	1	1	1	1	1	1	1	1	1	1	1	1	1	1
group_1438		SACOL1771 family peroxiredoxin	22	22	1	1	1972				441	441	441	1	1	1	1	1	1	1	1	1	1	1	1	1	1	1	1	1	1	1	1	1	1
group_1439		helix-turn-helix domain containing protein	22	22	1	1	1973				330	399	367.636	1	1	1	1	1	1	1	1	1	1	1	1	1	1	1	1	1	1	1	1	1	1
group_144		amino acid permease	22	22	1	1	250				1398	1398	1398	1	1	1	1	1	1	1	1	1	1	1	1	1	1	1	1	1	1	1	1	1	1
group_1440		alpha/beta fold hydrolase	22	22	1	1	1974				765	933	910.091	1	1	1	1	1	1	1	1	1	1	1	1	1	1	1	1	1	1	1	1	1	1
group_1441		CCA tRNA nucleotidyltransferase	22	22	1	1	1975				1203	1203	1203	1	1	1	1	1	1	1	1	1	1	1	1	1	1	1	1	1	1	1	1	1	1
group_1442		hypothetical protein	22	22	1	1	1977				171	255	251.182	1	1	1	1	1	1	1	1	1	1	1	1	1	1	1	1	1	1	1	1	1	1
group_1443		BrxA/BrxB family bacilliredoxin	22	22	1	1	1978				438	438	438	1	1	1	1	1	1	1	1	1	1	1	1	1	1	1	1	1	1	1	1	1	1
group_1444		LysR family transcriptional regulator	22	23	1.04545	1	1979				312	882	843.652	1	1	1	1	1	1	1	1	1	1	1	1	1	1	1	1	1	1	1	1	1	1
group_1445		hypothetical protein	22	22	1	1	1981				192	213	200.591	1	1	1	1	1	1	1	1	1	1	1	1	1	1	1	1	1	1	1	1	1	1
group_1446		hypothetical protein	22	22	1	1	1983				561	561	561	1	1	1	1	1	1	1	1	1	1	1	1	1	1	1	1	1	1	1	1	1	1
group_1447		fructosamine kinase family protein	22	22	1	1	1984				858	858	858	1	1	1	1	1	1	1	1	1	1	1	1	1	1	1	1	1	1	1	1	1	1
group_1448		hypothetical protein	22	22	1	1	1985				582	582	582	1	1	1	1	1	1	1	1	1	1	1	1	1	1	1	1	1	1	1	1	1	1
group_1449		ABC transporter ATP-binding protein	22	22	1	1	1987				663	663	663	1	1	1	1	1	1	1	1	1	1	1	1	1	1	1	1	1	1	1	1	1	1
group_145		glycine--tRNA ligase	22	22	1	1	253				1392	1392	1392	1	1	1	1	1	1	1	1	1	1	1	1	1	1	1	1	1	1	1	1	1	1
group_1452		hypothetical protein	22	32	1.45455	1	1990				291	798	568.781	1	1	1	1	1	1	1	1	1	1	1	1	1	1	1	1	1	1	1	1	1	1
group_1453		GNAT family N-acetyltransferase	22	22	1	1	1991				402	402	402	1	1	1	1	1	1	1	1	1	1	1	1	1	1	1	1	1	1	1	1	1	1
group_1454		ABC transporter permease	22	22	1	1	1992				453	837	762.273	1	1	1	1	1	1	1	1	1	1	1	1	1	1	1	1	1	1	1	1	1	1
group_1455		molybdenum cofactor biosynthesis protein MoaB	22	22	1	1	1993				519	519	519	1	1	1	1	1	1	1	1	1	1	1	1	1	1	1	1	1	1	1	1	1	1
group_1456		putative metal-dependent hydrolase	22	22	1	1	1994				510	510	510	1	1	1	1	1	1	1	1	1	1	1	1	1	1	1	1	1	1	1	1	1	1
group_1457		zinc ribbon domain-containing protein	22	22	1	1	1995				210	210	210	1	1	1	1	1	1	1	1	1	1	1	1	1	1	1	1	1	1	1	1	1	1
group_1458		acetoin utilization protein AcuC	22	22	1	1	1997				948	1173	1162.77	1	1	1	1	1	1	1	1	1	1	1	1	1	1	1	1	1	1	1	1	1	1
group_1461		2-oxo acid dehydrogenase subunit E2	22	22	1	1	2000				1308	1308	1308	1	1	1	1	1	1	1	1	1	1	1	1	1	1	1	1	1	1	1	1	1	1
group_1464		AzlD domain-containing protein	22	22	1	1	2003				330	330	330	1	1	1	1	1	1	1	1	1	1	1	1	1	1	1	1	1	1	1	1	1	1
group_1465		SRPBCC domain-containing protein	22	22	1	1	2004				273	468	432.545	1	1	1	1	1	1	1	1	1	1	1	1	1	1	1	1	1	1	1	1	1	1
group_1466		ferredoxin	22	22	1	1	2005				249	249	249	1	1	1	1	1	1	1	1	1	1	1	1	1	1	1	1	1	1	1	1	1	1
group_1467		MarR family transcriptional regulator	22	22	1	1	2006				423	456	454.5	1	1	1	1	1	1	1	1	1	1	1	1	1	1	1	1	1	1	1	1	1	1
group_147		aspartate kinase	22	22	1	1	255				1389	1389	1389	1	1	1	1	1	1	1	1	1	1	1	1	1	1	1	1	1	1	1	1	1	1
group_1470		thioesterase family protein	22	22	1	1	2009				477	477	477	1	1	1	1	1	1	1	1	1	1	1	1	1	1	1	1	1	1	1	1	1	1
group_1471		ABC transporter permease	22	22	1	1	2010				690	696	693.273	1	1	1	1	1	1	1	1	1	1	1	1	1	1	1	1	1	1	1	1	1	1
group_1472		nuclear transport factor 2 family protein	22	22	1	1	2011				636	639	637.773	1	1	1	1	1	1	1	1	1	1	1	1	1	1	1	1	1	1	1	1	1	1
group_1473		Rrf2 family transcriptional regulator	22	22	1	1	2012				363	432	410.045	1	1	1	1	1	1	1	1	1	1	1	1	1	1	1	1	1	1	1	1	1	1
group_1476		PstS family phosphate ABC transporter substrate-binding protein	22	22	1	1	2016				969	993	991.909	1	1	1	1	1	1	1	1	1	1	1	1	1	1	1	1	1	1	1	1	1	1
group_1477		pyruvate carboxylase	22	23	1.04545	1	2017				951	3450	3296.09	1	1	1	1	1	1	1	1	1	1	1	1	1	1	1	1	1	1	1	1	1	1
group_1478		O-methyltransferase	22	22	1	1	2018				636	684	673.091	1	1	1	1	1	1	1	1	1	1	1	1	1	1	1	1	1	1	1	1	1	1
group_148		L-cystine transporter	22	22	1	1	256				1389	1389	1389	1	1	1	1	1	1	1	1	1	1	1	1	1	1	1	1	1	1	1	1	1	1
group_1480		DnaD domain protein	22	22	1	1	2021				1386	1386	1386	1	1	1	1	1	1	1	1	1	1	1	1	1	1	1	1	1	1	1	1	1	1
group_1481		acyl-CoA/acyl-ACP dehydrogenase	22	22	1	1	2022				1146	1170	1147.09	1	1	1	1	1	1	1	1	1	1	1	1	1	1	1	1	1	1	1	1	1	1
group_1482		hypothetical protein	22	23	1.04545	1	2023				216	531	507.261	1	1	1	1	1	1	1	1	1	1	1	1	1	1	1	1	1	1	1	1	1	1
group_1483		zinc ribbon domain-containing protein	22	25	1.13636	1	2024				249	1455	1263.84	1	1	1	1	1	1	1	1	1	1	1	1	1	1	1	1	1	1	1	1	1	1
group_1484		aspartate 1-decarboxylase	22	22	1	1	2025				384	384	384	1	1	1	1	1	1	1	1	1	1	1	1	1	1	1	1	1	1	1	1	1	1
group_1485		NUDIX domain-containing protein	22	22	1	1	2026				411	417	413.727	1	1	1	1	1	1	1	1	1	1	1	1	1	1	1	1	1	1	1	1	1	1
group_1486		NUDIX domain-containing protein	22	22	1	1	2027				366	384	376.636	1	1	1	1	1	1	1	1	1	1	1	1	1	1	1	1	1	1	1	1	1	1
group_1487		sterile alpha motif-like domain-containing protein	22	22	1	1	2028				219	219	219	1	1	1	1	1	1	1	1	1	1	1	1	1	1	1	1	1	1	1	1	1	1
group_1488		FMN-dependent NADH-azoreductase	22	22	1	1	2029				309	627	595.636	1	1	1	1	1	1	1	1	1	1	1	1	1	1	1	1	1	1	1	1	1	1
group_1489		YoaK family protein;hypothetical protein	22	22	1	1	2030				474	696	661.364	1	1	1	1	1	1	1	1	1	1	1	1	1	1	1	1	1	1	1	1	1	1
group_149		ATP-dependent DNA helicase	22	22	1	1	259				1380	1380	1380	1	1	1	1	1	1	1	1	1	1	1	1	1	1	1	1	1	1	1	1	1	1
group_1490		hypothetical protein	22	28	1.27273	1	2031				174	591	461.786	1	1	1	1	1	1	1	1	1	1	1	1	1	1	1	1	1	1	1	1	1	1
group_1491		MFS transporter	22	24	1.09091	1	2032				429	1299	1176.12	1	1	1	1	1	1	1	1	1	1	1	1	1	1	1	1	1	1	1	1	1	1
group_1492		hypothetical protein;NAD(P)H-dependent oxidoreductase	22	23	1.04545	1	2033				255	567	541.174	1	1	1	1	1	1	1	1	1	1	1	1	1	1	1	1	1	1	1	1	1	1
group_1493		glycosyltransferase family 2 protein	22	23	1.04545	1	2035				417	1113	1053.65	1	1	1	1	1	1	1	1	1	1	1	1	1	1	1	1	1	1	1	1	1	1
group_1494		energy-coupling factor transporter transmembrane protein EcfT	22	22	1	1	2036				807	807	807	1	1	1	1	1	1	1	1	1	1	1	1	1	1	1	1	1	1	1	1	1	1
group_1497		alpha/beta fold hydrolase	22	22	1	1	2039				735	735	735	1	1	1	1	1	1	1	1	1	1	1	1	1	1	1	1	1	1	1	1	1	1
group_1498		phosphatase PAP2 family protein	22	22	1	1	2040				678	678	678	1	1	1	1	1	1	1	1	1	1	1	1	1	1	1	1	1	1	1	1	1	1
group_1499		CrcB family protein	22	22	1	1	2041				357	357	357	1	1	1	1	1	1	1	1	1	1	1	1	1	1	1	1	1	1	1	1	1	1
group_15		Na-translocating system protein MpsB	22	22	1	1	26				2574	2574	2574	1	1	1	1	1	1	1	1	1	1	1	1	1	1	1	1	1	1	1	1	1	1
group_150		PLP-dependent aminotransferase family protein	22	22	1	1	260				1380	1380	1380	1	1	1	1	1	1	1	1	1	1	1	1	1	1	1	1	1	1	1	1	1	1
group_1500		NupC/NupG family nucleoside CNT transporter	22	24	1.09091	1	2043				336	1230	1126.62	1	1	1	1	1	1	1	1	1	1	1	1	1	1	1	1	1	1	1	1	1	1
group_1501		GAF domain-containing sensor histidine kinase	22	22	1	1	2044				1113	1113	1113	1	1	1	1	1	1	1	1	1	1	1	1	1	1	1	1	1	1	1	1	1	1
group_1502		MarR family transcriptional regulator	22	22	1	1	2045				402	402	402	1	1	1	1	1	1	1	1	1	1	1	1	1	1	1	1	1	1	1	1	1	1
group_1503		NAD(P)-dependent oxidoreductase	22	22	1	1	2046				747	852	825.136	1	1	1	1	1	1	1	1	1	1	1	1	1	1	1	1	1	1	1	1	1	1
group_1504		hypothetical protein	22	22	1	1	2047				177	177	177	1	1	1	1	1	1	1	1	1	1	1	1	1	1	1	1	1	1	1	1	1	1
group_1505		GNAT family N-acetyltransferase	22	23	1.04545	1	2048				174	537	513.913	1	1	1	1	1	1	1	1	1	1	1	1	1	1	1	1	1	1	1	1	1	1
group_1507		Mid2-like cell wall stress sensor domain protein	22	22	1	1	2053				174	174	174	1	1	1	1	1	1	1	1	1	1	1	1	1	1	1	1	1	1	1	1	1	1
group_1508		C39 family peptidase	22	22	1	1	2054				612	612	612	1	1	1	1	1	1	1	1	1	1	1	1	1	1	1	1	1	1	1	1	1	1
group_1509		amino acid permease	22	23	1.04545	1	2055				369	1410	1350.52	1	1	1	1	1	1	1	1	1	1	1	1	1	1	1	1	1	1	1	1	1	1
group_1510		LysR family transcriptional regulator	22	23	1.04545	1	2057				246	900	856.957	1	1	1	1	1	1	1	1	1	1	1	1	1	1	1	1	1	1	1	1	1	1
group_1511		hypothetical protein	22	22	1	1	2058				717	717	717	1	1	1	1	1	1	1	1	1	1	1	1	1	1	1	1	1	1	1	1	1	1
group_1512		ATP-binding cassette domain-containing protein	22	22	1	1	2059				663	663	663	1	1	1	1	1	1	1	1	1	1	1	1	1	1	1	1	1	1	1	1	1	1
group_1514		GNAT family N-acetyltransferase	22	22	1	1	2061				756	756	756	1	1	1	1	1	1	1	1	1	1	1	1	1	1	1	1	1	1	1	1	1	1
group_1515		2-keto-4-pentenoate hydratase	22	22	1	1	2062				597	780	705.136	1	1	1	1	1	1	1	1	1	1	1	1	1	1	1	1	1	1	1	1	1	1
group_1516		zinc-dependent alcohol dehydrogenase family protein	22	22	1	1	2063				1056	1056	1056	1	1	1	1	1	1	1	1	1	1	1	1	1	1	1	1	1	1	1	1	1	1
group_1519		glutathione peroxidase	22	22	1	1	2068				486	486	486	1	1	1	1	1	1	1	1	1	1	1	1	1	1	1	1	1	1	1	1	1	1
group_152		EVE domain-containing protein	22	22	1	1	263				1377	1377	1377	1	1	1	1	1	1	1	1	1	1	1	1	1	1	1	1	1	1	1	1	1	1
group_1520		heptaprenyl diphosphate synthase component 1	22	22	1	1	2069				573	573	573	1	1	1	1	1	1	1	1	1	1	1	1	1	1	1	1	1	1	1	1	1	1
group_1521		510-methylene-tetrahydrofolate dehydrogenase	22	23	1.04545	1	2070				441	1125	1073.87	1	1	1	1	1	1	1	1	1	1	1	1	1	1	1	1	1	1	1	1	1	1
group_1522		hypothetical protein	22	32	1.45455	1	2071				156	345	238.125	1	1	1	1	1	1	1	1	1	1	1	1	1	1	1	1	1	1	1	1	1	1
group_1523		ABC transporter substrate-binding protein/permease	22	29	1.31818	1	2072				462	1458	1096.66	1	1	1	1	1	1	1	1	1	1	1	1	1	1	1	1	1	1	1	1	1	1
group_1526		hypothetical protein	22	22	1	1	2075				444	444	444	1	1	1	1	1	1	1	1	1	1	1	1	1	1	1	1	1	1	1	1	1	1
group_1527		AraC family transcriptional regulator	22	22	1	1	2076				912	1971	1874.73	1	1	1	1	1	1	1	1	1	1	1	1	1	1	1	1	1	1	1	1	1	1
group_1528		oxidoreductase	22	22	1	1	2077				876	876	876	1	1	1	1	1	1	1	1	1	1	1	1	1	1	1	1	1	1	1	1	1	1
group_1529		3-oxoacid CoA-transferase subunit B	22	23	1.04545	1	2078				219	648	619.957	1	1	1	1	1	1	1	1	1	1	1	1	1	1	1	1	1	1	1	1	1	1
group_1531	arcC_3;arcC_2;arcC_1	carbamate kinase	22	31	1.40909	1	2080				399	945	630.194	1	1	1	1	1	1	1	1	1	1	1	1	1	1	1	1	1	1	1	1	1	1
group_1532		hypothetical protein	22	22	1	1	2081				144	285	265.636	1	1	1	1	1	1	1	1	1	1	1	1	1	1	1	1	1	1	1	1	1	1
group_1533		aminotransferase class V-fold PLP-dependent enzyme	22	22	1	1	2084				759	1164	1132.36	1	1	1	1	1	1	1	1	1	1	1	1	1	1	1	1	1	1	1	1	1	1
group_1534		ABC transporter permease	22	22	1	1	2085				1002	1056	1053.55	1	1	1	1	1	1	1	1	1	1	1	1	1	1	1	1	1	1	1	1	1	1
group_1535		HAMP domain-containing histidine kinase	22	23	1.04545	1	2086				354	1368	1309.96	1	1	1	1	1	1	1	1	1	1	1	1	1	1	1	1	1	1	1	1	1	1
group_1538		3-oxoacyl-ACP reductase	22	23	1.04545	1	2089				207	753	715.304	1	1	1	1	1	1	1	1	1	1	1	1	1	1	1	1	1	1	1	1	1	1
group_1539		asparaginase	22	23	1.04545	1	2091				312	969	925.826	1	1	1	1	1	1	1	1	1	1	1	1	1	1	1	1	1	1	1	1	1	1
group_154		YjiH family protein	22	22	1	1	265				1374	1374	1374	1	1	1	1	1	1	1	1	1	1	1	1	1	1	1	1	1	1	1	1	1	1
group_1540		D-lactate dehydrogenase	22	23	1.04545	1	2092				147	993	909.652	1	1	1	1	1	1	1	1	1	1	1	1	1	1	1	1	1	1	1	1	1	1
group_1541		MerR family transcriptional regulator	22	22	1	1	2093				579	756	739.909	1	1	1	1	1	1	1	1	1	1	1	1	1	1	1	1	1	1	1	1	1	1
group_1542		MarR family transcriptional regulator	22	22	1	1	2095				294	447	440.045	1	1	1	1	1	1	1	1	1	1	1	1	1	1	1	1	1	1	1	1	1	1
group_1543		acylphosphatase	22	22	1	1	2096				270	270	270	1	1	1	1	1	1	1	1	1	1	1	1	1	1	1	1	1	1	1	1	1	1
group_1544		toxic anion resistance protein	22	23	1.04545	1	2097				447	1143	1085.35	1	1	1	1	1	1	1	1	1	1	1	1	1	1	1	1	1	1	1	1	1	1
group_1545		non-ribosomal peptide synthetase	22	23	1.04545	1	2098				1962	7167	6851.87	1	1	1	1	1	1	1	1	1	1	1	1	1	1	1	1	1	1	1	1	1	1
group_1547		N-acetyltransferase family protein	22	22	1	1	2100				492	492	492	1	1	1	1	1	1	1	1	1	1	1	1	1	1	1	1	1	1	1	1	1	1
group_1548		ABC transporter permease	22	24	1.09091	1	2101				228	1278	1170.62	1	1	1	1	1	1	1	1	1	1	1	1	1	1	1	1	1	1	1	1	1	1
group_1549		hypothetical protein	22	22	1	1	2102				180	180	180	1	1	1	1	1	1	1	1	1	1	1	1	1	1	1	1	1	1	1	1	1	1
group_155		isochorismate synthase	22	22	1	1	266				1371	1371	1371	1	1	1	1	1	1	1	1	1	1	1	1	1	1	1	1	1	1	1	1	1	1
group_1550		hypothetical protein	22	22	1	1	2104				864	864	864	1	1	1	1	1	1	1	1	1	1	1	1	1	1	1	1	1	1	1	1	1	1
group_1551		glyoxalase/bleomycin resistance/extradiol dioxygenase family protein	22	22	1	1	2105				288	447	439.773	1	1	1	1	1	1	1	1	1	1	1	1	1	1	1	1	1	1	1	1	1	1
group_1552		TetR/AcrR family transcriptional regulator	22	24	1.09091	1	2106				210	591	541.25	1	1	1	1	1	1	1	1	1	1	1	1	1	1	1	1	1	1	1	1	1	1
group_1555		cell wall anchor protein	22	22	1	1	2111				1965	1965	1965	1	1	1	1	1	1	1	1	1	1	1	1	1	1	1	1	1	1	1	1	1	1
group_1556		hypothetical protein	22	27	1.22727	1	2112				120	807	646.444	1	1	1	1	1	1	1	1	1	1	1	1	1	1	1	1	1	1	1	1	1	1
group_1557		FAD-dependent monooxygenase	22	26	1.18182	1	2113				153	1470	1013.19	1	1	1	1	1	1	1	1	1	1	1	1	1	1	1	1	1	1	1	1	1	1
group_1558		methyltransferase domain-containing protein;hypothetical protein	22	23	1.04545	1	2114				165	897	835.043	1	1	1	1	1	1	1	1	1	1	1	1	1	1	1	1	1	1	1	1	1	1
group_156		citrate:proton symporter	22	22	1	1	267				1371	1371	1371	1	1	1	1	1	1	1	1	1	1	1	1	1	1	1	1	1	1	1	1	1	1
group_1561		hypothetical protein	22	25	1.13636	1	2117				132	300	263.64	1	1	1	1	1	1	1	1	1	1	1	1	1	1	1	1	1	1	1	1	1	1
group_1562		DegV family protein	22	22	1	1	2118				642	840	831	1	1	1	1	1	1	1	1	1	1	1	1	1	1	1	1	1	1	1	1	1	1
group_1563		polysaccharide deacetylase family protein	22	22	1	1	2119				1020	1131	1125.95	1	1	1	1	1	1	1	1	1	1	1	1	1	1	1	1	1	1	1	1	1	1
group_1564		competence protein ComYC	22	22	1	1	2121				354	462	442.5	1	1	1	1	1	1	1	1	1	1	1	1	1	1	1	1	1	1	1	1	1	1
group_1565		MurR/RpiR family transcriptional regulator	22	23	1.04545	1	2122				273	762	724.304	1	1	1	1	1	1	1	1	1	1	1	1	1	1	1	1	1	1	1	1	1	1
group_1567		PH domain-containing protein	22	22	1	1	2124				1500	1506	1505.18	1	1	1	1	1	1	1	1	1	1	1	1	1	1	1	1	1	1	1	1	1	1
group_1569		flavodoxin family protein	22	23	1.04545	1	2126				252	540	516.13	1	1	1	1	1	1	1	1	1	1	1	1	1	1	1	1	1	1	1	1	1	1
group_157		DNA repair protein RadA	22	22	1	1	270				1368	1368	1368	1	1	1	1	1	1	1	1	1	1	1	1	1	1	1	1	1	1	1	1	1	1
group_1570		competence protein ComK	22	22	1	1	2127				363	444	440.318	1	1	1	1	1	1	1	1	1	1	1	1	1	1	1	1	1	1	1	1	1	1
group_1571		response regulator transcription factor	22	22	1	1	2128				624	624	624	1	1	1	1	1	1	1	1	1	1	1	1	1	1	1	1	1	1	1	1	1	1
group_1572		NUDIX domain-containing protein	22	22	1	1	2129				396	396	396	1	1	1	1	1	1	1	1	1	1	1	1	1	1	1	1	1	1	1	1	1	1
group_1573		DNA internalization-related competence protein ComEC/Rec2	22	32	1.45455	1	2130				771	2175	1481.25	1	1	1	1	1	1	1	1	1	1	1	1	1	1	1	1	1	1	1	1	1	1
group_1576		sensor histidine kinase	22	28	1.27273	1	2133				444	1038	811.5	1	1	1	1	1	1	1	1	1	1	1	1	1	1	1	1	1	1	1	1	1	1
group_1577		hypothetical protein	22	22	1	1	2134				300	300	300	1	1	1	1	1	1	1	1	1	1	1	1	1	1	1	1	1	1	1	1	1	1
group_1578		single-stranded DNA-binding protein	22	24	1.09091	1	2135				195	396	360	1	1	1	1	1	1	1	1	1	1	1	1	1	1	1	1	1	1	1	1	1	1
group_1579		YwpF-like family protein	22	22	1	1	2136				444	444	444	1	1	1	1	1	1	1	1	1	1	1	1	1	1	1	1	1	1	1	1	1	1
group_158		HAMP domain-containing histidine kinase	22	22	1	1	271				1365	1365	1365	1	1	1	1	1	1	1	1	1	1	1	1	1	1	1	1	1	1	1	1	1	1
group_1580		BglG family transcription antiterminator	22	22	1	1	2137				1833	2028	2001.68	1	1	1	1	1	1	1	1	1	1	1	1	1	1	1	1	1	1	1	1	1	1
group_1589		hypothetical protein	22	22	1	1	2147				1293	1488	1444.77	1	1	1	1	1	1	1	1	1	1	1	1	1	1	1	1	1	1	1	1	1	1
group_159		acetyl-CoA carboxylase biotin carboxylase subunit	22	22	1	1	272				1362	1362	1362	1	1	1	1	1	1	1	1	1	1	1	1	1	1	1	1	1	1	1	1	1	1
group_1590		histidine phosphatase family protein	22	23	1.04545	1	2149				114	579	475.957	1	1	1	1	1	1	1	1	1	1	1	1	1	1	1	1	1	1	1	1	1	1
group_1593		Txe/YoeB family addiction module toxin	22	22	1	1	2152				270	270	270	1	1	1	1	1	1	1	1	1	1	1	1	1	1	1	1	1	1	1	1	1	1
group_1597		LPXTG cell wall anchor domain-containing protein	22	22	1	1	2156				348	348	348	1	1	1	1	1	1	1	1	1	1	1	1	1	1	1	1	1	1	1	1	1	1
group_1598		HAD family hydrolase	22	22	1	1	2157				510	636	630.273	1	1	1	1	1	1	1	1	1	1	1	1	1	1	1	1	1	1	1	1	1	1
group_16		ATP-dependent Clp protease ATP-binding subunit	22	22	1	1	29				2454	2454	2454	1	1	1	1	1	1	1	1	1	1	1	1	1	1	1	1	1	1	1	1	1	1
group_160		FAD-dependent oxidoreductase	22	22	1	1	273				1362	1362	1362	1	1	1	1	1	1	1	1	1	1	1	1	1	1	1	1	1	1	1	1	1	1
group_1602		urease accessory protein UreD	22	31	1.40909	1	2161				261	837	588.29	1	1	1	1	1	1	1	1	1	1	1	1	1	1	1	1	1	1	1	1	1	1
group_1603		hypothetical protein	22	22	1	1	2162				543	567	556.091	1	1	1	1	1	1	1	1	1	1	1	1	1	1	1	1	1	1	1	1	1	1
group_1604		acyl-CoA thioesterase	22	22	1	1	2163				408	408	408	1	1	1	1	1	1	1	1	1	1	1	1	1	1	1	1	1	1	1	1	1	1
group_1605		accessory regulator Y	22	23	1.04545	1	2164				276	729	695.478	1	1	1	1	1	1	1	1	1	1	1	1	1	1	1	1	1	1	1	1	1	1
group_1607		type II secretion system F family protein	22	32	1.45455	1	2166				261	1068	701.438	1	1	1	1	1	1	1	1	1	1	1	1	1	1	1	1	1	1	1	1	1	1
group_1608		lactose-specific PTS transporter subunit EIIC	22	25	1.13636	1	2167				657	1746	1427.64	1	1	1	1	1	1	1	1	1	1	1	1	1	1	1	1	1	1	1	1	1	1
group_1610		heavy-metal-associated domain-containing protein	22	22	1	1	2173				207	207	207	1	1	1	1	1	1	1	1	1	1	1	1	1	1	1	1	1	1	1	1	1	1
group_1611		zinc ABC transporter substrate-binding protein	22	31	1.40909	1	2175				147	954	677.903	1	1	1	1	1	1	1	1	1	1	1	1	1	1	1	1	1	1	1	1	1	1
group_1612		NAD(P)H-dependent glycerol-3-phosphate dehydrogenase	22	23	1.04545	1	2176				120	999	955.043	1	1	1	1	1	1	1	1	1	1	1	1	1	1	1	1	1	1	1	1	1	1
group_1613		protein vraC	22	22	1	1	2178				366	366	366	1	1	1	1	1	1	1	1	1	1	1	1	1	1	1	1	1	1	1	1	1	1
group_1614		amidohydrolase family protein	22	22	1	1	2179				750	750	750	1	1	1	1	1	1	1	1	1	1	1	1	1	1	1	1	1	1	1	1	1	1
group_1615		hypothetical protein	22	22	1	1	2180				354	354	354	1	1	1	1	1	1	1	1	1	1	1	1	1	1	1	1	1	1	1	1	1	1
group_1617		hypothetical protein	22	22	1	1	2182				261	327	271.636	1	1	1	1	1	1	1	1	1	1	1	1	1	1	1	1	1	1	1	1	1	1
group_1618		GNAT family N-acetyltransferase	22	22	1	1	2183				684	684	684	1	1	1	1	1	1	1	1	1	1	1	1	1	1	1	1	1	1	1	1	1	1
group_162		TrkH family potassium uptake protein	22	22	1	1	275				1359	1359	1359	1	1	1	1	1	1	1	1	1	1	1	1	1	1	1	1	1	1	1	1	1	1
group_1623		MBL fold metallo-hydrolase	22	23	1.04545	1	2188				312	666	633.13	1	1	1	1	1	1	1	1	1	1	1	1	1	1	1	1	1	1	1	1	1	1
group_1624		sigma-70 family RNA polymerase sigma factor	22	22	1	1	2189				144	471	456.136	1	1	1	1	1	1	1	1	1	1	1	1	1	1	1	1	1	1	1	1	1	1
group_1627		hypothetical protein;sterile alpha motif-like domain-containing protein	22	22	1	1	2192				204	378	219.818	1	1	1	1	1	1	1	1	1	1	1	1	1	1	1	1	1	1	1	1	1	1
group_1628		hypothetical protein	22	23	1.04545	1	2193				279	747	655.957	1	1	1	1	1	1	1	1	1	1	1	1	1	1	1	1	1	1	1	1	1	1
group_1629		YSIRK-type signal peptide-containing protein	22	23	1.04545	1	2194				861	2319	2197.17	1	1	1	1	1	1	1	1	1	1	1	1	1	1	1	1	1	1	1	1	1	1
group_163		MFS transporter	22	22	1	1	276				1359	1359	1359	1	1	1	1	1	1	1	1	1	1	1	1	1	1	1	1	1	1	1	1	1	1
group_1631		SDR family oxidoreductase	22	22	1	1	2196				885	885	885	1	1	1	1	1	1	1	1	1	1	1	1	1	1	1	1	1	1	1	1	1	1
group_1632		HAD family hydrolase	22	22	1	1	2197				639	639	639	1	1	1	1	1	1	1	1	1	1	1	1	1	1	1	1	1	1	1	1	1	1
group_1633		serine protease	22	23	1.04545	1	2198				291	708	675.652	1	1	1	1	1	1	1	1	1	1	1	1	1	1	1	1	1	1	1	1	1	1
group_1634		MMPL family transporter	22	24	1.09091	1	2199				324	2850	2500.5	1	1	1	1	1	1	1	1	1	1	1	1	1	1	1	1	1	1	1	1	1	1
group_1635		MFS transporter	22	29	1.31818	1	2200				93	1413	990.828	1	1	1	1	1	1	1	1	1	1	1	1	1	1	1	1	1	1	1	1	1	1
group_1636		FAD-dependent monooxygenase	22	29	1.31818	1	2201				228	1152	857.172	1	1	1	1	1	1	1	1	1	1	1	1	1	1	1	1	1	1	1	1	1	1
group_164		amino acid permease	22	22	1	1	279				1356	1356	1356	1	1	1	1	1	1	1	1	1	1	1	1	1	1	1	1	1	1	1	1	1	1
group_1641		hypothetical protein;YSIRK-type signal peptide-containing protein	22	24	1.09091	1	2207				489	2370	2170.12	1	1	1	1	1	1	1	1	1	1	1	1	1	1	1	1	1	1	1	1	1	1
group_1642		FTR1 family protein	22	25	1.13636	1	2210				582	1719	1507.08	1	1	1	1	1	1	1	1	1	1	1	1	1	1	1	1	1	1	1	1	1	1
group_1643		hypothetical protein;poly-gamma-glutamate hydrolase family protein	22	22	1	1	2211				357	1587	1027.91	1	1	1	1	1	1	1	1	1	1	1	1	1	1	1	1	1	1	1	1	1	1
group_1644		FMN-binding glutamate synthase family protein	22	25	1.13636	1	2212				174	1578	1386	1	1	1	1	1	1	1	1	1	1	1	1	1	1	1	1	1	1	1	1	1	1
group_1645		DNA-binding protein	22	23	1.04545	1	2213				438	1560	1494.65	1	1	1	1	1	1	1	1	1	1	1	1	1	1	1	1	1	1	1	1	1	1
group_1646		sugar O-acetyltransferase	22	23	1.04545	1	2214				267	561	536.609	1	1	1	1	1	1	1	1	1	1	1	1	1	1	1	1	1	1	1	1	1	1
group_1647		glycosyltransferase	22	23	1.04545	1	2215				621	1506	1436.35	1	1	1	1	1	1	1	1	1	1	1	1	1	1	1	1	1	1	1	1	1	1
group_1649		anion permease	22	22	1	1	2219				1254	1419	1396.5	1	1	1	1	1	1	1	1	1	1	1	1	1	1	1	1	1	1	1	1	1	1
group_165		acetyl-CoA carboxylase biotin carboxylase subunit	22	22	1	1	281				1356	1356	1356	1	1	1	1	1	1	1	1	1	1	1	1	1	1	1	1	1	1	1	1	1	1
group_1650		zinc-ribbon domain-containing protein	22	22	1	1	2220				1356	1398	1396.09	1	1	1	1	1	1	1	1	1	1	1	1	1	1	1	1	1	1	1	1	1	1
group_1651		2-isopropylmalate synthase	22	22	1	1	2221				1404	1536	1516.36	1	1	1	1	1	1	1	1	1	1	1	1	1	1	1	1	1	1	1	1	1	1
group_1653		cation:dicarboxylase symporter family transporter	22	23	1.04545	1	2223				405	1281	1223.87	1	1	1	1	1	1	1	1	1	1	1	1	1	1	1	1	1	1	1	1	1	1
group_1654		DHA2 family efflux MFS transporter permease subunit	22	31	1.40909	1	2225				327	1419	1025.32	1	1	1	1	1	1	1	1	1	1	1	1	1	1	1	1	1	1	1	1	1	1
group_1656		ATP-grasp domain-containing protein	22	31	1.40909	1	2229				531	1212	847.258	1	1	1	1	1	1	1	1	1	1	1	1	1	1	1	1	1	1	1	1	1	1
group_1658		hypothetical protein	22	23	1.04545	1	2231				498	1113	1061.35	1	1	1	1	1	1	1	1	1	1	1	1	1	1	1	1	1	1	1	1	1	1
group_166		cytochrome ubiquinol oxidase subunit I	22	22	1	1	283				1356	1356	1356	1	1	1	1	1	1	1	1	1	1	1	1	1	1	1	1	1	1	1	1	1	1
group_1660		YdcF family protein	22	22	1	1	2233				963	963	963	1	1	1	1	1	1	1	1	1	1	1	1	1	1	1	1	1	1	1	1	1	1
group_1661		ABC transporter ATP-binding protein	22	22	1	1	2234				780	780	780	1	1	1	1	1	1	1	1	1	1	1	1	1	1	1	1	1	1	1	1	1	1
group_1662		ABC transporter permease	22	23	1.04545	1	2235				447	1008	958.565	1	1	1	1	1	1	1	1	1	1	1	1	1	1	1	1	1	1	1	1	1	1
group_1664		alpha/beta hydrolase	22	23	1.04545	1	2237				282	837	800.087	1	1	1	1	1	1	1	1	1	1	1	1	1	1	1	1	1	1	1	1	1	1
group_1666		amidohydrolase	22	23	1.04545	1	2239				411	945	899.217	1	1	1	1	1	1	1	1	1	1	1	1	1	1	1	1	1	1	1	1	1	1
group_1667		nitrate reductase subunit alpha	22	23	1.04545	1	2240				765	3684	3517.17	1	1	1	1	1	1	1	1	1	1	1	1	1	1	1	1	1	1	1	1	1	1
group_1668		CocE/NonD family hydrolase	22	32	1.45455	1	2241				282	1686	1135.22	1	1	1	1	1	1	1	1	1	1	1	1	1	1	1	1	1	1	1	1	1	1
group_1669		DMT family transporter;EamA family transporter	22	26	1.18182	1	2243				165	891	705.231	1	1	1	1	1	1	1	1	1	1	1	1	1	1	1	1	1	1	1	1	1	1
group_167		AMP-binding protein	22	22	1	1	284				1356	1356	1356	1	1	1	1	1	1	1	1	1	1	1	1	1	1	1	1	1	1	1	1	1	1
group_1672		hypothetical protein	22	22	1	1	2247				90	207	134.591	1	1	1	1	1	1	1	1	1	1	1	1	1	1	1	1	1	1	1	1	1	1
group_1673		ABC transporter substrate-binding protein	22	23	1.04545	1	2249				330	1476	1411.83	1	1	1	1	1	1	1	1	1	1	1	1	1	1	1	1	1	1	1	1	1	1
group_1674		metallophosphoesterase	22	23	1.04545	1	2250				267	810	773.087	1	1	1	1	1	1	1	1	1	1	1	1	1	1	1	1	1	1	1	1	1	1
group_1675		extracellular solute-binding protein;ABC transporter ATP-binding protein	22	22	1	1	2252				1065	2109	1539.55	1	1	1	1	1	1	1	1	1	1	1	1	1	1	1	1	1	1	1	1	1	1
group_1677		SDR family NAD(P)-dependent oxidoreductase	22	23	1.04545	1	2254				195	756	723.783	1	1	1	1	1	1	1	1	1	1	1	1	1	1	1	1	1	1	1	1	1	1
group_1678		hypothetical protein	22	22	1	1	2255				216	216	216	1	1	1	1	1	1	1	1	1	1	1	1	1	1	1	1	1	1	1	1	1	1
group_1679		zinc ribbon domain-containing protein	22	22	1	1	2256				726	726	726	1	1	1	1	1	1	1	1	1	1	1	1	1	1	1	1	1	1	1	1	1	1
group_168		UDP-N-acetylmuramoyl-tripeptide--D-alanyl-D- alanine ligase	22	22	1	1	286				1356	1356	1356	1	1	1	1	1	1	1	1	1	1	1	1	1	1	1	1	1	1	1	1	1	1
group_1680		phosphate--AMP phosphotransferase	22	32	1.45455	1	2258				426	1407	960.094	1	1	1	1	1	1	1	1	1	1	1	1	1	1	1	1	1	1	1	1	1	1
group_1681		nitroreductase family protein	22	23	1.04545	1	2260				306	630	602.087	1	1	1	1	1	1	1	1	1	1	1	1	1	1	1	1	1	1	1	1	1	1
group_1682		TetR/AcrR family transcriptional regulator	22	22	1	1	2261				321	594	482.318	1	1	1	1	1	1	1	1	1	1	1	1	1	1	1	1	1	1	1	1	1	1
group_1684		NmrA/HSCARG family protein	22	23	1.04545	1	2264				378	819	783.13	1	1	1	1	1	1	1	1	1	1	1	1	1	1	1	1	1	1	1	1	1	1
group_1687		winged helix DNA-binding protein	22	22	1	1	2268				423	423	423	1	1	1	1	1	1	1	1	1	1	1	1	1	1	1	1	1	1	1	1	1	1
group_1688		FAD-binding dehydrogenase	22	33	1.5	1	2269				267	1659	1072.18	1	1	1	1	1	1	1	1	1	1	1	1	1	1	1	1	1	1	1	1	1	1
group_1689		hypothetical protein	22	31	1.40909	1	2271				231	573	405.774	1	1	1	1	1	1	1	1	1	1	1	1	1	1	1	1	1	1	1	1	1	1
group_1691		amidohydrolase	22	35	1.59091	1	2273				192	1137	703.457	1	1	1	1	1	1	1	1	1	1	1	1	1	1	1	1	1	1	1	1	1	1
group_1692		glucarate transporter	22	33	1.5	1	2274				255	1272	789.545	1	1	1	1	1	1	1	1	1	1	1	1	1	1	1	1	1	1	1	1	1	1
group_1693		ABC transporter permease subunit;iron ABC transporter permease	22	32	1.45455	1	2275				366	1650	1116.56	1	1	1	1	1	1	1	1	1	1	1	1	1	1	1	1	1	1	1	1	1	1
group_1694		alpha-glucosidase	22	25	1.13636	1	2276				213	1653	1439.88	1	1	1	1	1	1	1	1	1	1	1	1	1	1	1	1	1	1	1	1	1	1
group_1695		ABC transporter ATP-binding protein	22	22	1	1	2278				693	831	768.273	1	1	1	1	1	1	1	1	1	1	1	1	1	1	1	1	1	1	1	1	1	1
group_1696		NAD(P)H-binding protein	22	34	1.54545	1	2280				282	1542	1010.74	1	1	1	1	1	1	1	1	1	1	1	1	1	1	1	1	1	1	1	1	1	1
group_1697		ATP-grasp domain-containing protein	22	31	1.40909	1	2281				183	1248	883.065	1	1	1	1	1	1	1	1	1	1	1	1	1	1	1	1	1	1	1	1	1	1
group_1699		teichoic acid D-Ala incorporation-associated protein DltX	22	22	1	1	2283				150	150	150	1	1	1	1	1	1	1	1	1	1	1	1	1	1	1	1	1	1	1	1	1	1
group_17		ATP-dependent RecD-like DNA helicase	22	22	1	1	30				2451	2451	2451	1	1	1	1	1	1	1	1	1	1	1	1	1	1	1	1	1	1	1	1	1	1
group_1701		M42 family metallopeptidase	22	22	1	1	2285				1077	1077	1077	1	1	1	1	1	1	1	1	1	1	1	1	1	1	1	1	1	1	1	1	1	1
group_1704		proline--tRNA ligase	22	22	1	1	2288				1704	1704	1704	1	1	1	1	1	1	1	1	1	1	1	1	1	1	1	1	1	1	1	1	1	1
group_1705		fumarylacetoacetate hydrolase family protein	22	22	1	1	2289				903	906	905.318	1	1	1	1	1	1	1	1	1	1	1	1	1	1	1	1	1	1	1	1	1	1
group_1706		carbamoyl phosphate synthase small subunit	22	22	1	1	2290				1095	1101	1098.27	1	1	1	1	1	1	1	1	1	1	1	1	1	1	1	1	1	1	1	1	1	1
group_1707		DivIVA domain-containing protein	22	22	1	1	2292				654	654	654	1	1	1	1	1	1	1	1	1	1	1	1	1	1	1	1	1	1	1	1	1	1
group_1708		VOC family protein	22	22	1	1	2293				798	801	799.636	1	1	1	1	1	1	1	1	1	1	1	1	1	1	1	1	1	1	1	1	1	1
group_1709		acyl-CoA thioesterase	22	23	1.04545	1	2294				135	468	447	1	1	1	1	1	1	1	1	1	1	1	1	1	1	1	1	1	1	1	1	1	1
group_171		Nramp family divalent metal transporter	22	22	1	1	292				1347	1347	1347	1	1	1	1	1	1	1	1	1	1	1	1	1	1	1	1	1	1	1	1	1	1
group_1710		acetyltransferase	22	22	1	1	2296				1830	1830	1830	1	1	1	1	1	1	1	1	1	1	1	1	1	1	1	1	1	1	1	1	1	1
group_1711		YbhB/YbcL family Raf kinase inhibitor-like protein	22	22	1	1	2297				516	516	516	1	1	1	1	1	1	1	1	1	1	1	1	1	1	1	1	1	1	1	1	1	1
group_1712		N-acetylmuramoyl-L-alanine amidase	22	22	1	1	2299				777	777	777	1	1	1	1	1	1	1	1	1	1	1	1	1	1	1	1	1	1	1	1	1	1
group_1713		AI-2E family transporter	22	22	1	1	2301				1215	1218	1216.64	1	1	1	1	1	1	1	1	1	1	1	1	1	1	1	1	1	1	1	1	1	1
group_1714		carboxylesterase	22	22	1	1	2302				741	741	741	1	1	1	1	1	1	1	1	1	1	1	1	1	1	1	1	1	1	1	1	1	1
group_1716		sugar porter family MFS transporter	22	24	1.09091	1	2304				402	1341	1218.5	1	1	1	1	1	1	1	1	1	1	1	1	1	1	1	1	1	1	1	1	1	1
group_1717		D-lactate dehydrogenase	22	27	1.22727	1	2305				237	1005	813.333	1	1	1	1	1	1	1	1	1	1	1	1	1	1	1	1	1	1	1	1	1	1
group_1718		heptaprenylglyceryl phosphate synthase	22	22	1	1	2306				690	690	690	1	1	1	1	1	1	1	1	1	1	1	1	1	1	1	1	1	1	1	1	1	1
group_1719		ribosomal L7Ae/L30e/S12e/Gadd45 family protein	22	22	1	1	2310				318	318	318	1	1	1	1	1	1	1	1	1	1	1	1	1	1	1	1	1	1	1	1	1	1
group_172		MFS transporter	22	22	1	1	293				1347	1347	1347	1	1	1	1	1	1	1	1	1	1	1	1	1	1	1	1	1	1	1	1	1	1
group_1720		hypothetical protein	22	22	1	1	2312				780	873	843.136	1	1	1	1	1	1	1	1	1	1	1	1	1	1	1	1	1	1	1	1	1	1
group_1721		hypothetical protein	22	22	1	1	2314				237	243	239.727	1	1	1	1	1	1	1	1	1	1	1	1	1	1	1	1	1	1	1	1	1	1
group_1722		CsbA family protein	22	22	1	1	2315				237	246	238.227	1	1	1	1	1	1	1	1	1	1	1	1	1	1	1	1	1	1	1	1	1	1
group_1723		PRD domain-containing protein	22	22	1	1	2316				1878	1878	1878	1	1	1	1	1	1	1	1	1	1	1	1	1	1	1	1	1	1	1	1	1	1
group_1724		biotin-dependent carboxyltransferase family protein	22	22	1	1	2317				1005	1005	1005	1	1	1	1	1	1	1	1	1	1	1	1	1	1	1	1	1	1	1	1	1	1
group_1725		YlaI family protein	22	22	1	1	2318				207	210	208.636	1	1	1	1	1	1	1	1	1	1	1	1	1	1	1	1	1	1	1	1	1	1
group_1726		transcription factor	22	22	1	1	2320				990	990	990	1	1	1	1	1	1	1	1	1	1	1	1	1	1	1	1	1	1	1	1	1	1
group_1727		thioredoxin domain-containing protein	22	31	1.40909	1	2322				138	612	424.935	1	1	1	1	1	1	1	1	1	1	1	1	1	1	1	1	1	1	1	1	1	1
group_1728		NrdH-redoxin	22	22	1	1	2323				243	243	243	1	1	1	1	1	1	1	1	1	1	1	1	1	1	1	1	1	1	1	1	1	1
group_1729		DNA translocase FtsK	22	22	1	1	2324				2421	2421	2421	1	1	1	1	1	1	1	1	1	1	1	1	1	1	1	1	1	1	1	1	1	1
group_173		DEAD/DEAH box helicase	22	22	1	1	294				1344	1344	1344	1	1	1	1	1	1	1	1	1	1	1	1	1	1	1	1	1	1	1	1	1	1
group_1730		VOC family protein	22	22	1	1	2325				402	402	402	1	1	1	1	1	1	1	1	1	1	1	1	1	1	1	1	1	1	1	1	1	1
group_1733		lysophospholipase	22	22	1	1	2328				936	936	936	1	1	1	1	1	1	1	1	1	1	1	1	1	1	1	1	1	1	1	1	1	1
group_1734		Glu/Leu/Phe/Val dehydrogenase	22	22	1	1	2329				1068	1101	1092	1	1	1	1	1	1	1	1	1	1	1	1	1	1	1	1	1	1	1	1	1	1
group_1736		GbsR/MarR family transcriptional regulator	22	22	1	1	2331				555	555	555	1	1	1	1	1	1	1	1	1	1	1	1	1	1	1	1	1	1	1	1	1	1
group_1738		cell wall anchor protein;LPXTG cell wall anchor domain-containing protein	22	22	1	1	2333				825	1497	1250.45	1	1	1	1	1	1	1	1	1	1	1	1	1	1	1	1	1	1	1	1	1	1
group_1739		hypothetical protein	22	22	1	1	2335				366	366	366	1	1	1	1	1	1	1	1	1	1	1	1	1	1	1	1	1	1	1	1	1	1
group_174		aminotransferase class I/II-fold pyridoxal phosphate-dependent enzyme	22	22	1	1	297				1341	1341	1341	1	1	1	1	1	1	1	1	1	1	1	1	1	1	1	1	1	1	1	1	1	1
group_1740		YueH family protein	22	22	1	1	2336				165	240	209.318	1	1	1	1	1	1	1	1	1	1	1	1	1	1	1	1	1	1	1	1	1	1
group_1741		hypothetical protein	22	22	1	1	2337				216	216	216	1	1	1	1	1	1	1	1	1	1	1	1	1	1	1	1	1	1	1	1	1	1
group_1742		YlbF family regulator	22	22	1	1	2338				366	366	366	1	1	1	1	1	1	1	1	1	1	1	1	1	1	1	1	1	1	1	1	1	1
group_1743		MTH1187 family thiamine-binding protein	22	22	1	1	2339				297	297	297	1	1	1	1	1	1	1	1	1	1	1	1	1	1	1	1	1	1	1	1	1	1
group_1746		amino acid permease	22	22	1	1	2342				1449	1449	1449	1	1	1	1	1	1	1	1	1	1	1	1	1	1	1	1	1	1	1	1	1	1
group_1747		ABC transporter ATP-binding protein	22	22	1	1	2344				996	1014	1004.18	1	1	1	1	1	1	1	1	1	1	1	1	1	1	1	1	1	1	1	1	1	1
group_1749		hypothetical protein	22	22	1	1	2346				264	264	264	1	1	1	1	1	1	1	1	1	1	1	1	1	1	1	1	1	1	1	1	1	1
group_175		aspartate aminotransferase family protein	22	22	1	1	299				1338	1338	1338	1	1	1	1	1	1	1	1	1	1	1	1	1	1	1	1	1	1	1	1	1	1
group_1750		PRD domain-containing protein	22	22	1	1	2349				849	849	849	1	1	1	1	1	1	1	1	1	1	1	1	1	1	1	1	1	1	1	1	1	1
group_1752		2-oxo acid dehydrogenase subunit E2	22	22	1	1	2351				1326	1329	1327.36	1	1	1	1	1	1	1	1	1	1	1	1	1	1	1	1	1	1	1	1	1	1
group_1753		hypothetical protein	22	22	1	1	2352				276	276	276	1	1	1	1	1	1	1	1	1	1	1	1	1	1	1	1	1	1	1	1	1	1
group_1755		cell division protein FtsQ/DivIB;FtsQ-type POTRA domain-containing protein	22	22	1	1	2354				1413	1422	1417.91	1	1	1	1	1	1	1	1	1	1	1	1	1	1	1	1	1	1	1	1	1	1
group_1756		CNNM domain-containing protein	22	22	1	1	2355				1026	1026	1026	1	1	1	1	1	1	1	1	1	1	1	1	1	1	1	1	1	1	1	1	1	1
group_1757		putative protein	22	22	1	1	2356				834	855	854.045	1	1	1	1	1	1	1	1	1	1	1	1	1	1	1	1	1	1	1	1	1	1
group_1759		putative DNA-binding protein	22	22	1	1	2362				333	333	333	1	1	1	1	1	1	1	1	1	1	1	1	1	1	1	1	1	1	1	1	1	1
group_1760		cell surface protein	22	22	1	1	2363				588	588	588	1	1	1	1	1	1	1	1	1	1	1	1	1	1	1	1	1	1	1	1	1	1
group_1761		trypsin-like peptidase domain-containing protein	22	22	1	1	2364				1914	1950	1931.59	1	1	1	1	1	1	1	1	1	1	1	1	1	1	1	1	1	1	1	1	1	1
group_1762		bifunctional metallophosphatase/5'-nucleotidase	22	22	1	1	2365				1509	1509	1509	1	1	1	1	1	1	1	1	1	1	1	1	1	1	1	1	1	1	1	1	1	1
group_1763		cytochrome d ubiquinol oxidase subunit II	22	22	1	1	2366				1017	1017	1017	1	1	1	1	1	1	1	1	1	1	1	1	1	1	1	1	1	1	1	1	1	1
group_1764		aldo/keto reductase	22	22	1	1	2367				840	840	840	1	1	1	1	1	1	1	1	1	1	1	1	1	1	1	1	1	1	1	1	1	1
group_1765		hypothetical protein	22	22	1	1	2369				528	528	528	1	1	1	1	1	1	1	1	1	1	1	1	1	1	1	1	1	1	1	1	1	1
group_1766		hypothetical protein	22	22	1	1	2370				612	612	612	1	1	1	1	1	1	1	1	1	1	1	1	1	1	1	1	1	1	1	1	1	1
group_1768		TVP38/TMEM64 family protein	22	22	1	1	2372				570	576	575.727	1	1	1	1	1	1	1	1	1	1	1	1	1	1	1	1	1	1	1	1	1	1
group_1769		leucyl aminopeptidase family protein	22	22	1	1	2373				1482	1482	1482	1	1	1	1	1	1	1	1	1	1	1	1	1	1	1	1	1	1	1	1	1	1
group_177		NCS2 family permease	22	22	1	1	302				1335	1335	1335	1	1	1	1	1	1	1	1	1	1	1	1	1	1	1	1	1	1	1	1	1	1
group_1770		PaaI family thioesterase	22	22	1	1	2374				348	375	360.273	1	1	1	1	1	1	1	1	1	1	1	1	1	1	1	1	1	1	1	1	1	1
group_1772		DNA translocase FtsK	22	22	1	1	2376				3684	3861	3788.59	1	1	1	1	1	1	1	1	1	1	1	1	1	1	1	1	1	1	1	1	1	1
group_1773		type 1 glutamine amidotransferase	22	22	1	1	2377				726	726	726	1	1	1	1	1	1	1	1	1	1	1	1	1	1	1	1	1	1	1	1	1	1
group_1774		aspartate carbamoyltransferase catalytic subunit	22	22	1	1	2380				882	882	882	1	1	1	1	1	1	1	1	1	1	1	1	1	1	1	1	1	1	1	1	1	1
group_1776		hypothetical protein	22	22	1	1	2382				468	468	468	1	1	1	1	1	1	1	1	1	1	1	1	1	1	1	1	1	1	1	1	1	1
group_1777		class I SAM-dependent rRNA methyltransferase	22	22	1	1	2384				1173	1179	1175.73	1	1	1	1	1	1	1	1	1	1	1	1	1	1	1	1	1	1	1	1	1	1
group_1778		YolD-like family protein	22	22	1	1	2386				258	399	360.545	1	1	1	1	1	1	1	1	1	1	1	1	1	1	1	1	1	1	1	1	1	1
group_1779		4-oxalocrotonate tautomerase	22	22	1	1	2387				186	186	186	1	1	1	1	1	1	1	1	1	1	1	1	1	1	1	1	1	1	1	1	1	1
group_178		glucose-6-phosphate isomerase	22	22	1	1	303				1332	1332	1332	1	1	1	1	1	1	1	1	1	1	1	1	1	1	1	1	1	1	1	1	1	1
group_1780		prephenate dehydrogenase	22	22	1	1	2388				903	1092	1083.41	1	1	1	1	1	1	1	1	1	1	1	1	1	1	1	1	1	1	1	1	1	1
group_1781		HAD-IIB family hydrolase	22	22	1	1	2389				765	765	765	1	1	1	1	1	1	1	1	1	1	1	1	1	1	1	1	1	1	1	1	1	1
group_1782		aminoacyltransferase	22	22	1	1	2390				1254	1254	1254	1	1	1	1	1	1	1	1	1	1	1	1	1	1	1	1	1	1	1	1	1	1
group_1783		ornithine--oxo-acid transaminase	22	22	1	1	2392				1191	1191	1191	1	1	1	1	1	1	1	1	1	1	1	1	1	1	1	1	1	1	1	1	1	1
group_1784		glycerophosphodiester phosphodiesterase	22	22	1	1	2393				1017	1017	1017	1	1	1	1	1	1	1	1	1	1	1	1	1	1	1	1	1	1	1	1	1	1
group_1785		M23 family metallopeptidase	22	22	1	1	2394				840	840	840	1	1	1	1	1	1	1	1	1	1	1	1	1	1	1	1	1	1	1	1	1	1
group_1786		YnfA family protein	22	22	1	1	2396				246	327	323.318	1	1	1	1	1	1	1	1	1	1	1	1	1	1	1	1	1	1	1	1	1	1
group_1787		SDR family oxidoreductase	22	22	1	1	2397				693	693	693	1	1	1	1	1	1	1	1	1	1	1	1	1	1	1	1	1	1	1	1	1	1
group_1788		YlxR family protein	22	22	1	1	2398				285	285	285	1	1	1	1	1	1	1	1	1	1	1	1	1	1	1	1	1	1	1	1	1	1
group_1789		YjcG family protein	22	22	1	1	2403				510	510	510	1	1	1	1	1	1	1	1	1	1	1	1	1	1	1	1	1	1	1	1	1	1
group_1790		hypothetical protein	22	22	1	1	2405				351	351	351	1	1	1	1	1	1	1	1	1	1	1	1	1	1	1	1	1	1	1	1	1	1
group_1791		CoA transferase subunit A	22	22	1	1	2407				696	696	696	1	1	1	1	1	1	1	1	1	1	1	1	1	1	1	1	1	1	1	1	1	1
group_1792		UDP-N-acetylmuramoyl-L-alanyl-D-glutamate--L- lysine ligase	22	22	1	1	2408				1485	1485	1485	1	1	1	1	1	1	1	1	1	1	1	1	1	1	1	1	1	1	1	1	1	1
group_1793		LLM class flavin-dependent oxidoreductase;hypothetical protein	22	22	1	1	2409				732	1053	1026	1	1	1	1	1	1	1	1	1	1	1	1	1	1	1	1	1	1	1	1	1	1
group_1794		hypothetical protein	22	22	1	1	2410				474	474	474	1	1	1	1	1	1	1	1	1	1	1	1	1	1	1	1	1	1	1	1	1	1
group_1795		hypothetical protein	22	22	1	1	2411				537	618	581.182	1	1	1	1	1	1	1	1	1	1	1	1	1	1	1	1	1	1	1	1	1	1
group_1796		hypothetical protein	22	22	1	1	2412				378	378	378	1	1	1	1	1	1	1	1	1	1	1	1	1	1	1	1	1	1	1	1	1	1
group_1797		ribonuclease HII	22	22	1	1	2413				771	771	771	1	1	1	1	1	1	1	1	1	1	1	1	1	1	1	1	1	1	1	1	1	1
group_1798		hypothetical protein	22	22	1	1	2414				321	324	322.364	1	1	1	1	1	1	1	1	1	1	1	1	1	1	1	1	1	1	1	1	1	1
group_18		heavy metal translocating P-type ATPase	22	22	1	1	31				2424	2424	2424	1	1	1	1	1	1	1	1	1	1	1	1	1	1	1	1	1	1	1	1	1	1
group_180		Na+/H+ antiporter family protein	22	22	1	1	305				1329	1329	1329	1	1	1	1	1	1	1	1	1	1	1	1	1	1	1	1	1	1	1	1	1	1
group_1800		hypothetical protein	22	22	1	1	2417				555	558	557.455	1	1	1	1	1	1	1	1	1	1	1	1	1	1	1	1	1	1	1	1	1	1
group_1801		hypothetical protein	22	22	1	1	2419				318	318	318	1	1	1	1	1	1	1	1	1	1	1	1	1	1	1	1	1	1	1	1	1	1
group_1802		YIP1 family protein	22	22	1	1	2420				555	651	620.455	1	1	1	1	1	1	1	1	1	1	1	1	1	1	1	1	1	1	1	1	1	1
group_1803		YkyA family protein	22	22	1	1	2421				627	627	627	1	1	1	1	1	1	1	1	1	1	1	1	1	1	1	1	1	1	1	1	1	1
group_1804		Stp1/IreP family PP2C-type Ser/Thr phosphatase	22	22	1	1	2423				744	744	744	1	1	1	1	1	1	1	1	1	1	1	1	1	1	1	1	1	1	1	1	1	1
group_1805		smooth muscle caldesmon	22	22	1	1	2424				1383	1635	1520.45	1	1	1	1	1	1	1	1	1	1	1	1	1	1	1	1	1	1	1	1	1	1
group_1806		esterase family protein	22	22	1	1	2425				747	747	747	1	1	1	1	1	1	1	1	1	1	1	1	1	1	1	1	1	1	1	1	1	1
group_1807		YigZ family protein	22	22	1	1	2426				642	642	642	1	1	1	1	1	1	1	1	1	1	1	1	1	1	1	1	1	1	1	1	1	1
group_1808		hypothetical protein	22	22	1	1	2427				192	192	192	1	1	1	1	1	1	1	1	1	1	1	1	1	1	1	1	1	1	1	1	1	1
group_1809		alpha/beta hydrolase	22	22	1	1	2428				1050	1050	1050	1	1	1	1	1	1	1	1	1	1	1	1	1	1	1	1	1	1	1	1	1	1
group_181		sodium-dependent transporter	22	22	1	1	306				1329	1329	1329	1	1	1	1	1	1	1	1	1	1	1	1	1	1	1	1	1	1	1	1	1	1
group_1810		YuzD family protein	22	22	1	1	2429				321	321	321	1	1	1	1	1	1	1	1	1	1	1	1	1	1	1	1	1	1	1	1	1	1
group_1811		YuzB family protein	22	22	1	1	2430				246	246	246	1	1	1	1	1	1	1	1	1	1	1	1	1	1	1	1	1	1	1	1	1	1
group_1812		RNA methyltransferase	22	22	1	1	2431				741	741	741	1	1	1	1	1	1	1	1	1	1	1	1	1	1	1	1	1	1	1	1	1	1
group_1813		hypothetical protein;alpha/beta hydrolase	22	38	1.72727	1	2433				108	1011	570.868	1	1	1	1	1	1	1	1	1	1	1	1	1	1	1	1	1	1	1	1	1	1
group_1814		CinA family nicotinamide mononucleotide deamidase-related protein	22	22	1	1	2434				1149	1149	1149	1	1	1	1	1	1	1	1	1	1	1	1	1	1	1	1	1	1	1	1	1	1
group_1815		ABC transporter permease	22	22	1	1	2436				681	696	695.318	1	1	1	1	1	1	1	1	1	1	1	1	1	1	1	1	1	1	1	1	1	1
group_1816		flavin reductase	22	22	1	1	2437				687	687	687	1	1	1	1	1	1	1	1	1	1	1	1	1	1	1	1	1	1	1	1	1	1
group_1817		LysM peptidoglycan-binding domain-containing protein	22	22	1	1	2438				810	810	810	1	1	1	1	1	1	1	1	1	1	1	1	1	1	1	1	1	1	1	1	1	1
group_1818		ABC transporter ATP-binding protein	22	22	1	1	2440				798	798	798	1	1	1	1	1	1	1	1	1	1	1	1	1	1	1	1	1	1	1	1	1	1
group_1819		EfeM/EfeO family lipoprotein	22	22	1	1	2441				825	855	853.636	1	1	1	1	1	1	1	1	1	1	1	1	1	1	1	1	1	1	1	1	1	1
group_182		MATE family efflux transporter	22	22	1	1	307				1326	1326	1326	1	1	1	1	1	1	1	1	1	1	1	1	1	1	1	1	1	1	1	1	1	1
group_1820		hypothetical protein	22	22	1	1	2442				543	543	543	1	1	1	1	1	1	1	1	1	1	1	1	1	1	1	1	1	1	1	1	1	1
group_1821		IDEAL domain-containing protein	22	22	1	1	2443				123	219	214.636	1	1	1	1	1	1	1	1	1	1	1	1	1	1	1	1	1	1	1	1	1	1
group_1822		CAP domain-containing protein	22	22	1	1	2446				813	921	862.091	1	1	1	1	1	1	1	1	1	1	1	1	1	1	1	1	1	1	1	1	1	1
group_1823		isoprenylcysteine carboxyl methyltransferase family protein	22	22	1	1	2447				495	495	495	1	1	1	1	1	1	1	1	1	1	1	1	1	1	1	1	1	1	1	1	1	1
group_1824		ABC transporter permease	22	25	1.13636	1	2448				420	1050	924	1	1	1	1	1	1	1	1	1	1	1	1	1	1	1	1	1	1	1	1	1	1
group_1825		CHY zinc finger protein	22	22	1	1	2450				315	315	315	1	1	1	1	1	1	1	1	1	1	1	1	1	1	1	1	1	1	1	1	1	1
group_1826		penicillin-binding protein	22	22	1	1	2451				2346	2346	2346	1	1	1	1	1	1	1	1	1	1	1	1	1	1	1	1	1	1	1	1	1	1
group_1827		hypothetical protein	22	22	1	1	2453				615	615	615	1	1	1	1	1	1	1	1	1	1	1	1	1	1	1	1	1	1	1	1	1	1
group_1829		YvcK family protein	22	22	1	1	2456				996	996	996	1	1	1	1	1	1	1	1	1	1	1	1	1	1	1	1	1	1	1	1	1	1
group_1830		YjzD family protein	22	22	1	1	2457				195	195	195	1	1	1	1	1	1	1	1	1	1	1	1	1	1	1	1	1	1	1	1	1	1
group_1831		tetratricopeptide repeat protein	22	22	1	1	2459				1440	1440	1440	1	1	1	1	1	1	1	1	1	1	1	1	1	1	1	1	1	1	1	1	1	1
group_1832		GNAT family N-acetyltransferase	22	22	1	1	2460				552	552	552	1	1	1	1	1	1	1	1	1	1	1	1	1	1	1	1	1	1	1	1	1	1
group_1836		aldehyde dehydrogenase	22	22	1	1	2466				1380	1380	1380	1	1	1	1	1	1	1	1	1	1	1	1	1	1	1	1	1	1	1	1	1	1
group_1837		cysteine hydrolase	22	22	1	1	2467				555	555	555	1	1	1	1	1	1	1	1	1	1	1	1	1	1	1	1	1	1	1	1	1	1
group_1838		AraC family transcriptional regulator	22	30	1.36364	1	2468				222	873	593.2	1	1	1	1	1	1	1	1	1	1	1	1	1	1	1	1	1	1	1	1	1	1
group_1839		nucleoside hydrolase	22	22	1	1	2469				936	939	937.636	1	1	1	1	1	1	1	1	1	1	1	1	1	1	1	1	1	1	1	1	1	1
group_1840		bifunctional metallophosphatase/5'-nucleotidase	22	22	1	1	2470				1320	1320	1320	1	1	1	1	1	1	1	1	1	1	1	1	1	1	1	1	1	1	1	1	1	1
group_1841		hypothetical protein	22	22	1	1	2471				390	390	390	1	1	1	1	1	1	1	1	1	1	1	1	1	1	1	1	1	1	1	1	1	1
group_1842		hypothetical protein	22	22	1	1	2472				462	462	462	1	1	1	1	1	1	1	1	1	1	1	1	1	1	1	1	1	1	1	1	1	1
group_1843		single-stranded DNA-binding protein	22	22	1	1	2473				228	243	236.182	1	1	1	1	1	1	1	1	1	1	1	1	1	1	1	1	1	1	1	1	1	1
group_1844		hypothetical protein	22	22	1	1	2475				501	501	501	1	1	1	1	1	1	1	1	1	1	1	1	1	1	1	1	1	1	1	1	1	1
group_1845		TetR/AcrR family transcriptional regulator	22	22	1	1	2476				549	549	549	1	1	1	1	1	1	1	1	1	1	1	1	1	1	1	1	1	1	1	1	1	1
group_1846		hypothetical protein	22	22	1	1	2477				534	534	534	1	1	1	1	1	1	1	1	1	1	1	1	1	1	1	1	1	1	1	1	1	1
group_1847		ABC-2 transporter permease	22	22	1	1	2478				660	660	660	1	1	1	1	1	1	1	1	1	1	1	1	1	1	1	1	1	1	1	1	1	1
group_1848		gluconate:H+ symporter	22	22	1	1	2479				1254	1359	1324.77	1	1	1	1	1	1	1	1	1	1	1	1	1	1	1	1	1	1	1	1	1	1
group_1849		YfhO family protein	22	23	1.04545	1	2480				630	2601	2486.48	1	1	1	1	1	1	1	1	1	1	1	1	1	1	1	1	1	1	1	1	1	1
group_1850		sugar efflux transporter	22	24	1.09091	1	2481				498	1209	1106.5	1	1	1	1	1	1	1	1	1	1	1	1	1	1	1	1	1	1	1	1	1	1
group_1851		hypothetical protein	22	22	1	1	2482				606	636	615.545	1	1	1	1	1	1	1	1	1	1	1	1	1	1	1	1	1	1	1	1	1	1
group_1853		SDR family NAD(P)-dependent oxidoreductase	22	22	1	1	2484				711	711	711	1	1	1	1	1	1	1	1	1	1	1	1	1	1	1	1	1	1	1	1	1	1
group_1854		metal ABC transporter ATP-binding protein	22	22	1	1	2485				753	762	757.091	1	1	1	1	1	1	1	1	1	1	1	1	1	1	1	1	1	1	1	1	1	1
group_1855		helix-turn-helix domain-containing protein	22	22	1	1	2486				393	393	393	1	1	1	1	1	1	1	1	1	1	1	1	1	1	1	1	1	1	1	1	1	1
group_1856		SDR family oxidoreductase	22	22	1	1	2487				708	708	708	1	1	1	1	1	1	1	1	1	1	1	1	1	1	1	1	1	1	1	1	1	1
group_1857		hypothetical protein	22	23	1.04545	1	2488				429	861	823.565	1	1	1	1	1	1	1	1	1	1	1	1	1	1	1	1	1	1	1	1	1	1
group_1858		peptidase	22	22	1	1	2489				318	318	318	1	1	1	1	1	1	1	1	1	1	1	1	1	1	1	1	1	1	1	1	1	1
group_1859		nicotinate phosphoribosyltransferase	22	22	1	1	2490				1470	1470	1470	1	1	1	1	1	1	1	1	1	1	1	1	1	1	1	1	1	1	1	1	1	1
group_186		Mur ligase family protein	22	22	1	1	315				1314	1314	1314	1	1	1	1	1	1	1	1	1	1	1	1	1	1	1	1	1	1	1	1	1	1
group_1861		glycerol-3-phosphate responsive antiterminator	22	22	1	1	2492				534	534	534	1	1	1	1	1	1	1	1	1	1	1	1	1	1	1	1	1	1	1	1	1	1
group_1862		aminotransferase class I/II-fold pyridoxal phosphate-dependent enzyme	22	22	1	1	2494				1173	1173	1173	1	1	1	1	1	1	1	1	1	1	1	1	1	1	1	1	1	1	1	1	1	1
group_1863		ABC-F family ATP-binding cassette domain-containing protein	22	22	1	1	2495				1884	1884	1884	1	1	1	1	1	1	1	1	1	1	1	1	1	1	1	1	1	1	1	1	1	1
group_1864		hypothetical protein	22	22	1	1	2496				156	156	156	1	1	1	1	1	1	1	1	1	1	1	1	1	1	1	1	1	1	1	1	1	1
group_1865		RluA family pseudouridine synthase	22	22	1	1	2497				855	855	855	1	1	1	1	1	1	1	1	1	1	1	1	1	1	1	1	1	1	1	1	1	1
group_1866		SDR family oxidoreductase	22	22	1	1	2498				654	654	654	1	1	1	1	1	1	1	1	1	1	1	1	1	1	1	1	1	1	1	1	1	1
group_1867		hypothetical protein	22	22	1	1	2499				510	510	510	1	1	1	1	1	1	1	1	1	1	1	1	1	1	1	1	1	1	1	1	1	1
group_1868		XTP/dITP diphosphatase	22	22	1	1	2500				588	588	588	1	1	1	1	1	1	1	1	1	1	1	1	1	1	1	1	1	1	1	1	1	1
group_1869		hypothetical protein	22	22	1	1	2501				177	177	177	1	1	1	1	1	1	1	1	1	1	1	1	1	1	1	1	1	1	1	1	1	1
group_187		NCS2 family nucleobase:cation symporter	22	22	1	1	318				1308	1308	1308	1	1	1	1	1	1	1	1	1	1	1	1	1	1	1	1	1	1	1	1	1	1
group_1870		truncated hemoglobin YjbI	22	22	1	1	2502				390	390	390	1	1	1	1	1	1	1	1	1	1	1	1	1	1	1	1	1	1	1	1	1	1
group_1871		2-oxoacid:acceptor oxidoreductase subunit alpha	22	22	1	1	2503				1761	1761	1761	1	1	1	1	1	1	1	1	1	1	1	1	1	1	1	1	1	1	1	1	1	1
group_1872		hypothetical protein	22	22	1	1	2504				339	390	369.136	1	1	1	1	1	1	1	1	1	1	1	1	1	1	1	1	1	1	1	1	1	1
group_1874		CPBP family glutamic-type intramembrane protease	22	22	1	1	2506				783	783	783	1	1	1	1	1	1	1	1	1	1	1	1	1	1	1	1	1	1	1	1	1	1
group_1875		GNAT family N-acetyltransferase	22	22	1	1	2507				321	465	406.091	1	1	1	1	1	1	1	1	1	1	1	1	1	1	1	1	1	1	1	1	1	1
group_1876		monovalent cation:proton antiporter family protein	22	22	1	1	2511				1845	1845	1845	1	1	1	1	1	1	1	1	1	1	1	1	1	1	1	1	1	1	1	1	1	1
group_1878		hypothetical protein	22	22	1	1	2514				240	288	266.182	1	1	1	1	1	1	1	1	1	1	1	1	1	1	1	1	1	1	1	1	1	1
group_1879		hypothetical protein	22	23	1.04545	1	2515				282	858	820.826	1	1	1	1	1	1	1	1	1	1	1	1	1	1	1	1	1	1	1	1	1	1
group_1880		CapA family protein	22	31	1.40909	1	2516				372	1140	769.839	1	1	1	1	1	1	1	1	1	1	1	1	1	1	1	1	1	1	1	1	1	1
group_1881		hypothetical protein;MSCRAMM family adhesin;YSIRK-type signal peptide-containing protein	22	22	1	1	2517				1671	1977	1877.32	1	1	1	1	1	1	1	1	1	1	1	1	1	1	1	1	1	1	1	1	1	1
group_1883		ABC transporter permease	22	22	1	1	2519				1881	1881	1881	1	1	1	1	1	1	1	1	1	1	1	1	1	1	1	1	1	1	1	1	1	1
group_1884		NAD-dependent protein deacylase	22	22	1	1	2520				732	732	732	1	1	1	1	1	1	1	1	1	1	1	1	1	1	1	1	1	1	1	1	1	1
group_1885		metal-dependent transcriptional regulator	22	22	1	1	2521				648	648	648	1	1	1	1	1	1	1	1	1	1	1	1	1	1	1	1	1	1	1	1	1	1
group_1886		thioredoxin family protein	22	22	1	1	2523				564	564	564	1	1	1	1	1	1	1	1	1	1	1	1	1	1	1	1	1	1	1	1	1	1
group_1887		alpha/beta hydrolase	22	22	1	1	2524				807	807	807	1	1	1	1	1	1	1	1	1	1	1	1	1	1	1	1	1	1	1	1	1	1
group_1888		hypothetical protein	22	22	1	1	2525				501	516	501.682	1	1	1	1	1	1	1	1	1	1	1	1	1	1	1	1	1	1	1	1	1	1
group_1889		cupin domain-containing protein	22	22	1	1	2526				468	468	468	1	1	1	1	1	1	1	1	1	1	1	1	1	1	1	1	1	1	1	1	1	1
group_189		Na+/H+ antiporter NhaC family protein	22	22	1	1	323				1302	1302	1302	1	1	1	1	1	1	1	1	1	1	1	1	1	1	1	1	1	1	1	1	1	1
group_1890		MarR family transcriptional regulator	22	22	1	1	2527				180	360	343.636	1	1	1	1	1	1	1	1	1	1	1	1	1	1	1	1	1	1	1	1	1	1
group_1891		carbohydrate kinase	22	22	1	1	2528				960	960	960	1	1	1	1	1	1	1	1	1	1	1	1	1	1	1	1	1	1	1	1	1	1
group_1892		GHKL domain-containing protein	22	23	1.04545	1	2529				207	1290	1199.09	1	1	1	1	1	1	1	1	1	1	1	1	1	1	1	1	1	1	1	1	1	1
group_1894		TetR/AcrR family transcriptional regulator	22	22	1	1	2532				576	576	576	1	1	1	1	1	1	1	1	1	1	1	1	1	1	1	1	1	1	1	1	1	1
group_1895		beta-class phenol-soluble modulin	22	22	1	1	2533				135	135	135	1	1	1	1	1	1	1	1	1	1	1	1	1	1	1	1	1	1	1	1	1	1
group_1896		ABC transporter permease	22	22	1	1	2534				1131	1203	1199.73	1	1	1	1	1	1	1	1	1	1	1	1	1	1	1	1	1	1	1	1	1	1
group_1897		efflux RND transporter periplasmic adaptor subunit	22	22	1	1	2535				846	1116	1030.09	1	1	1	1	1	1	1	1	1	1	1	1	1	1	1	1	1	1	1	1	1	1
group_1898		VraH family protein	22	22	1	1	2536				162	162	162	1	1	1	1	1	1	1	1	1	1	1	1	1	1	1	1	1	1	1	1	1	1
group_1899		YgdI/YgdR family lipoprotein	22	22	1	1	2537				381	381	381	1	1	1	1	1	1	1	1	1	1	1	1	1	1	1	1	1	1	1	1	1	1
group_190		pyrimidine-nucleoside phosphorylase	22	22	1	1	324				1302	1302	1302	1	1	1	1	1	1	1	1	1	1	1	1	1	1	1	1	1	1	1	1	1	1
group_1900		YwdI family protein	22	22	1	1	2538				366	366	366	1	1	1	1	1	1	1	1	1	1	1	1	1	1	1	1	1	1	1	1	1	1
group_1901		CHAP domain-containing protein	22	26	1.18182	1	2539				213	780	647.538	1	1	1	1	1	1	1	1	1	1	1	1	1	1	1	1	1	1	1	1	1	1
group_1902		hypothetical protein	22	22	1	1	2540				348	348	348	1	1	1	1	1	1	1	1	1	1	1	1	1	1	1	1	1	1	1	1	1	1
group_1904		hypothetical protein	22	22	1	1	2543				99	390	365.864	1	1	1	1	1	1	1	1	1	1	1	1	1	1	1	1	1	1	1	1	1	1
group_1906		hypothetical protein	22	22	1	1	2545				234	300	237	1	1	1	1	1	1	1	1	1	1	1	1	1	1	1	1	1	1	1	1	1	1
group_1907		ABC transporter permease	22	22	1	1	2546				1890	1890	1890	1	1	1	1	1	1	1	1	1	1	1	1	1	1	1	1	1	1	1	1	1	1
group_1908		Cof-type HAD-IIB family hydrolase	22	22	1	1	2547				804	804	804	1	1	1	1	1	1	1	1	1	1	1	1	1	1	1	1	1	1	1	1	1	1
group_1909		HesB/YadR/YfhF family protein	22	22	1	1	2548				270	297	294.545	1	1	1	1	1	1	1	1	1	1	1	1	1	1	1	1	1	1	1	1	1	1
group_191		DRTGG domain-containing protein	22	22	1	1	325				1299	1299	1299	1	1	1	1	1	1	1	1	1	1	1	1	1	1	1	1	1	1	1	1	1	1
group_1912		hypothetical protein	22	22	1	1	2552				183	183	183	1	1	1	1	1	1	1	1	1	1	1	1	1	1	1	1	1	1	1	1	1	1
group_1914		ComF family protein	22	22	1	1	2554				459	678	618.273	1	1	1	1	1	1	1	1	1	1	1	1	1	1	1	1	1	1	1	1	1	1
group_1915		YaiI/YqxD family protein	22	22	1	1	2556				447	447	447	1	1	1	1	1	1	1	1	1	1	1	1	1	1	1	1	1	1	1	1	1	1
group_192		anaerobic C4-dicarboxylate transporter family protein	22	22	1	1	326				1299	1299	1299	1	1	1	1	1	1	1	1	1	1	1	1	1	1	1	1	1	1	1	1	1	1
group_1921		multidrug effflux MFS transporter	22	31	1.40909	1	2563				498	1224	850.355	1	1	1	1	1	1	1	1	1	1	1	1	1	1	1	1	1	1	1	1	1	1
group_1922		hypothetical protein	22	22	1	1	2564				390	390	390	1	1	1	1	1	1	1	1	1	1	1	1	1	1	1	1	1	1	1	1	1	1
group_1923		SDR family NAD(P)-dependent oxidoreductase	22	23	1.04545	1	2565				267	705	675.391	1	1	1	1	1	1	1	1	1	1	1	1	1	1	1	1	1	1	1	1	1	1
group_1924		hypothetical protein	22	22	1	1	2566				459	642	560.045	1	1	1	1	1	1	1	1	1	1	1	1	1	1	1	1	1	1	1	1	1	1
group_1925		hypothetical protein	22	23	1.04545	1	2567				225	549	521.87	1	1	1	1	1	1	1	1	1	1	1	1	1	1	1	1	1	1	1	1	1	1
group_1926		RNA polymerase sigma factor	22	24	1.09091	1	2568				168	573	515.125	1	1	1	1	1	1	1	1	1	1	1	1	1	1	1	1	1	1	1	1	1	1
group_1928		hypothetical protein	22	22	1	1	2572				270	297	271.227	1	1	1	1	1	1	1	1	1	1	1	1	1	1	1	1	1	1	1	1	1	1
group_1929		peptide MFS transporter	22	22	1	1	2573				1506	1506	1506	1	1	1	1	1	1	1	1	1	1	1	1	1	1	1	1	1	1	1	1	1	1
group_193		HD domain-containing protein	22	22	1	1	327				1299	1299	1299	1	1	1	1	1	1	1	1	1	1	1	1	1	1	1	1	1	1	1	1	1	1
group_1930		hypothetical protein	22	22	1	1	2574				1068	1068	1068	1	1	1	1	1	1	1	1	1	1	1	1	1	1	1	1	1	1	1	1	1	1
group_1931		nucleotidyltransferase	22	22	1	1	2577				1134	1134	1134	1	1	1	1	1	1	1	1	1	1	1	1	1	1	1	1	1	1	1	1	1	1
group_1932		GNAT family N-acetyltransferase	22	22	1	1	2580				426	426	426	1	1	1	1	1	1	1	1	1	1	1	1	1	1	1	1	1	1	1	1	1	1
group_1933		LCP family protein	22	22	1	1	2581				1266	1272	1268.73	1	1	1	1	1	1	1	1	1	1	1	1	1	1	1	1	1	1	1	1	1	1
group_1934		GNAT family N-acetyltransferase	22	22	1	1	2583				432	432	432	1	1	1	1	1	1	1	1	1	1	1	1	1	1	1	1	1	1	1	1	1	1
group_1936		exonuclease SbcCD subunit D	22	22	1	1	2585				1125	1125	1125	1	1	1	1	1	1	1	1	1	1	1	1	1	1	1	1	1	1	1	1	1	1
group_1937		hypothetical protein	22	22	1	1	2586				96	96	96	1	1	1	1	1	1	1	1	1	1	1	1	1	1	1	1	1	1	1	1	1	1
group_1938		helix-hairpin-helix domain-containing protein	22	32	1.45455	1	2587				180	681	435.375	1	1	1	1	1	1	1	1	1	1	1	1	1	1	1	1	1	1	1	1	1	1
group_1939		GTP-binding protein	22	22	1	1	2589				927	927	927	1	1	1	1	1	1	1	1	1	1	1	1	1	1	1	1	1	1	1	1	1	1
group_194		hypothetical protein	22	22	1	1	328				1296	1296	1296	1	1	1	1	1	1	1	1	1	1	1	1	1	1	1	1	1	1	1	1	1	1
group_1940		hypothetical protein	22	22	1	1	2591				267	267	267	1	1	1	1	1	1	1	1	1	1	1	1	1	1	1	1	1	1	1	1	1	1
group_1941		Na+/H+ antiporter subunit A	22	22	1	1	2593				2406	2406	2406	1	1	1	1	1	1	1	1	1	1	1	1	1	1	1	1	1	1	1	1	1	1
group_1942		hypothetical protein	22	22	1	1	2595				897	903	899.727	1	1	1	1	1	1	1	1	1	1	1	1	1	1	1	1	1	1	1	1	1	1
group_1943		metallophosphoesterase	22	22	1	1	2596				618	618	618	1	1	1	1	1	1	1	1	1	1	1	1	1	1	1	1	1	1	1	1	1	1
group_1944		glucosaminidase domain-containing protein	22	22	1	1	2597				3879	4404	4165.36	1	1	1	1	1	1	1	1	1	1	1	1	1	1	1	1	1	1	1	1	1	1
group_1945		acyltransferase family protein	22	22	1	1	2598				861	1008	994.636	1	1	1	1	1	1	1	1	1	1	1	1	1	1	1	1	1	1	1	1	1	1
group_1947		glycosyltransferase	22	22	1	1	2600				1065	1068	1066.64	1	1	1	1	1	1	1	1	1	1	1	1	1	1	1	1	1	1	1	1	1	1
group_1948		thioredoxin family protein	22	22	1	1	2603				297	297	297	1	1	1	1	1	1	1	1	1	1	1	1	1	1	1	1	1	1	1	1	1	1
group_1949		helix-turn-helix domain-containing protein	22	22	1	1	2604				108	252	205.227	1	1	1	1	1	1	1	1	1	1	1	1	1	1	1	1	1	1	1	1	1	1
group_195		glutamate-1-semialdehyde 21-aminomutase	22	22	1	1	329				1296	1296	1296	1	1	1	1	1	1	1	1	1	1	1	1	1	1	1	1	1	1	1	1	1	1
group_1950		peptidylprolyl isomerase	22	22	1	1	2605				594	594	594	1	1	1	1	1	1	1	1	1	1	1	1	1	1	1	1	1	1	1	1	1	1
group_1951		NADH-dependent flavin oxidoreductase	22	22	1	1	2606				1128	1128	1128	1	1	1	1	1	1	1	1	1	1	1	1	1	1	1	1	1	1	1	1	1	1
group_1953		hypothetical protein	22	22	1	1	2608				171	171	171	1	1	1	1	1	1	1	1	1	1	1	1	1	1	1	1	1	1	1	1	1	1
group_1954		ABC transporter ATP-binding protein	22	22	1	1	2609				900	900	900	1	1	1	1	1	1	1	1	1	1	1	1	1	1	1	1	1	1	1	1	1	1
group_1956		aminotransferase class I/II-fold pyridoxal phosphate-dependent enzyme	22	22	1	1	2612				1239	1239	1239	1	1	1	1	1	1	1	1	1	1	1	1	1	1	1	1	1	1	1	1	1	1
group_1958		SMC family ATPase	22	22	1	1	2614				3030	3030	3030	1	1	1	1	1	1	1	1	1	1	1	1	1	1	1	1	1	1	1	1	1	1
group_1959		thioredoxin family protein	22	22	1	1	2615				324	324	324	1	1	1	1	1	1	1	1	1	1	1	1	1	1	1	1	1	1	1	1	1	1
group_1960		FAD-containing oxidoreductase	22	28	1.27273	1	2618				222	1374	1034.36	1	1	1	1	1	1	1	1	1	1	1	1	1	1	1	1	1	1	1	1	1	1
group_1962		CHAP domain-containing protein	22	22	1	1	2620				663	675	669.545	1	1	1	1	1	1	1	1	1	1	1	1	1	1	1	1	1	1	1	1	1	1
group_1964		glycerate kinase	22	22	1	1	2622				1119	1119	1119	1	1	1	1	1	1	1	1	1	1	1	1	1	1	1	1	1	1	1	1	1	1
group_1965		EMYY motif lipoprotein	22	22	1	1	2623				891	891	891	1	1	1	1	1	1	1	1	1	1	1	1	1	1	1	1	1	1	1	1	1	1
group_1966		hypothetical protein	22	22	1	1	2624				336	450	402.818	1	1	1	1	1	1	1	1	1	1	1	1	1	1	1	1	1	1	1	1	1	1
group_1967		Cof-type HAD-IIB family hydrolase	22	22	1	1	2625				804	804	804	1	1	1	1	1	1	1	1	1	1	1	1	1	1	1	1	1	1	1	1	1	1
group_1968		endonuclease MutS2	22	22	1	1	2626				2349	2349	2349	1	1	1	1	1	1	1	1	1	1	1	1	1	1	1	1	1	1	1	1	1	1
group_1969		Cof-type HAD-IIB family hydrolase	22	22	1	1	2628				822	822	822	1	1	1	1	1	1	1	1	1	1	1	1	1	1	1	1	1	1	1	1	1	1
group_197		adenylosuccinate synthase	22	22	1	1	337				1284	1284	1284	1	1	1	1	1	1	1	1	1	1	1	1	1	1	1	1	1	1	1	1	1	1
group_1970		CPBP family intramembrane metalloprotease	22	22	1	1	2631				744	744	744	1	1	1	1	1	1	1	1	1	1	1	1	1	1	1	1	1	1	1	1	1	1
group_1971		hypothetical protein	22	22	1	1	2632				483	483	483	1	1	1	1	1	1	1	1	1	1	1	1	1	1	1	1	1	1	1	1	1	1
group_1972		hypothetical protein	22	22	1	1	2634				540	540	540	1	1	1	1	1	1	1	1	1	1	1	1	1	1	1	1	1	1	1	1	1	1
group_1973		CvpA family protein	22	22	1	1	2636				366	522	500.727	1	1	1	1	1	1	1	1	1	1	1	1	1	1	1	1	1	1	1	1	1	1
group_1978		hypothetical protein	22	22	1	1	2642				255	255	255	1	1	1	1	1	1	1	1	1	1	1	1	1	1	1	1	1	1	1	1	1	1
group_1979		hypothetical protein	22	22	1	1	2643				1713	1713	1713	1	1	1	1	1	1	1	1	1	1	1	1	1	1	1	1	1	1	1	1	1	1
group_1980		GNAT family N-acetyltransferase	22	22	1	1	2645				606	609	607.364	1	1	1	1	1	1	1	1	1	1	1	1	1	1	1	1	1	1	1	1	1	1
[truncated: 2,372 more rows]

## Sheet: S. hominis pangenome
Table S3.3 S. hominis pangenome (n = 55)
[truncated: 5,119 more rows]
[truncated: 19 more columns]
