# Supplementary material for: Integrated genomic and functional analyses of human skin-associated Staphylococcus reveals extensive inter- and intra-species diversity
Source: bioRxiv. 2023 Jun 23:2023.06.22.546190. Preprint. [Version 1] doi: 10.1101/2023.06.22.546190 (PMC10370188; doi:10.1101/2023.06.22.546190)
Supplement: Supplement 2 [file media-2.zip › Joglekar_PNAS_2023_TableS6.xlsm]

## Sheet: Staph species restricted core
Table S6. Taxonomically restricted genes core to 1-2 species
ID	No. of genomes encoding the gene	S. capitis pangenome gene name	S. epidermidis pangenome gene name	S. hominis pangenome gene name	Gene name	Functional Annotation	Species which encode the gene as core	SCNIH001	SCNIH002	SCNIH003	SCNIH004	SCNIH005	SCNIH006	SCNIH007	SCNIH008	SCNIH009	SCNIH010	SCNIH011	SCNIH012	SCNIH013	SCNIH014	SCNIH015	SCNIH016	SCNIH017	SCNIH018	SCNIH019	SCNIH020	SCNIH021	SCNIH022	NIHLM001	NIHLM003	SENIH003	NIHLM008	SENIH005	SENIH006	NIHLM015	SENIH008	NIHLM018	SENIH010	SENIH011	NIHLM031	SENIH013	NIHLM023	SENIH015	SENIH016	SENIH017	NIHLM037	NIHLM039	NIHLM040
S0876	119	fdhD	-	fdhD	fdhD	formate dehydrogenase accessory sulfurtransferase FdhD	S. capitis	1	1	1	1	1	1	1	1	1	1	1	1	1	1	1	1	1	1	1	1	1	1	1	1	1	0	1	0	1	1	1	1	0	1	1	1	1	1	1	1	1	1
S1652	119	group_1990	-	group_528	-	single-stranded DNA-binding protein	S. capitis	1	1	1	1	1	1	1	1	1	1	1	1	1	1	1	1	1	1	1	1	1	1	1	1	1	1	1	1	1	1	1	1	1	1	0	1	0	0	1	1	1	1
S1168	117	group_1387	-	group_3765	amd	M20 family metallopeptidase	S. capitis	1	1	1	1	1	1	1	1	1	1	1	1	1	1	1	1	1	1	1	1	1	1	1	1	1	1	1	1	1	1	1	1	1	0	1	0	1	1	1	1	1	1
S1582	105	bstA	-	-	-	bacillithiol transferase BstA	S. capitis	1	1	1	1	1	1	1	1	1	1	1	1	1	1	1	1	1	1	1	1	1	1	1	0	0	0	1	1	1	1	1	1	1	1	1	1	0	0	1	1	1	1
S1670	87	asp1_2~~~asp1_1	-	-	asp1	accessory Sec system protein Asp1	S. capitis	1	1	1	1	1	1	1	1	1	1	1	1	1	1	1	1	1	1	1	1	1	1	1	1	1	1	1	1	0	1	1	1	1	1	1	0	1	1	1	0	1	1
S1325	87	secY2_1~~~secY2_2	-	-	secY2	accessory Sec system protein translocase subunit SecY2	S. capitis	1	1	1	1	1	1	1	1	1	1	1	1	1	1	1	1	1	1	1	1	1	1	1	1	1	1	1	1	0	1	1	1	1	1	1	0	1	1	1	0	1	1
S2957	76	group_1344	-	group_3831	-	putative metal homeostasis protein	S. capitis	1	1	1	1	1	1	1	1	1	0	1	1	1	1	1	1	1	1	1	1	1	1	0	0	0	0	0	0	0	0	0	0	0	0	0	0	0	0	0	0	0	0
S3004	74	group_2219	-	-	-	GNAT family N-acetyltransferase	S. capitis	1	1	1	1	1	1	1	1	1	1	1	1	1	1	1	1	1	1	1	1	1	1	0	0	0	0	0	0	0	0	0	0	0	0	0	0	0	0	0	0	0	0
S2998	74	group_807	-	-	-	VOC family protein	S. capitis	1	1	1	1	1	1	1	1	1	1	1	1	1	1	1	1	1	1	1	1	1	1	0	0	0	0	0	0	0	0	0	0	0	0	0	0	0	0	0	0	0	0
S1568	70	group_1894	-	-	-	TetR/AcrR family transcriptional regulator	S. capitis	1	1	1	1	1	1	1	1	1	1	1	1	1	1	1	1	1	1	1	1	1	1	0	0	0	0	0	1	0	0	0	1	0	1	1	1	1	1	0	0	0	0
S1334	69	group_1634	-	-	-	MMPL family transporter	S. capitis	1	1	1	1	1	1	1	1	1	1	1	1	1	1	1	1	1	1	1	1	1	1	0	0	0	0	0	1	0	0	0	1	0	1	1	1	1	1	0	0	0	0
S1669	69	group_2027	-	-	-	MMPL family transporter;hypothetical protein;glycine betaine ABC transporter substrate-binding protein	S. capitis	1	1	1	1	1	1	1	1	1	1	1	1	1	1	1	1	1	1	1	1	1	1	0	0	0	0	0	1	0	0	0	1	0	1	1	1	1	1	0	0	0	0
S1079	68	group_814	-	-	-	GNAT family N-acetyltransferase	S. capitis	1	1	1	1	1	1	1	1	1	1	1	1	1	1	1	1	1	1	1	1	1	1	1	1	1	1	1	1	1	1	1	1	1	1	1	1	1	1	1	1	1	1
S1504	66	group_1823	-	-	-	isoprenylcysteine carboxyl methyltransferase family protein	S. capitis	1	1	1	1	1	1	1	1	1	1	1	1	1	1	1	1	1	1	1	1	1	1	1	1	1	1	1	1	0	1	1	1	1	1	1	1	1	1	1	1	1	1
S1860	64	group_2239	-	-	argO	LysE/ArgO family amino acid transporter	S. capitis	1	1	1	1	1	1	1	1	1	1	1	1	1	1	1	1	1	1	1	1	1	1	1	1	1	1	1	1	0	1	1	0	1	0	1	1	1	1	0	0	1	0
S2995	61	group_1934	-	-	-	GNAT family N-acetyltransferase	S. capitis	1	1	1	1	1	1	1	1	1	1	1	1	1	1	1	1	1	1	1	1	1	1	0	0	0	0	0	0	0	0	0	0	0	0	0	0	0	0	0	0	0	0
S0284	60	ugpC	-	-	msmK	sn-glycerol-3-phosphate ABC transporter ATP-binding protein UgpC	S. capitis	1	1	1	1	1	1	1	1	1	1	1	1	1	1	1	1	1	1	1	1	1	1	1	1	1	1	1	1	1	0	0	0	1	1	1	1	0	1	1	1	1	1
S0289	59	group_182	-	-	-	MATE family efflux transporter	S. capitis	1	1	1	1	1	1	1	1	1	1	1	1	1	1	1	1	1	1	1	1	1	1	1	1	1	1	1	1	1	0	0	0	1	1	1	1	0	1	1	1	1	1
S0285	59	group_400	-	-	-	ABC transporter permease subunit	S. capitis	1	1	1	1	1	1	1	1	1	1	1	1	1	1	1	1	1	1	1	1	1	1	1	1	1	1	1	1	1	0	0	0	1	1	1	1	0	1	1	1	1	1
S0287	59	group_457	-	-	-	carbohydrate ABC transporter permease	S. capitis	1	1	1	1	1	1	1	1	1	1	1	1	1	1	1	1	1	1	1	1	1	1	1	1	1	1	1	1	1	0	0	0	1	1	1	1	0	1	1	1	1	1
S0288	59	group_494	-	-	-	metallophosphoesterase family protein	S. capitis	1	1	1	1	1	1	1	1	1	1	1	1	1	1	1	1	1	1	1	1	1	1	1	1	1	1	1	1	1	0	0	0	1	1	1	1	0	1	1	1	1	1
S0290	59	group_565	-	-	-	DeoR/GlpR family DNA-binding transcription regulator	S. capitis	1	1	1	1	1	1	1	1	1	1	1	1	1	1	1	1	1	1	1	1	1	1	1	1	1	1	1	1	1	0	0	0	1	1	1	1	0	1	1	1	1	1
S0286	59	group_72	-	-	-	extracellular solute-binding protein	S. capitis	1	1	1	1	1	1	1	1	1	1	1	1	1	1	1	1	1	1	1	1	1	1	1	1	1	1	1	1	1	0	0	0	1	1	1	1	0	1	1	1	1	1
S3000	55	crtI_3~~~crtI_2~~~crtI_1~~~crtI	-	-	crtN	phytoene desaturase family protein	S. capitis	1	1	1	1	1	1	1	1	1	1	1	1	1	1	1	1	1	1	1	1	1	1	0	0	0	0	0	0	0	0	0	0	0	0	0	0	0	0	0	0	0	0
S2980	49	group_2023	-	-	-	helix-turn-helix domain-containing protein	S. capitis	1	1	1	1	1	1	1	1	1	1	1	1	1	1	1	1	1	1	1	1	1	1	0	0	0	0	0	0	0	0	0	0	0	0	0	0	0	0	0	0	0	0
S1561	48	group_1886	-	-	-	thioredoxin family protein	S. capitis	1	1	1	1	1	1	1	1	1	1	1	1	1	1	1	1	1	1	1	1	1	1	1	1	1	0	1	0	0	1	1	1	1	0	1	0	0	0	1	0	1	1
S1170	47	group_1389	-	-	ydeI	YdeI/OmpD-associated family protein	S. capitis	1	1	1	1	1	1	1	1	1	1	1	1	1	1	1	1	1	1	1	1	1	1	1	0	0	1	0	0	1	0	0	0	0	1	1	1	0	1	1	1	0	1
S2996	44	yokF	-	-	-	hypothetical protein;SPbeta prophage-derived endonuclease YokF	S. capitis	1	1	1	1	1	1	1	1	1	1	1	1	1	1	1	1	1	1	1	1	1	1	0	0	0	0	0	0	0	0	0	0	0	0	0	0	0	0	0	0	0	0
S3003	41	group_983	-	-	-	hypothetical protein	S. capitis	1	1	1	1	1	1	1	1	1	1	1	1	1	1	1	1	1	1	1	1	1	1	0	0	0	0	0	0	0	0	0	0	0	0	0	0	0	0	0	0	0	0
S1319	39	icaA	-	-	icaA	poly-beta-16 N-acetyl-D-glucosamine synthase IcaA	S. capitis	1	1	1	1	1	1	1	1	1	1	1	1	1	1	1	1	1	1	1	1	1	1	0	0	0	0	0	1	0	1	1	0	0	0	0	0	1	0	1	0	0	1
S1320	39	icaB_1~~~icaB_2~~~icaB	-	-	icaB	intercellular adhesin biosynthesis polysaccharide N-deacetylase	S. capitis	1	1	1	1	1	1	1	1	1	1	1	1	1	1	1	1	1	1	1	1	1	1	0	0	0	0	0	1	0	1	1	0	0	0	0	0	1	0	1	0	0	1
S1078	39	icaC	-	-	icaC	polysaccharide intercellular adhesin biosynthesis/export protein IcaC	S. capitis	1	1	1	1	1	1	1	1	1	1	1	1	1	1	1	1	1	1	1	1	1	1	0	0	0	0	0	1	0	1	1	0	0	0	0	0	1	0	1	0	0	1
S3006	36	group_1404	-	-	crtO	glycosyl-44'-diaponeurosporenoate acyltransferase	S. capitis	1	1	1	1	1	1	1	1	1	1	1	1	1	1	1	1	1	1	1	1	1	1	0	0	0	0	0	0	0	0	0	0	0	0	0	0	0	0	0	0	0	0
S1202	36	group_1426	-	-	icaR	TetR family transcriptional regulator	S. capitis	1	1	1	1	1	1	1	1	1	1	1	1	1	1	1	1	1	1	1	1	1	1	0	0	0	0	0	1	0	1	1	0	0	0	0	0	1	0	1	0	0	1
S1374	36	group_1695	-	-	-	ABC transporter ATP-binding protein	S. capitis	1	1	1	1	1	1	1	1	1	1	1	1	1	1	1	1	1	1	1	1	1	1	1	0	0	0	0	0	0	0	0	0	0	1	0	1	1	0	0	0	0	0
S3007	36	group_2006	-	-	crtP	NAD(P)/FAD-dependent oxidoreductase	S. capitis	1	1	1	1	1	1	1	1	1	1	1	1	1	1	1	1	1	1	1	1	1	1	0	0	0	0	0	0	0	0	0	0	0	0	0	0	0	0	0	0	0	0
S1077	36	icaD	-	-	icaD	intracellular adhesion protein IcaD	S. capitis	1	1	1	1	1	1	1	1	1	1	1	1	1	1	1	1	1	1	1	1	1	1	0	0	0	0	0	1	0	1	1	0	0	0	0	0	1	0	1	0	0	1
S2991	35	group_1734	-	-	ldh	Glu/Leu/Phe/Val dehydrogenase	S. capitis	1	1	1	1	1	1	1	1	1	1	1	1	1	1	1	1	1	1	1	1	1	1	0	0	0	0	0	0	0	0	0	0	0	0	0	0	0	0	0	0	0	0
S0799	35	group_572	-	-	-	esterase family protein	S. capitis	1	1	1	1	1	1	1	1	1	1	1	1	1	1	1	1	1	1	1	1	1	1	0	0	0	0	0	0	1	0	0	0	0	0	0	0	0	0	0	0	0	0
S0864	35	group_619	-	-	ssaA	CHAP domain-containing protein	S. capitis	1	0	1	1	1	1	1	1	1	1	1	1	1	1	1	1	1	1	1	1	1	1	1	0	0	1	0	1	0	0	0	0	1	0	0	0	1	1	1	0	0	1
S2997	35	group_68	-	-	-	hypothetical protein	S. capitis	1	1	1	1	1	1	1	1	1	1	1	1	1	1	1	1	1	1	1	1	1	1	0	0	0	0	0	0	0	0	0	0	0	0	0	0	0	0	0	0	0	0
S2592	35	group_866	-	-	lcdH_1	thioesterase family protein	S. capitis	1	1	1	1	1	1	1	1	1	1	1	1	1	1	1	1	1	1	1	1	1	1	0	0	0	0	0	0	1	0	0	0	0	0	0	0	0	0	0	0	0	0
S2993	34	group_1493	-	-	crtQ	glycosyltransferase family 2 protein	S. capitis	1	1	1	1	1	1	1	1	1	1	1	1	1	1	1	1	1	1	1	1	1	1	0	0	0	0	0	0	0	0	0	0	0	0	0	0	0	0	0	0	0	0
S1335	34	group_1635	-	-	proP	MFS transporter	S. capitis	1	1	1	1	1	1	1	1	1	1	1	1	1	1	1	1	1	1	1	1	1	1	0	0	0	0	0	0	0	0	0	0	0	0	0	1	1	0	1	0	0	1
S1819	34	group_2188	-	-	-	hypothetical protein	S. capitis	1	1	1	1	1	1	1	1	1	1	1	1	1	1	1	1	1	1	1	1	1	1	0	0	0	0	0	0	1	1	1	0	0	0	0	0	0	1	1	0	0	0
S2994	34	group_486	-	-	crtM	phytoene/squalene synthase family protein	S. capitis	1	1	1	1	1	1	1	1	1	1	1	1	1	1	1	1	1	1	1	1	1	1	0	0	0	0	0	0	0	0	0	0	0	0	0	0	0	0	0	0	0	0
S1780	33	group_2143	-	-	-	LPXTG cell wall anchor domain-containing protein	S. capitis	1	1	1	1	1	1	1	1	1	1	1	1	1	1	1	1	1	1	1	1	1	1	0	0	0	0	0	0	0	0	0	0	0	0	0	1	1	0	0	0	1	0
S3005	32	group_24	-	-	uvrA2	excinuclease ABC subunit UvrA	S. capitis	1	1	1	1	1	1	1	1	1	1	1	1	1	1	1	1	1	1	1	1	1	1	0	0	0	0	0	0	0	0	0	0	0	0	0	0	0	0	0	0	0	0
S1664	30	group_2013	-	-	-	hypothetical protein	S. capitis	1	1	1	1	1	1	1	1	1	1	1	1	1	1	1	1	1	1	1	1	1	1	1	0	0	0	0	0	0	0	0	0	0	1	0	1	1	0	0	0	0	0
S1163	28	group_1382	-	-	mtlA	PTS mannitol transporter subunit IICB	S. capitis	1	1	1	1	1	1	1	1	1	1	1	1	1	1	1	1	1	1	1	1	1	1	0	0	0	0	0	0	0	0	0	0	0	0	0	0	0	0	0	0	0	0
S1681	28	group_2042	-	-	kdpD	sensor histidine kinase KdpD	S. capitis	1	1	1	1	1	1	1	1	1	1	1	1	1	1	1	1	1	1	1	1	1	1	0	0	0	0	0	0	0	0	0	0	0	0	1	0	0	1	0	0	0	0
S1682	28	group_2043	-	-	kdpB	K(+)-transporting ATPase subunit B	S. capitis	1	1	1	1	1	1	1	1	1	1	1	1	1	1	1	1	1	1	1	1	1	1	0	0	0	0	0	0	0	0	0	0	0	0	1	0	0	1	0	0	0	0
S1785	28	group_2152	-	-	kdpE	response regulator transcription factor	S. capitis	1	1	1	1	1	1	1	1	1	1	1	1	1	1	1	1	1	1	1	1	1	1	0	0	0	0	0	0	0	0	0	0	0	0	1	0	0	1	0	0	0	0
S1786	28	kdpC	-	-	kdpC	K(+)-transporting ATPase subunit C	S. capitis	1	1	1	1	1	1	1	1	1	1	1	1	1	1	1	1	1	1	1	1	1	1	0	0	0	0	0	0	0	0	0	0	0	0	1	0	0	1	0	0	0	0
S3032	27	group_1548	-	-	-	ABC transporter permease	S. capitis	1	1	1	1	1	1	1	1	1	1	1	1	1	1	1	1	1	1	1	1	1	1	0	0	0	0	0	0	0	0	0	0	0	0	0	0	0	0	0	0	0	0
S3072	27	group_1580	-	-	mtlR	BglG family transcription antiterminator	S. capitis	1	1	1	1	1	1	1	1	1	1	1	1	1	1	1	1	1	1	1	1	1	1	0	0	0	0	0	0	0	0	0	0	0	0	0	0	0	0	0	0	0	0
S3075	27	group_1895	-	-	-	beta-class phenol-soluble modulin	S. capitis	1	1	1	1	1	1	1	1	1	1	1	1	1	1	1	1	1	1	1	1	1	1	0	0	0	0	0	0	0	0	0	0	0	0	0	0	0	0	0	0	0	0
S1584	27	group_1919	-	-	-	hypothetical protein	S. capitis	1	1	1	1	1	1	1	1	1	1	1	1	1	1	0	1	1	1	1	1	1	1	0	0	0	0	0	0	0	0	0	0	1	0	0	1	0	0	0	0	0	0
S3073	27	group_290	-	-	mtlD	mannitol-1-phosphate 5-dehydrogenase	S. capitis	1	1	1	1	1	1	1	1	1	1	1	1	1	1	1	1	1	1	1	1	1	1	0	0	0	0	0	0	0	0	0	0	0	0	0	0	0	0	0	0	0	0
S3031	27	group_725	-	-	XK27_06935	TetR/AcrR family transcriptional regulator	S. capitis	1	1	1	1	1	1	1	1	1	1	1	1	1	1	1	1	1	1	1	1	1	1	0	0	0	0	0	0	0	0	0	0	0	0	0	0	0	0	0	0	0	0
S3021	27	group_906	-	-	mtlF	PTS sugar transporter subunit IIA	S. capitis	1	1	1	1	1	1	1	1	1	1	1	1	1	1	1	1	1	1	1	1	1	1	0	0	0	0	0	0	0	0	0	0	0	0	0	0	0	0	0	0	0	0
S3019	25	group_1234	-	-	-	helix-turn-helix transcriptional regulator	S. capitis	1	1	1	1	1	1	1	1	1	1	1	1	1	1	1	1	1	1	1	1	1	1	0	0	0	0	0	0	0	0	0	0	0	0	0	0	0	0	0	0	0	0
S1312	25	group_1598	-	-	-	HAD family hydrolase	S. capitis	1	1	1	1	1	1	1	1	1	1	1	1	1	1	1	1	1	1	1	1	1	1	0	0	0	0	1	0	0	0	0	0	0	0	1	0	0	0	0	0	0	0
S3044	25	group_1684	-	-	-	NmrA/HSCARG family protein	S. capitis	1	1	1	1	1	1	1	1	1	1	1	1	1	1	1	1	1	1	1	1	1	1	0	0	0	0	0	0	0	0	0	0	0	0	0	0	0	0	0	0	0	0
S3052	25	group_1785	-	-	-	M23 family metallopeptidase	S. capitis	1	1	1	1	1	1	1	1	1	1	1	1	1	1	1	1	1	1	1	1	1	1	0	0	0	0	0	0	0	0	0	0	0	0	0	0	0	0	0	0	0	0
S0729	25	group_264	-	-	-	MFS transporter	S. capitis	1	1	1	1	1	1	1	1	1	1	1	1	1	1	1	1	1	1	1	1	1	1	0	0	0	0	0	0	0	0	0	0	0	0	0	0	0	0	0	0	0	0
S0837	25	group_455	-	-	yhaQ	ABC transporter ATP-binding protein	S. capitis	1	1	1	1	1	1	1	1	1	1	1	1	1	1	1	1	1	1	1	1	1	1	0	0	0	0	0	0	0	0	0	0	0	0	0	0	0	0	0	0	0	0
S1808	24	group_2174	-	-	-	winged helix-turn-helix domain-containing protein	S. capitis	1	1	1	1	1	1	1	1	1	1	1	1	1	1	1	1	1	1	1	1	1	1	0	0	0	0	0	0	0	0	0	0	0	0	0	0	0	0	1	0	0	1
S1843	24	group_2218	-	-	spaC1	lanthionine synthetase C family protein	S. capitis	1	1	1	1	1	1	1	1	1	1	1	1	1	1	1	1	1	1	1	1	1	1	0	0	0	0	0	0	0	0	0	0	0	0	0	0	0	0	1	0	0	1
S1854	24	group_2232	-	-	-	lantibiotic dehydratase	S. capitis	1	1	1	1	1	1	1	1	1	1	1	1	1	1	1	1	1	1	1	1	1	1	0	0	0	0	0	0	0	0	0	0	0	0	0	0	0	0	1	0	0	1
S1864	24	group_2244	-	-	-	gallidermin family lantibiotic	S. capitis	1	1	1	1	1	1	1	1	1	1	1	1	1	1	1	1	1	1	1	1	1	1	0	0	0	0	0	0	0	0	0	0	0	0	0	0	0	0	1	0	0	1
S1879	24	group_2310	-	-	-	Ltp family lipoprotein	S. capitis	1	1	1	1	0	1	1	1	1	1	1	1	1	1	1	1	1	1	1	1	1	1	1	0	0	0	0	0	0	0	0	0	0	0	0	0	0	0	0	0	0	0
S1386	24	kdpA	-	-	kdpA	potassium-transporting ATPase subunit KdpA	S. capitis	1	1	1	1	1	1	1	1	1	1	1	1	1	1	1	1	1	1	1	1	1	1	0	0	0	0	0	0	0	0	0	0	0	0	0	0	1	0	0	0	0	0
S1243	23	group_1485	-	-	-	NUDIX domain-containing protein	S. capitis	1	1	1	1	1	1	1	1	1	1	1	1	1	1	1	1	1	1	1	1	1	1	0	0	0	0	0	0	0	0	0	0	0	0	0	0	0	1	0	0	0	0
S1244	23	group_1486	-	-	-	NUDIX domain-containing protein	S. capitis	1	1	1	1	1	1	1	1	1	1	1	1	1	1	1	1	1	1	1	1	1	1	0	0	0	0	0	0	0	0	0	0	0	0	0	0	0	1	0	0	0	0
S1276	23	group_1533	-	-	-	aminotransferase class V-fold PLP-dependent enzyme	S. capitis	1	1	1	1	1	1	1	1	1	1	1	1	1	1	1	1	1	1	1	1	1	1	0	0	0	0	0	0	0	0	0	0	0	0	0	0	0	1	0	0	0	0
S3043	23	group_1618	-	-	-	GNAT family N-acetyltransferase	S. capitis	1	1	1	1	1	1	1	1	1	1	1	1	1	1	1	1	1	1	1	1	1	1	0	0	0	0	0	0	0	0	0	0	0	0	0	0	0	0	0	0	0	0
S1359	23	group_1669	-	-	-	DMT family transporter;EamA family transporter	S. capitis	1	1	1	1	1	1	1	1	1	1	1	1	1	1	1	1	1	1	1	1	1	1	0	0	0	0	0	0	0	0	0	0	0	0	0	0	0	1	0	0	0	0
S1724	23	group_2081	-	-	fhuB	iron ABC transporter permease	S. capitis	1	1	1	1	1	1	1	1	1	1	1	1	1	1	1	1	1	1	1	1	1	1	0	0	0	0	0	0	0	0	0	0	0	0	0	0	0	0	0	0	0	0
S1806	23	group_2173	-	-	fhuG	iron ABC transporter permease	S. capitis	1	1	1	1	1	1	1	1	1	1	1	1	1	1	1	1	1	1	1	1	1	1	0	0	0	0	0	0	0	0	0	0	0	0	0	0	0	0	0	0	0	0
S0874	23	group_439	-	-	fhuD	ABC transporter substrate-binding protein	S. capitis	1	1	1	1	1	1	1	1	1	1	1	1	1	1	1	1	1	1	1	1	1	1	0	0	0	0	0	0	0	0	0	0	0	0	0	0	0	0	0	0	0	0
S0746	23	group_586	-	-	-	HAD family hydrolase	S. capitis	1	1	1	1	1	1	1	1	1	1	1	1	1	1	1	1	1	1	1	1	1	1	0	0	0	0	0	0	0	0	0	0	0	0	0	0	0	1	0	0	0	0
S0747	23	group_654	-	-	-	hypothetical protein	S. capitis	1	1	1	1	1	1	1	1	1	1	1	1	1	1	1	1	1	1	1	1	1	1	0	0	0	0	0	0	0	0	0	0	0	0	0	0	0	1	0	0	0	0
Sc0441	22	acsA_1~~~acsA_2~~~acsA	-	-	acsA	acetate--CoA ligase	S. capitis	1	1	1	1	1	1	1	1	1	1	1	1	1	1	1	1	1	1	1	1	1	1	0	0	0	0	0	0	0	0	0	0	0	0	0	0	0	0	0	0	0	0
Sc0397	22	arsB_1~~~arsB_2	-	-	-	arsenite efflux transporter membrane subunit ArsB	S. capitis	1	1	1	1	1	1	1	1	1	1	1	1	1	1	1	1	1	1	1	1	1	1	0	0	0	0	0	0	0	0	0	0	0	0	0	0	0	0	0	0	0	0
Sc0489	22	ebpS	-	-	ebpS	elastin-binding protein EbpS	S. capitis	1	1	1	1	1	1	1	1	1	1	1	1	1	1	1	1	1	1	1	1	1	1	0	0	0	0	0	0	0	0	0	0	0	0	0	0	0	0	0	0	0	0
Sc0061	22	group_101	-	-	-	YfcC family protein	S. capitis	1	1	1	1	1	1	1	1	1	1	1	1	1	1	1	1	1	1	1	1	1	1	0	0	0	0	0	0	0	0	0	0	0	0	0	0	0	0	0	0	0	0
Sc0239	22	group_1018	-	-	-	hypothetical protein	S. capitis	1	1	1	1	1	1	1	1	1	1	1	1	1	1	1	1	1	1	1	1	1	1	0	0	0	0	0	0	0	0	0	0	0	0	0	0	0	0	0	0	0	0
Sc0384	22	group_105	-	-	ydaH	AbgT family transporter	S. capitis	1	1	1	1	1	1	1	1	1	1	1	1	1	1	1	1	1	1	1	1	1	1	0	0	0	0	0	0	0	0	0	0	0	0	0	0	0	0	0	0	0	0
Sc0353	22	group_1071	-	-	-	YrhK family protein	S. capitis	1	1	1	1	1	1	1	1	1	1	1	1	1	1	1	1	1	1	1	1	1	1	0	0	0	0	0	0	0	0	0	0	0	0	0	0	0	0	0	0	0	0
Sc0330	22	group_1139	-	-	-	type II toxin-antitoxin system Phd/YefM family antitoxin	S. capitis	1	1	1	1	1	1	1	1	1	1	1	1	1	1	1	1	1	1	1	1	1	1	0	0	0	0	0	0	0	0	0	0	0	0	0	0	0	0	0	0	0	0
Sc0473	22	group_1165	-	-	-	ferredoxin	S. capitis	1	1	1	1	1	1	1	1	1	1	1	1	1	1	1	1	1	1	1	1	1	1	0	0	0	0	0	0	0	0	0	0	0	0	0	0	0	0	0	0	0	0
Sc0513	22	group_1211	-	-	-	hypothetical protein	S. capitis	1	1	1	1	1	1	1	1	1	1	1	1	1	1	1	1	1	1	1	1	1	1	0	0	0	0	0	0	0	0	0	0	0	0	0	0	0	0	0	0	0	0
Sc0472	22	group_1212	-	-	-	hypothetical protein	S. capitis	1	1	1	1	1	1	1	1	1	1	1	1	1	1	1	1	1	1	1	1	1	1	0	0	0	0	0	0	0	0	0	0	0	0	0	0	0	0	0	0	0	0
Sc0393	22	group_1307	-	-	-	hypothetical protein	S. capitis	1	1	1	1	1	1	1	1	1	1	1	1	1	1	1	1	1	1	1	1	1	1	0	0	0	0	0	0	0	0	0	0	0	0	0	0	0	0	0	0	0	0
Sc0479	22	group_1309	-	-	-	hypothetical protein	S. capitis	1	1	1	1	1	1	1	1	1	1	1	1	1	1	1	1	1	1	1	1	1	1	0	0	0	0	0	0	0	0	0	0	0	0	0	0	0	0	0	0	0	0
Sc0108	22	group_1350	-	-	-	hypothetical protein	S. capitis	1	1	1	1	1	1	1	1	1	1	1	1	1	1	1	1	1	1	1	1	1	1	0	0	0	0	0	0	0	0	0	0	0	0	0	0	0	0	0	0	0	0
Sc0466	22	group_1357	-	-	-	hypothetical protein	S. capitis	1	1	1	1	1	1	1	1	1	1	1	1	1	1	1	1	1	1	1	1	1	1	0	0	0	0	0	0	0	0	0	0	0	0	0	0	0	0	0	0	0	0
Sc0096	22	group_1394	-	-	-	hypothetical protein	S. capitis	1	1	1	1	1	1	1	1	1	1	1	1	1	1	1	1	1	1	1	1	1	1	0	0	0	0	0	0	0	0	0	0	0	0	0	0	0	0	0	0	0	0
Sc0112	22	group_1407	-	-	-	hypothetical protein	S. capitis	1	1	1	1	1	1	1	1	1	1	1	1	1	1	1	1	1	1	1	1	1	1	0	0	0	0	0	0	0	0	0	0	0	0	0	0	0	0	0	0	0	0
Sc0068	22	group_1422	-	-	-	VOC family protein	S. capitis	1	1	1	1	1	1	1	1	1	1	1	1	1	1	1	1	1	1	1	1	1	1	0	0	0	0	0	0	0	0	0	0	0	0	0	0	0	0	0	0	0	0
Sc0220	22	group_1424	-	-	napB	MarR family transcriptional regulator	S. capitis	1	1	1	1	1	1	1	1	1	1	1	1	1	1	1	1	1	1	1	1	1	1	0	0	0	0	0	0	0	0	0	0	0	0	0	0	0	0	0	0	0	0
Sc0178	22	group_1430	-	-	-	nuclear transport factor 2 family protein	S. capitis	1	1	1	1	1	1	1	1	1	1	1	1	1	1	1	1	1	1	1	1	1	1	0	0	0	0	0	0	0	0	0	0	0	0	0	0	0	0	0	0	0	0
Sc0589	22	group_1435	-	-	-	hypothetical protein	S. capitis	1	1	1	1	1	1	1	1	1	1	1	1	1	1	1	1	1	1	1	1	1	1	0	0	0	0	0	0	0	0	0	0	0	0	0	0	0	0	0	0	0	0
Sc0359	22	group_1439	-	-	-	helix-turn-helix domain containing protein	S. capitis	1	1	1	1	1	1	1	1	1	1	1	1	1	1	1	1	1	1	1	1	1	1	0	0	0	0	0	0	0	0	0	0	0	0	0	0	0	0	0	0	0	0
Sc0031	22	group_1440	-	-	-	alpha/beta fold hydrolase	S. capitis	1	1	1	1	1	1	1	1	1	1	1	1	1	1	1	1	1	1	1	1	1	1	0	0	0	0	0	0	0	0	0	0	0	0	0	0	0	0	0	0	0	0
Sc0207	22	group_1456	-	-	yfiT	putative metal-dependent hydrolase	S. capitis	1	1	1	1	1	1	1	1	1	1	1	1	1	1	1	1	1	1	1	1	1	1	0	0	0	0	0	0	0	0	0	0	0	0	0	0	0	0	0	0	0	0
Sc0155	22	group_1458	-	-	acuC	acetoin utilization protein AcuC	S. capitis	1	1	1	1	1	1	1	1	1	1	1	1	1	1	1	1	1	1	1	1	1	1	0	0	0	0	0	0	0	0	0	0	0	0	0	0	0	0	0	0	0	0
Sc0297	22	group_1472	-	-	-	nuclear transport factor 2 family protein	S. capitis	1	1	1	1	1	1	1	1	1	1	1	1	1	1	1	1	1	1	1	1	1	1	0	0	0	0	0	0	0	0	0	0	0	0	0	0	0	0	0	0	0	0
Sc0081	22	group_1483	-	-	-	zinc ribbon domain-containing protein	S. capitis	1	1	1	1	1	1	1	1	1	1	1	1	1	1	1	1	1	1	1	1	1	1	0	0	0	0	0	0	0	0	0	0	0	0	0	0	0	0	0	0	0	0
Sc0187	22	group_1488	-	-	azoR	FMN-dependent NADH-azoreductase	S. capitis	1	1	1	1	1	1	1	1	1	1	1	1	1	1	1	1	1	1	1	1	1	1	0	0	0	0	0	0	0	0	0	0	0	0	0	0	0	0	0	0	0	0
Sc0002	22	group_1489	-	-	-	YoaK family protein;hypothetical protein	S. capitis	1	1	1	1	1	1	1	1	1	1	1	1	1	1	1	1	1	1	1	1	1	1	0	0	0	0	0	0	0	0	0	0	0	0	0	0	0	0	0	0	0	0
Sc0512	22	group_1490	-	-	-	hypothetical protein	S. capitis	1	1	1	1	1	1	1	1	1	1	1	1	1	1	1	1	1	1	1	1	1	1	0	0	0	0	0	0	0	0	0	0	0	0	0	0	0	0	0	0	0	0
Sc0285	22	group_1491	-	-	-	MFS transporter	S. capitis	1	1	1	1	1	1	1	1	1	1	1	1	1	1	1	1	1	1	1	1	1	1	0	0	0	0	0	0	0	0	0	0	0	0	0	0	0	0	0	0	0	0
Sc0562	22	group_1503	-	-	-	NAD(P)-dependent oxidoreductase	S. capitis	1	1	1	1	1	1	1	1	1	1	1	1	1	1	1	1	1	1	1	1	1	1	0	0	0	0	0	0	0	0	0	0	0	0	0	0	0	0	0	0	0	0
Sc0128	22	group_1522	-	-	nudA	hypothetical protein	S. capitis	1	1	1	1	1	1	1	1	1	1	1	1	1	1	1	1	1	1	1	1	1	1	0	0	0	0	0	0	0	0	0	0	0	0	0	0	0	0	0	0	0	0
Sc0317	22	group_1529	-	-	scoB	3-oxoacid CoA-transferase subunit B	S. capitis	1	1	1	1	1	1	1	1	1	1	1	1	1	1	1	1	1	1	1	1	1	1	0	0	0	0	0	0	0	0	0	0	0	0	0	0	0	0	0	0	0	0
Sc0286	22	group_1531	-	-	arcC	carbamate kinase	S. capitis	1	1	1	1	1	1	1	1	1	1	1	1	1	1	1	1	1	1	1	1	1	1	0	0	0	0	0	0	0	0	0	0	0	0	0	0	0	0	0	0	0	0
Sc0030	22	group_1532	-	-	-	hypothetical protein	S. capitis	1	1	1	1	1	1	1	1	1	1	1	1	1	1	1	1	1	1	1	1	1	1	0	0	0	0	0	0	0	0	0	0	0	0	0	0	0	0	0	0	0	0
Sc0147	22	group_1551	-	-	-	glyoxalase/bleomycin resistance/extradiol dioxygenase family protein	S. capitis	1	1	1	1	1	1	1	1	1	1	1	1	1	1	1	1	1	1	1	1	1	1	0	0	0	0	0	0	0	0	0	0	0	0	0	0	0	0	0	0	0	0
Sc0433	22	group_1552	-	-	-	TetR/AcrR family transcriptional regulator	S. capitis	1	1	1	1	1	1	1	1	1	1	1	1	1	1	1	1	1	1	1	1	1	1	0	0	0	0	0	0	0	0	0	0	0	0	0	0	0	0	0	0	0	0
Sc0163	22	group_1556	-	-	-	hypothetical protein	S. capitis	1	1	1	1	1	1	1	1	1	1	1	1	1	1	1	1	1	1	1	1	1	1	0	0	0	0	0	0	0	0	0	0	0	0	0	0	0	0	0	0	0	0
Sc0526	22	group_1557	-	-	-	FAD-dependent monooxygenase	S. capitis	1	1	1	1	1	1	1	1	1	1	1	1	1	1	1	1	1	1	1	1	1	1	0	0	0	0	0	0	0	0	0	0	0	0	0	0	0	0	0	0	0	0
Sc0234	22	group_1558	-	-	-	methyltransferase domain-containing protein;hypothetical protein	S. capitis	1	1	1	1	1	1	1	1	1	1	1	1	1	1	1	1	1	1	1	1	1	1	0	0	0	0	0	0	0	0	0	0	0	0	0	0	0	0	0	0	0	0
Sc0582	22	group_156	-	-	-	citrate:proton symporter	S. capitis	1	1	1	1	1	1	1	1	1	1	1	1	1	1	1	1	1	1	1	1	1	1	0	0	0	0	0	0	0	0	0	0	0	0	0	0	0	0	0	0	0	0
Sc0494	22	group_1561	-	-	-	hypothetical protein	S. capitis	1	1	1	1	1	1	1	1	1	1	1	1	1	1	1	1	1	1	1	1	1	1	0	0	0	0	0	0	0	0	0	0	0	0	0	0	0	0	0	0	0	0
Sc0376	22	group_1593	-	-	yoeB	Txe/YoeB family addiction module toxin	S. capitis	1	1	1	1	1	1	1	1	1	1	1	1	1	1	1	1	1	1	1	1	1	1	0	0	0	0	0	0	0	0	0	0	0	0	0	0	0	0	0	0	0	0
Sc0217	22	group_1597	-	-	-	LPXTG cell wall anchor domain-containing protein	S. capitis	1	1	1	1	1	1	1	1	1	1	1	1	1	1	1	1	1	1	1	1	1	1	0	0	0	0	0	0	0	0	0	0	0	0	0	0	0	0	0	0	0	0
Sc0077	22	group_1604	-	-	-	acyl-CoA thioesterase	S. capitis	1	1	1	1	1	1	1	1	1	1	1	1	1	1	1	1	1	1	1	1	1	1	0	0	0	0	0	0	0	0	0	0	0	0	0	0	0	0	0	0	0	0
Sc0134	22	group_1614	-	-	-	amidohydrolase family protein	S. capitis	1	1	1	1	1	1	1	1	1	1	1	1	1	1	1	1	1	1	1	1	1	1	0	0	0	0	0	0	0	0	0	0	0	0	0	0	0	0	0	0	0	0
Sc0567	22	group_1615	-	-	-	hypothetical protein	S. capitis	1	1	1	1	1	1	1	1	1	1	1	1	1	1	1	1	1	1	1	1	1	1	0	0	0	0	0	0	0	0	0	0	0	0	0	0	0	0	0	0	0	0
Sc0213	22	group_1623	-	-	-	MBL fold metallo-hydrolase	S. capitis	1	1	1	1	1	1	1	1	1	1	1	1	1	1	1	1	1	1	1	1	1	1	0	0	0	0	0	0	0	0	0	0	0	0	0	0	0	0	0	0	0	0
Sc0571	22	group_1628	-	-	-	hypothetical protein	S. capitis	1	1	1	1	1	1	1	1	1	1	1	1	1	1	1	1	1	1	1	1	1	1	0	0	0	0	0	0	0	0	0	0	0	0	0	0	0	0	0	0	0	0
Sc0159	22	group_1636	-	-	-	FAD-dependent monooxygenase	S. capitis	1	1	1	1	1	1	1	1	1	1	1	1	1	1	1	1	1	1	1	1	1	1	0	0	0	0	0	0	0	0	0	0	0	0	0	0	0	0	0	0	0	0
Sc0086	22	group_1654	-	-	yfjF	DHA2 family efflux MFS transporter permease subunit	S. capitis	1	1	1	1	1	1	1	1	1	1	1	1	1	1	1	1	1	1	1	1	1	1	0	0	0	0	0	0	0	0	0	0	0	0	0	0	0	0	0	0	0	0
Sc0050	22	group_1656	-	-	-	ATP-grasp domain-containing protein	S. capitis	1	1	1	1	1	1	1	1	1	1	1	1	1	1	1	1	1	1	1	1	1	1	0	0	0	0	0	0	0	0	0	0	0	0	0	0	0	0	0	0	0	0
Sc0142	22	group_1664	-	-	-	alpha/beta hydrolase	S. capitis	1	1	1	1	1	1	1	1	1	1	1	1	1	1	1	1	1	1	1	1	1	1	0	0	0	0	0	0	0	0	0	0	0	0	0	0	0	0	0	0	0	0
Sc0015	22	group_1666	-	-	-	amidohydrolase	S. capitis	1	1	1	1	1	1	1	1	1	1	1	1	1	1	1	1	1	1	1	1	1	1	0	0	0	0	0	0	0	0	0	0	0	0	0	0	0	0	0	0	0	0
Sc0183	22	group_1668	-	-	-	CocE/NonD family hydrolase	S. capitis	1	1	1	1	1	1	1	1	1	1	1	1	1	1	1	1	1	1	1	1	1	1	0	0	0	0	0	0	0	0	0	0	0	0	0	0	0	0	0	0	0	0
Sc0156	22	group_1672	-	-	-	hypothetical protein	S. capitis	1	1	1	1	1	1	1	1	1	1	1	1	1	1	1	1	1	1	1	1	1	1	0	0	0	0	0	0	0	0	0	0	0	0	0	0	0	0	0	0	0	0
Sc0485	22	group_1675	-	-	ftpB	extracellular solute-binding protein;ABC transporter ATP-binding protein	S. capitis	1	1	1	1	1	1	1	1	1	1	1	1	1	1	1	1	1	1	1	1	1	1	0	0	0	0	0	0	0	0	0	0	0	0	0	0	0	0	0	0	0	0
Sc0311	22	group_1678	-	-	-	hypothetical protein	S. capitis	1	1	1	1	1	1	1	1	1	1	1	1	1	1	1	1	1	1	1	1	1	1	0	0	0	0	0	0	0	0	0	0	0	0	0	0	0	0	0	0	0	0
Sc0493	22	group_1682	-	-	-	TetR/AcrR family transcriptional regulator	S. capitis	1	1	1	1	1	1	1	1	1	1	1	1	1	1	1	1	1	1	1	1	1	1	0	0	0	0	0	0	0	0	0	0	0	0	0	0	0	0	0	0	0	0
Sc0228	22	group_1687	-	-	-	winged helix DNA-binding protein	S. capitis	1	1	1	1	1	1	1	1	1	1	1	1	1	1	1	1	1	1	1	1	1	1	0	0	0	0	0	0	0	0	0	0	0	0	0	0	0	0	0	0	0	0
Sc0544	22	group_1688	-	-	-	FAD-binding dehydrogenase	S. capitis	1	1	1	1	1	1	1	1	1	1	1	1	1	1	1	1	1	1	1	1	1	1	0	0	0	0	0	0	0	0	0	0	0	0	0	0	0	0	0	0	0	0
Sc0329	22	group_1689	-	-	-	hypothetical protein	S. capitis	1	1	1	1	1	1	1	1	1	1	1	1	1	1	1	1	1	1	1	1	1	1	0	0	0	0	0	0	0	0	0	0	0	0	0	0	0	0	0	0	0	0
Sc0521	22	group_1693	-	-	ftpA	ABC transporter permease subunit;iron ABC transporter permease	S. capitis	1	1	1	1	1	1	1	1	1	1	1	1	1	1	1	1	1	1	1	1	1	1	0	0	0	0	0	0	0	0	0	0	0	0	0	0	0	0	0	0	0	0
Sc0381	22	group_1697	-	-	-	ATP-grasp domain-containing protein	S. capitis	1	1	1	1	1	1	1	1	1	1	1	1	1	1	1	1	1	1	1	1	1	1	0	0	0	0	0	0	0	0	0	0	0	0	0	0	0	0	0	0	0	0
Sc0532	22	group_1711	-	-	-	YbhB/YbcL family Raf kinase inhibitor-like protein	S. capitis	1	1	1	1	1	1	1	1	1	1	1	1	1	1	1	1	1	1	1	1	1	1	0	0	0	0	0	0	0	0	0	0	0	0	0	0	0	0	0	0	0	0
Sc0036	22	group_1712	-	-	lytA	N-acetylmuramoyl-L-alanine amidase	S. capitis	1	1	1	1	1	1	1	1	1	1	1	1	1	1	1	1	1	1	1	1	1	1	0	0	0	0	0	0	0	0	0	0	0	0	0	0	0	0	0	0	0	0
Sc0284	22	group_1720	-	-	-	hypothetical protein	S. capitis	1	1	1	1	1	1	1	1	1	1	1	1	1	1	1	1	1	1	1	1	1	1	0	0	0	0	0	0	0	0	0	0	0	0	0	0	0	0	0	0	0	0
Sc0267	22	group_1727	-	-	-	thioredoxin domain-containing protein	S. capitis	1	1	1	1	1	1	1	1	1	1	1	1	1	1	1	1	1	1	1	1	1	1	0	0	0	0	0	0	0	0	0	0	0	0	0	0	0	0	0	0	0	0
Sc0338	22	group_1738	-	-	-	cell wall anchor protein;LPXTG cell wall anchor domain-containing protein	S. capitis	1	1	1	1	1	1	1	1	1	1	1	1	1	1	1	1	1	1	1	1	1	1	0	0	0	0	0	0	0	0	0	0	0	0	0	0	0	0	0	0	0	0
Sc0111	22	group_1739	-	-	-	hypothetical protein	S. capitis	1	1	1	1	1	1	1	1	1	1	1	1	1	1	1	1	1	1	1	1	1	1	0	0	0	0	0	0	0	0	0	0	0	0	0	0	0	0	0	0	0	0
Sc0488	22	group_1749	-	-	-	hypothetical protein	S. capitis	1	1	1	1	1	1	1	1	1	1	1	1	1	1	1	1	1	1	1	1	1	1	0	0	0	0	0	0	0	0	0	0	0	0	0	0	0	0	0	0	0	0
Sc0417	22	group_1791	-	-	scoA	CoA transferase subunit A	S. capitis	1	1	1	1	1	1	1	1	1	1	1	1	1	1	1	1	1	1	1	1	1	1	0	0	0	0	0	0	0	0	0	0	0	0	0	0	0	0	0	0	0	0
Sc0026	22	group_1793	-	-	XK27_00915	LLM class flavin-dependent oxidoreductase;hypothetical protein	S. capitis	1	1	1	1	1	1	1	1	1	1	1	1	1	1	1	1	1	1	1	1	1	1	0	0	0	0	0	0	0	0	0	0	0	0	0	0	0	0	0	0	0	0
Sc0095	22	group_1796	-	-	frataxin	hypothetical protein	S. capitis	1	1	1	1	1	1	1	1	1	1	1	1	1	1	1	1	1	1	1	1	1	1	0	0	0	0	0	0	0	0	0	0	0	0	0	0	0	0	0	0	0	0
Sc0588	22	group_1813	-	-	-	hypothetical protein;alpha/beta hydrolase	S. capitis	1	1	1	1	1	1	1	1	1	1	1	1	1	1	1	1	1	1	1	1	1	1	0	0	0	0	0	0	0	0	0	0	0	0	0	0	0	0	0	0	0	0
Sc0231	22	group_1827	-	-	-	hypothetical protein	S. capitis	1	1	1	1	1	1	1	1	1	1	1	1	1	1	1	1	1	1	1	1	1	1	0	0	0	0	0	0	0	0	0	0	0	0	0	0	0	0	0	0	0	0
Sc0160	22	group_1838	-	-	-	AraC family transcriptional regulator	S. capitis	1	1	1	1	1	1	1	1	1	1	1	1	1	1	1	1	1	1	1	1	1	1	0	0	0	0	0	0	0	0	0	0	0	0	0	0	0	0	0	0	0	0
Sc0271	22	group_1843	-	-	-	single-stranded DNA-binding protein	S. capitis	1	1	1	1	1	1	1	1	1	1	1	1	1	1	1	1	1	1	1	1	1	1	0	0	0	0	0	0	0	0	0	0	0	0	0	0	0	0	0	0	0	0
Sc0136	22	group_1844	-	-	-	hypothetical protein	S. capitis	1	1	1	1	1	1	1	1	1	1	1	1	1	1	1	1	1	1	1	1	1	1	0	0	0	0	0	0	0	0	0	0	0	0	0	0	0	0	0	0	0	0
Sc0530	22	group_1853	-	-	cbr	SDR family NAD(P)-dependent oxidoreductase	S. capitis	1	1	1	1	1	1	1	1	1	1	1	1	1	1	1	1	1	1	1	1	1	1	0	0	0	0	0	0	0	0	0	0	0	0	0	0	0	0	0	0	0	0
Sc0318	22	group_1866	-	-	yhfK_2	SDR family oxidoreductase	S. capitis	1	1	1	1	1	1	1	1	1	1	1	1	1	1	1	1	1	1	1	1	1	1	0	0	0	0	0	0	0	0	0	0	0	0	0	0	0	0	0	0	0	0
Sc0157	22	group_1872	-	-	-	hypothetical protein	S. capitis	1	1	1	1	1	1	1	1	1	1	1	1	1	1	1	1	1	1	1	1	1	1	0	0	0	0	0	0	0	0	0	0	0	0	0	0	0	0	0	0	0	0
Sc0196	22	group_1875	-	-	-	GNAT family N-acetyltransferase	S. capitis	1	1	1	1	1	1	1	1	1	1	1	1	1	1	1	1	1	1	1	1	1	1	0	0	0	0	0	0	0	0	0	0	0	0	0	0	0	0	0	0	0	0
Sc0041	22	group_1881	-	-	-	hypothetical protein;MSCRAMM family adhesin;YSIRK-type signal peptide-containing protein	S. capitis	1	1	1	1	1	1	1	1	1	1	1	1	1	1	1	1	1	1	1	1	1	1	0	0	0	0	0	0	0	0	0	0	0	0	0	0	0	0	0	0	0	0
Sc0457	22	group_1888	-	-	-	hypothetical protein	S. capitis	1	1	1	1	1	1	1	1	1	1	1	1	1	1	1	1	1	1	1	1	1	1	0	0	0	0	0	0	0	0	0	0	0	0	0	0	0	0	0	0	0	0
Sc0552	22	group_1898	-	-	-	VraH family protein	S. capitis	1	1	1	1	1	1	1	1	1	1	1	1	1	1	1	1	1	1	1	1	1	1	0	0	0	0	0	0	0	0	0	0	0	0	0	0	0	0	0	0	0	0
Sc0094	22	group_1904	-	-	ydeH	hypothetical protein	S. capitis	1	1	1	1	1	1	1	1	1	1	1	1	1	1	1	1	1	1	1	1	1	1	0	0	0	0	0	0	0	0	0	0	0	0	0	0	0	0	0	0	0	0
Sc0394	22	group_1923	-	-	-	SDR family NAD(P)-dependent oxidoreductase	S. capitis	1	1	1	1	1	1	1	1	1	1	1	1	1	1	1	1	1	1	1	1	1	1	0	0	0	0	0	0	0	0	0	0	0	0	0	0	0	0	0	0	0	0
Sc0349	22	group_1925	-	-	-	hypothetical protein	S. capitis	1	1	1	1	1	1	1	1	1	1	1	1	1	1	1	1	1	1	1	1	1	1	0	0	0	0	0	0	0	0	0	0	0	0	0	0	0	0	0	0	0	0
Sc0137	22	group_1928	-	-	-	hypothetical protein	S. capitis	1	1	1	1	1	1	1	1	1	1	1	1	1	1	1	1	1	1	1	1	1	1	0	0	0	0	0	0	0	0	0	0	0	0	0	0	0	0	0	0	0	0
Sc0536	22	group_1937	-	-	-	hypothetical protein	S. capitis	1	1	1	1	1	1	1	1	1	1	1	1	1	1	1	1	1	1	1	1	1	1	0	0	0	0	0	0	0	0	0	0	0	0	0	0	0	0	0	0	0	0
Sc0414	22	group_1949	-	-	-	helix-turn-helix domain-containing protein	S. capitis	1	1	1	1	1	1	1	1	1	1	1	1	1	1	1	1	1	1	1	1	1	1	0	0	0	0	0	0	0	0	0	0	0	0	0	0	0	0	0	0	0	0
Sc0057	22	group_1978	-	-	-	hypothetical protein	S. capitis	1	1	1	1	1	1	1	1	1	1	1	1	1	1	1	1	1	1	1	1	1	1	0	0	0	0	0	0	0	0	0	0	0	0	0	0	0	0	0	0	0	0
Sc0587	22	group_1979	-	-	-	hypothetical protein	S. capitis	1	1	1	1	1	1	1	1	1	1	1	1	1	1	1	1	1	1	1	1	1	1	0	0	0	0	0	0	0	0	0	0	0	0	0	0	0	0	0	0	0	0
Sc0025	22	group_1980	-	-	-	GNAT family N-acetyltransferase	S. capitis	1	1	1	1	1	1	1	1	1	1	1	1	1	1	1	1	1	1	1	1	1	1	0	0	0	0	0	0	0	0	0	0	0	0	0	0	0	0	0	0	0	0
Sc0043	22	group_1986	-	-	-	SGNH/GDSL hydrolase family protein	S. capitis	1	1	1	1	1	1	1	1	1	1	1	1	1	1	1	1	1	1	1	1	1	1	0	0	0	0	0	0	0	0	0	0	0	0	0	0	0	0	0	0	0	0
Sc0235	22	group_1995	-	-	isdH	NEAT domain-containing protein	S. capitis	1	1	1	1	1	1	1	1	1	1	1	1	1	1	1	1	1	1	1	1	1	1	0	0	0	0	0	0	0	0	0	0	0	0	0	0	0	0	0	0	0	0
Sc0463	22	group_1998	-	-	-	hypothetical protein	S. capitis	1	1	1	1	1	1	1	1	1	1	1	1	1	1	1	1	1	1	1	1	1	1	0	0	0	0	0	0	0	0	0	0	0	0	0	0	0	0	0	0	0	0
Sc0090	22	group_1999	-	-	-	phosphotransferase	S. capitis	1	1	1	1	1	1	1	1	1	1	1	1	1	1	1	1	1	1	1	1	1	1	0	0	0	0	0	0	0	0	0	0	0	0	0	0	0	0	0	0	0	0
Sc0192	22	group_2005	-	-	norB	MFS transporter	S. capitis	1	1	1	1	1	1	1	1	1	1	1	1	1	1	1	1	1	1	1	1	1	1	0	0	0	0	0	0	0	0	0	0	0	0	0	0	0	0	0	0	0	0
Sc0579	22	group_2008	-	-	-	cell surface protein;hypothetical protein	S. capitis	1	1	1	1	1	1	1	1	1	1	1	1	1	1	1	1	1	1	1	1	1	1	0	0	0	0	0	0	0	0	0	0	0	0	0	0	0	0	0	0	0	0
Sc0069	22	group_2016	-	-	-	hypothetical protein	S. capitis	1	1	1	1	1	1	1	1	1	1	1	1	1	1	1	1	1	1	1	1	1	1	0	0	0	0	0	0	0	0	0	0	0	0	0	0	0	0	0	0	0	0
Sc0560	22	group_2025	-	-	-	MFS transporter	S. capitis	1	1	1	1	1	1	1	1	1	1	1	1	1	1	1	1	1	1	1	1	1	1	0	0	0	0	0	0	0	0	0	0	0	0	0	0	0	0	0	0	0	0
Sc0046	22	group_2030	-	-	-	amidohydrolase family protein	S. capitis	1	1	1	1	1	1	1	1	1	1	1	1	1	1	1	1	1	1	1	1	1	1	0	0	0	0	0	0	0	0	0	0	0	0	0	0	0	0	0	0	0	0
Sc0337	22	group_2045	-	-	-	MFS transporter	S. capitis	1	1	1	1	1	1	1	1	1	1	1	1	1	1	1	1	1	1	1	1	1	1	0	0	0	0	0	0	0	0	0	0	0	0	0	0	0	0	0	0	0	0
Sc0519	22	group_2058	-	-	npd	nitronate monooxygenase	S. capitis	1	1	1	1	1	1	1	1	1	1	1	1	1	1	1	1	1	1	1	1	1	1	0	0	0	0	0	0	0	0	0	0	0	0	0	0	0	0	0	0	0	0
Sc0501	22	group_2078	-	-	isdG	antibiotic biosynthesis monooxygenase	S. capitis	1	1	1	1	1	1	1	1	1	1	1	1	1	1	1	1	1	1	1	1	1	1	0	0	0	0	0	0	0	0	0	0	0	0	0	0	0	0	0	0	0	0
Sc0551	22	group_2087	-	-	-	hypothetical protein	S. capitis	1	1	1	1	1	1	1	1	1	1	1	1	1	1	1	1	1	1	1	1	1	1	0	0	0	0	0	0	0	0	0	0	0	0	0	0	0	0	0	0	0	0
Sc0296	22	group_2096	-	-	-	hypothetical protein	S. capitis	1	1	1	1	1	1	1	1	1	1	1	1	1	1	1	1	1	1	1	1	1	1	0	0	0	0	0	0	0	0	0	0	0	0	0	0	0	0	0	0	0	0
Sc0399	22	group_2100	-	-	-	NAD-dependent formate dehydrogenase	S. capitis	1	1	1	1	1	1	1	1	1	1	1	1	1	1	1	1	1	1	1	1	1	1	0	0	0	0	0	0	0	0	0	0	0	0	0	0	0	0	0	0	0	0
Sc0419	22	group_2119	-	-	-	hypothetical protein	S. capitis	1	1	1	1	1	1	1	1	1	1	1	1	1	1	1	1	1	1	1	1	1	1	0	0	0	0	0	0	0	0	0	0	0	0	0	0	0	0	0	0	0	0
Sc0534	22	group_2131	-	-	sdrH	SdrH family protein;hypothetical protein	S. capitis	1	1	1	1	1	1	1	1	1	1	1	1	1	1	1	1	1	1	1	1	1	1	0	0	0	0	0	0	0	0	0	0	0	0	0	0	0	0	0	0	0	0
Sc0073	22	group_2139	-	-	isdA	NEAT domain-containing protein	S. capitis	1	1	1	1	1	1	1	1	1	1	1	1	1	1	1	1	1	1	1	1	1	1	0	0	0	0	0	0	0	0	0	0	0	0	0	0	0	0	0	0	0	0
Sc0574	22	group_2141	-	-	-	trypsin-like peptidase domain-containing protein	S. capitis	1	1	1	1	1	1	1	1	1	1	1	1	1	1	1	1	1	1	1	1	1	1	0	0	0	0	0	0	0	0	0	0	0	0	0	0	0	0	0	0	0	0
Sc0504	22	group_2142	-	-	-	T3SS effector HopA1 family protein	S. capitis	1	1	1	1	1	1	1	1	1	1	1	1	1	1	1	1	1	1	1	1	1	1	0	0	0	0	0	0	0	0	0	0	0	0	0	0	0	0	0	0	0	0
Sc0230	22	group_2172	-	-	yycB_2	MFS transporter	S. capitis	1	1	1	1	1	1	1	1	1	1	1	1	1	1	1	1	1	1	1	1	1	1	0	0	0	0	0	0	0	0	0	0	0	0	0	0	0	0	0	0	0	0
Sc0592	22	group_2198	-	-	-	signal peptide protein;hypothetical protein;YSIRK-type signal peptide-containing protein	S. capitis	1	1	1	1	1	1	1	1	1	1	1	1	1	1	1	1	1	1	1	1	1	1	0	0	0	0	0	0	0	0	0	0	0	0	0	0	0	0	0	0	0	0
Sc0051	22	group_2199	-	-	-	zinc-binding alcohol dehydrogenase family protein	S. capitis	1	1	1	1	1	1	1	1	1	1	1	1	1	1	1	1	1	1	1	1	1	1	0	0	0	0	0	0	0	0	0	0	0	0	0	0	0	0	0	0	0	0
Sc0132	22	group_2212	-	-	-	hypothetical protein	S. capitis	1	1	1	1	1	1	1	1	1	1	1	1	1	1	1	1	1	1	1	1	1	1	0	0	0	0	0	0	0	0	0	0	0	0	0	0	0	0	0	0	0	0
Sc0028	22	group_2216	-	-	-	ABC transporter ATP-binding protein	S. capitis	1	1	1	1	1	1	1	1	1	1	1	1	1	1	1	1	1	1	1	1	1	1	0	0	0	0	0	0	0	0	0	0	0	0	0	0	0	0	0	0	0	0
Sc0375	22	group_2231	-	-	isdF	iron ABC transporter permease	S. capitis	1	1	1	1	1	1	1	1	1	1	1	1	1	1	1	1	1	1	1	1	1	1	0	0	0	0	0	0	0	0	0	0	0	0	0	0	0	0	0	0	0	0
Sc0272	22	group_2240	-	-	-	NEAT domain-containing protein	S. capitis	1	1	1	1	1	1	1	1	1	1	1	1	1	1	1	1	1	1	1	1	1	1	0	0	0	0	0	0	0	0	0	0	0	0	0	0	0	0	0	0	0	0
Sc0535	22	group_2249	-	-	-	hypothetical protein	S. capitis	1	1	1	1	1	1	1	1	1	1	1	1	1	1	1	1	1	1	1	1	1	1	0	0	0	0	0	0	0	0	0	0	0	0	0	0	0	0	0	0	0	0
Sc0122	22	group_228	-	-	ysdA	ABC transporter permease	S. capitis	1	1	1	1	1	1	1	1	1	1	1	1	1	1	1	1	1	1	1	1	1	1	0	0	0	0	0	0	0	0	0	0	0	0	0	0	0	0	0	0	0	0
Sc0581	22	group_252	-	-	kbl	glycine C-acetyltransferase	S. capitis	1	1	1	1	1	1	1	1	1	1	1	1	1	1	1	1	1	1	1	1	1	1	0	0	0	0	0	0	0	0	0	0	0	0	0	0	0	0	0	0	0	0
Sc0117	22	group_260	-	-	-	SulP family inorganic anion transporter	S. capitis	1	1	1	1	1	1	1	1	1	1	1	1	1	1	1	1	1	1	1	1	1	1	0	0	0	0	0	0	0	0	0	0	0	0	0	0	0	0	0	0	0	0
Sc0389	22	group_271	-	-	sgaA	alanine--glyoxylate aminotransferase family protein	S. capitis	1	1	1	1	1	1	1	1	1	1	1	1	1	1	1	1	1	1	1	1	1	1	0	0	0	0	0	0	0	0	0	0	0	0	0	0	0	0	0	0	0	0
Sc0109	22	group_336	-	-	pfoR	PTS sugar transporter subunit IIC	S. capitis	1	1	1	1	1	1	1	1	1	1	1	1	1	1	1	1	1	1	1	1	1	1	0	0	0	0	0	0	0	0	0	0	0	0	0	0	0	0	0	0	0	0
Sc0067	22	group_337	-	-	-	NAD(P)/FAD-dependent oxidoreductase	S. capitis	1	1	1	1	1	1	1	1	1	1	1	1	1	1	1	1	1	1	1	1	1	1	0	0	0	0	0	0	0	0	0	0	0	0	0	0	0	0	0	0	0	0
Sc0511	22	group_343	-	-	-	NADP-dependent oxidoreductase	S. capitis	1	1	1	1	1	1	1	1	1	1	1	1	1	1	1	1	1	1	1	1	1	1	0	0	0	0	0	0	0	0	0	0	0	0	0	0	0	0	0	0	0	0
Sc0189	22	group_354	-	-	-	hypothetical protein	S. capitis	1	1	1	1	1	1	1	1	1	1	1	1	1	1	1	1	1	1	1	1	1	1	0	0	0	0	0	0	0	0	0	0	0	0	0	0	0	0	0	0	0	0
Sc0276	22	group_438	-	-	ydeD	DMT family transporter	S. capitis	1	1	1	1	1	1	1	1	1	1	1	1	1	1	1	1	1	1	1	1	1	1	0	0	0	0	0	0	0	0	0	0	0	0	0	0	0	0	0	0	0	0
Sc0374	22	group_459	-	-	yebC	zinc ribbon domain-containing protein	S. capitis	1	1	1	1	1	1	1	1	1	1	1	1	1	1	1	1	1	1	1	1	1	1	0	0	0	0	0	0	0	0	0	0	0	0	0	0	0	0	0	0	0	0
Sc0495	22	group_467	-	-	ymaC	poly-gamma-glutamate hydrolase family protein	S. capitis	1	1	1	1	1	1	1	1	1	1	1	1	1	1	1	1	1	1	1	1	1	1	0	0	0	0	0	0	0	0	0	0	0	0	0	0	0	0	0	0	0	0
Sc0343	22	group_470	-	-	-	GNAT family N-acetyltransferase	S. capitis	1	1	1	1	1	1	1	1	1	1	1	1	1	1	1	1	1	1	1	1	1	1	0	0	0	0	0	0	0	0	0	0	0	0	0	0	0	0	0	0	0	0
Sc0379	22	group_482	-	-	-	LysR family transcriptional regulator	S. capitis	1	1	1	1	1	1	1	1	1	1	1	1	1	1	1	1	1	1	1	1	1	1	0	0	0	0	0	0	0	0	0	0	0	0	0	0	0	0	0	0	0	0
Sc0162	22	group_496	-	-	-	patatin-like phospholipase family protein	S. capitis	1	1	1	1	1	1	1	1	1	1	1	1	1	1	1	1	1	1	1	1	1	1	0	0	0	0	0	0	0	0	0	0	0	0	0	0	0	0	0	0	0	0
Sc0484	22	group_498	-	-	-	patatin-like phospholipase family protein	S. capitis	1	1	1	1	1	1	1	1	1	1	1	1	1	1	1	1	1	1	1	1	1	1	0	0	0	0	0	0	0	0	0	0	0	0	0	0	0	0	0	0	0	0
Sc0033	22	group_512	-	-	ytnP	MBL fold metallo-hydrolase	S. capitis	1	1	1	1	1	1	1	1	1	1	1	1	1	1	1	1	1	1	1	1	1	1	0	0	0	0	0	0	0	0	0	0	0	0	0	0	0	0	0	0	0	0
Sc0040	22	group_534	-	-	-	hypothetical protein	S. capitis	1	1	1	1	1	1	1	1	1	1	1	1	1	1	1	1	1	1	1	1	1	1	0	0	0	0	0	0	0	0	0	0	0	0	0	0	0	0	0	0	0	0
Sc0003	22	group_557	-	-	bdhA_1	3-hydroxybutyrate dehydrogenase	S. capitis	1	1	1	1	1	1	1	1	1	1	1	1	1	1	1	1	1	1	1	1	1	1	0	0	0	0	0	0	0	0	0	0	0	0	0	0	0	0	0	0	0	0
Sc0206	22	group_637	-	-	-	type 1 glutamine amidotransferase domain-containing protein	S. capitis	1	1	1	1	1	1	1	1	1	1	1	1	1	1	1	1	1	1	1	1	1	1	0	0	0	0	0	0	0	0	0	0	0	0	0	0	0	0	0	0	0	0
Sc0264	22	group_706	-	-	acuA	GNAT family N-acetyltransferase	S. capitis	1	1	1	1	1	1	1	1	1	1	1	1	1	1	1	1	1	1	1	1	1	1	0	0	0	0	0	0	0	0	0	0	0	0	0	0	0	0	0	0	0	0
Sc0591	22	group_763	-	-	-	cysteine hydrolase	S. capitis	1	1	1	1	1	1	1	1	1	1	1	1	1	1	1	1	1	1	1	1	1	1	0	0	0	0	0	0	0	0	0	0	0	0	0	0	0	0	0	0	0	0
Sc0226	22	group_774	-	-	-	PadR family transcriptional regulator	S. capitis	1	1	1	1	1	1	1	1	1	1	1	1	1	1	1	1	1	1	1	1	1	1	0	0	0	0	0	0	0	0	0	0	0	0	0	0	0	0	0	0	0	0
Sc0216	22	group_785	-	-	-	TetR/AcrR family transcriptional regulator	S. capitis	1	1	1	1	1	1	1	1	1	1	1	1	1	1	1	1	1	1	1	1	1	1	0	0	0	0	0	0	0	0	0	0	0	0	0	0	0	0	0	0	0	0
Sc0516	22	group_843	-	-	-	hypothetical protein	S. capitis	1	1	1	1	1	1	1	1	1	1	1	1	1	1	1	1	1	1	1	1	1	1	0	0	0	0	0	0	0	0	0	0	0	0	0	0	0	0	0	0	0	0
Sc0432	22	group_865	-	-	-	GyrI-like domain-containing protein	S. capitis	1	1	1	1	1	1	1	1	1	1	1	1	1	1	1	1	1	1	1	1	1	1	0	0	0	0	0	0	0	0	0	0	0	0	0	0	0	0	0	0	0	0
Sc0557	22	group_954	-	-	-	hypothetical protein	S. capitis	1	1	1	1	1	1	1	1	1	1	1	1	1	1	1	1	1	1	1	1	1	1	0	0	0	0	0	0	0	0	0	0	0	0	0	0	0	0	0	0	0	0
Sc0543	22	group_961	-	-	yurT	VOC family protein	S. capitis	1	1	1	1	1	1	1	1	1	1	1	1	1	1	1	1	1	1	1	1	1	1	0	0	0	0	0	0	0	0	0	0	0	0	0	0	0	0	0	0	0	0
Sc0425	22	hutH	-	-	hutH	histidine ammonia-lyase	S. capitis	1	1	1	1	1	1	1	1	1	1	1	1	1	1	1	1	1	1	1	1	1	1	0	0	0	0	0	0	0	0	0	0	0	0	0	0	0	0	0	0	0	0
Sc0531	22	hutI	-	-	hutI	imidazolonepropionase	S. capitis	1	1	1	1	1	1	1	1	1	1	1	1	1	1	1	1	1	1	1	1	1	1	0	0	0	0	0	0	0	0	0	0	0	0	0	0	0	0	0	0	0	0
Sc0380	22	hutU_1~~~hutU_2~~~hutU	-	-	hutU	urocanate hydratase	S. capitis	1	1	1	1	1	1	1	1	1	1	1	1	1	1	1	1	1	1	1	1	1	1	0	0	0	0	0	0	0	0	0	0	0	0	0	0	0	0	0	0	0	0
Sc0550	22	isaB_2	-	-	-	Immunodominant staphylococcal antigen B	S. capitis	1	1	1	1	1	1	1	1	1	1	1	1	1	1	1	1	1	1	1	1	1	1	0	0	0	0	0	0	0	0	0	0	0	0	0	0	0	0	0	0	0	0
Sc0080	22	isdC	-	-	isdC	heme uptake protein IsdC	S. capitis	1	1	1	1	1	1	1	1	1	1	1	1	1	1	1	1	1	1	1	1	1	1	0	0	0	0	0	0	0	0	0	0	0	0	0	0	0	0	0	0	0	0
Sc0347	22	isdE	-	-	isdE	heme ABC transporter substrate-binding protein IsdE	S. capitis	1	1	1	1	1	1	1	1	1	1	1	1	1	1	1	1	1	1	1	1	1	1	0	0	0	0	0	0	0	0	0	0	0	0	0	0	0	0	0	0	0	0
Sc0071	22	rocF_1~~~rocF_2~~~rocF	-	-	rocF	arginase	S. capitis	1	1	1	1	1	1	1	1	1	1	1	1	1	1	1	1	1	1	1	1	1	1	0	0	0	0	0	0	0	0	0	0	0	0	0	0	0	0	0	0	0	0
Sc0542	22	srtB	-	-	srtB	class B sortase	S. capitis	1	1	1	1	1	1	1	1	1	1	1	1	1	1	1	1	1	1	1	1	1	1	0	0	0	0	0	0	0	0	0	0	0	0	0	0	0	0	0	0	0	0
Sc0027	21	group_1585	-	-	-	hypothetical protein	S. capitis	1	1	1	1	1	1	1	1	1	1	1	1	1	1	1	0	1	1	1	1	1	1	0	0	0	0	0	0	0	0	0	0	0	0	0	0	0	0	0	0	0	0
Sc0339	21	group_2021	-	-	-	hypothetical protein;KxYKxGKxW signal peptide domain-containing protein	S. capitis	1	1	1	1	1	1	1	1	1	1	1	1	1	1	1	1	0	1	1	1	1	1	0	0	0	0	0	0	0	0	0	0	0	0	0	0	0	0	0	0	0	0
Sc0444	21	group_2083	-	-	ywjB	dihydrofolate reductase family protein	S. capitis	1	1	1	1	1	1	0	1	1	1	1	1	1	1	1	1	1	1	1	1	1	1	0	0	0	0	0	0	0	0	0	0	0	0	0	0	0	0	0	0	0	0
S1807	70	sph	group_1531	-	hlb	sphingomyelin phosphodiesterase	S. capitis and S. epidermidis	1	1	1	1	1	1	0	1	1	1	1	1	1	1	1	1	1	1	1	1	1	1	1	1	1	1	1	1	1	1	1	1	1	1	1	1	1	1	1	1	1	1
S1831	119	ebh_5~~~ebh_2~~~ebh_4~~~ebh_3~~~ebh_1~~~ebh	group_1290	-	ebh	hyperosmolarity resistance protein Ebh;hypothetical protein	S. capitis and S. epidermidis	1	1	1	1	1	1	1	1	1	1	1	1	1	1	1	1	1	1	1	1	1	1	1	1	1	1	1	1	1	1	1	1	1	1	1	1	1	1	1	1	1	1
S0844	119	group_1257	group_3675	-	-	hypothetical protein	S. capitis and S. epidermidis	1	1	1	1	1	1	1	1	1	1	1	1	1	1	1	1	1	1	1	1	1	1	1	1	1	1	1	1	1	1	1	1	1	1	1	1	1	1	1	1	1	1
S1713	117	group_2075	group_3771	-	-	hypothetical protein	S. capitis and S. epidermidis	1	1	1	1	1	1	1	1	1	1	1	1	1	1	1	1	1	1	1	1	1	1	1	1	1	1	1	1	1	1	1	1	1	1	1	1	1	1	1	1	1	1
S0811	116	group_133	group_2522	-	scrA	PTS maltose transporter subunit IIBC	S. capitis and S. epidermidis	1	1	1	1	1	1	1	1	1	1	1	1	1	1	1	1	1	1	1	1	1	1	1	1	1	1	1	1	1	1	1	1	1	1	1	1	1	1	1	1	1	1
S1392	114	group_1716	group_2149	-	csbC	sugar porter family MFS transporter	S. capitis and S. epidermidis	1	1	1	1	1	1	1	1	1	1	1	1	1	1	1	1	1	1	1	1	1	1	1	1	1	1	1	1	1	1	1	1	1	1	1	1	1	1	1	1	1	1
S1571	112	group_1899	group_2426	-	-	YgdI/YgdR family lipoprotein	S. capitis and S. epidermidis	1	1	1	1	1	1	1	1	1	1	1	1	1	1	1	1	1	1	1	1	1	1	1	1	1	1	1	1	1	1	1	1	1	1	1	1	1	1	1	1	1	1
S0761	112	group_677	group_3439	-	-	proteophosphoglycan 5	S. capitis and S. epidermidis	1	1	1	1	1	1	1	1	1	1	1	1	1	1	1	1	1	1	1	1	1	1	1	1	1	1	1	1	1	1	1	1	1	1	1	1	1	1	1	1	1	1
S1866	111	group_2246	group_3762	-	yeeE	YeeE/YedE family protein	S. capitis and S. epidermidis	1	1	1	1	1	1	1	1	1	1	1	1	1	1	1	1	1	1	1	1	1	1	1	1	1	1	1	1	1	1	1	1	1	1	1	1	1	1	1	1	1	1
S1486	108	group_1808	group_3174	-	-	hypothetical protein	S. capitis and S. epidermidis	1	1	1	1	1	1	1	1	1	1	1	1	1	1	1	1	1	1	1	1	1	1	1	1	1	1	1	1	1	1	1	1	1	1	1	1	1	1	1	1	1	1
S0551	108	group_160	group_3266	-	npr	FAD-dependent oxidoreductase	S. capitis and S. epidermidis	1	1	1	1	1	1	1	1	1	1	1	1	1	1	1	1	1	1	1	1	1	1	1	1	1	1	1	1	1	1	1	1	1	1	1	1	1	1	1	1	1	1
S0763	104	group_1242	group_2955	-	-	VraH family protein	S. capitis and S. epidermidis	1	1	1	1	1	1	1	1	1	1	1	1	1	1	1	1	1	1	1	1	1	1	1	1	1	1	1	1	1	1	1	1	1	1	1	1	1	1	1	1	1	1
S0395	96	group_178	group_1099	-	pgi	glucose-6-phosphate isomerase	S. capitis and S. epidermidis	1	1	1	1	1	1	1	1	1	1	1	1	1	1	1	1	1	1	1	1	1	1	1	1	1	1	1	1	1	1	1	1	1	1	1	1	1	1	1	1	1	1
S0587	96	gtfA_1	group_2116	-	gtf1	accessory Sec system glycosyltransferase GtfA	S. capitis and S. epidermidis	1	1	1	1	1	1	1	1	1	1	1	1	1	1	1	1	1	1	1	1	1	1	1	1	1	1	1	1	1	1	1	1	1	1	1	1	1	1	1	1	1	1
S1178	96	gtfB_2~~~gtfB_1	group_3721	-	gtf2	accessory Sec system glycosylation chaperone GtfB	S. capitis and S. epidermidis	1	1	1	1	1	1	1	1	1	1	1	1	1	1	1	1	1	1	1	1	1	1	1	1	1	1	1	1	1	1	1	1	1	1	1	1	1	1	1	1	1	1
S1657	96	secA2_2~~~secA2_1~~~secA2	group_84	-	secA2	accessory Sec system translocase SecA2	S. capitis and S. epidermidis	1	1	1	1	1	1	1	1	1	1	1	1	1	1	1	1	1	1	1	1	1	1	1	1	1	1	1	1	1	1	1	1	1	1	1	1	1	1	1	1	1	1
S1336	95	asp2_2~~~asp2_1	asp2_1~~~asp2_2~~~asp2	-	asp2	accessory Sec system protein Asp2	S. capitis and S. epidermidis	1	1	1	1	1	1	1	1	1	1	1	1	1	1	1	1	1	1	1	1	1	1	1	1	1	1	1	1	1	1	1	1	1	1	1	1	1	1	1	1	1	1
S1158	95	asp3~~~asp3_1	group_2794	-	asp3	accessory Sec system protein Asp3	S. capitis and S. epidermidis	1	1	1	1	1	1	1	1	1	1	1	1	1	1	1	1	1	1	1	1	1	1	1	1	1	1	1	1	1	1	1	1	1	1	1	1	1	1	1	1	1	1
S1352	90	larC_2~~~larC_1~~~larC	larC_1~~~larC~~~larC_2	-	larC	nickel pincer cofactor biosynthesis protein LarC	S. capitis and S. epidermidis	1	1	1	1	1	1	1	1	1	1	1	1	1	1	1	1	1	1	1	1	1	1	1	1	1	1	1	1	1	1	1	1	1	1	1	1	1	1	1	1	1	1
S1820	88	dhaK~~~dhaK_1~~~dhaK_2	group_3787	-	dhaK	dihydroxyacetone kinase subunit DhaK	S. capitis and S. epidermidis	1	1	1	1	1	1	1	1	1	1	1	1	1	1	1	1	1	1	1	1	1	1	1	1	1	1	1	1	1	1	1	1	1	1	1	1	1	1	1	1	1	1
S1665	85	larB	group_1874	-	larB	nickel pincer cofactor biosynthesis protein LarB	S. capitis and S. epidermidis	1	1	1	1	1	1	1	1	1	1	1	1	1	1	1	1	1	1	1	1	1	1	1	1	1	1	1	1	1	1	1	1	1	1	1	1	1	1	1	1	1	1
S1266	85	larE_1~~~larE_2~~~larE	group_2419	-	larE	ATP-dependent sacrificial sulfur transferase LarE	S. capitis and S. epidermidis	1	1	1	1	1	1	1	1	1	1	1	1	1	1	1	1	1	1	1	1	1	1	1	1	1	1	1	1	1	1	1	1	1	1	1	1	1	1	1	1	1	1
S1660	85	larA_1~~~larA_2~~~larA	larA~~~larA_2~~~larA_1	-	larA	nickel-dependent lactate racemase	S. capitis and S. epidermidis	1	1	1	1	1	1	1	1	1	1	1	1	1	1	1	1	1	1	1	1	1	1	1	1	1	1	1	1	1	1	1	1	1	1	1	1	1	1	1	1	1	1
S0794	83	group_392	group_1563	-	lcdH	3-hydroxyacyl-CoA dehydrogenase NAD-binding domain-containing protein	S. capitis and S. epidermidis	1	1	1	1	1	1	1	1	1	1	1	1	1	1	1	1	1	1	1	1	1	1	1	1	1	1	1	1	1	1	1	1	1	1	1	1	1	1	1	1	1	1
S0798	83	group_686	group_2203	-	opuCD	ABC transporter permease	S. capitis and S. epidermidis	1	1	1	1	1	1	1	1	1	1	1	1	1	1	1	1	1	1	1	1	1	1	1	1	1	1	1	1	1	1	1	1	1	1	1	1	1	1	1	1	1	1
S0795	83	group_254	group_221	-	opuCA	betaine/proline/choline family ABC transporter ATP-binding protein	S. capitis and S. epidermidis	1	1	1	1	1	1	1	1	1	1	1	1	1	1	1	1	1	1	1	1	1	1	1	1	1	1	1	1	1	1	1	1	1	1	1	1	1	1	1	1	1	1
S0796	83	group_704	group_284	-	opuCB	ABC transporter permease	S. capitis and S. epidermidis	1	1	1	1	1	1	1	1	1	1	1	1	1	1	1	1	1	1	1	1	1	1	1	1	1	1	1	1	1	1	1	1	1	1	1	1	1	1	1	1	1	1
S1524	83	group_1845	group_3057	-	-	TetR/AcrR family transcriptional regulator	S. capitis and S. epidermidis	1	1	1	1	1	1	1	1	1	1	1	1	1	1	1	1	1	1	1	1	1	1	1	1	1	1	1	1	1	1	1	1	1	1	1	1	1	1	1	1	1	1
S0793	83	group_465	group_3219	-	kce	NADPH:quinone reductase	S. capitis and S. epidermidis	1	1	1	1	1	1	1	1	1	1	1	1	1	1	1	1	1	1	1	1	1	1	1	1	1	1	1	1	1	1	1	1	1	1	1	1	1	1	1	1	1	1
S0797	83	group_393	group_3397	-	opuCC	osmoprotectant ABC transporter substrate-binding protein	S. capitis and S. epidermidis	1	1	1	1	1	1	1	1	1	1	1	1	1	1	1	1	1	1	1	1	1	1	1	1	1	1	1	1	1	1	1	1	1	1	1	1	1	1	1	1	1	1
S0581	81	group_41	group_130	-	manP	fructose-specific PTS transporter subunit EIIC	S. capitis and S. epidermidis	1	1	1	1	1	1	1	1	1	1	1	1	1	1	1	1	1	1	1	1	1	1	1	1	1	1	1	1	1	1	1	1	1	1	1	1	1	1	1	1	1	1
S1154	81	manA_1	group_2905	-	manA	mannose-6-phosphate isomerase class I	S. capitis and S. epidermidis	1	1	1	1	1	1	1	1	1	1	1	1	1	1	1	1	1	1	1	1	1	1	1	1	1	1	1	1	1	1	1	1	1	1	1	1	1	1	1	1	1	1
S1403	81	group_1723	group_3727	-	-	PRD domain-containing protein	S. capitis and S. epidermidis	1	1	1	1	1	1	1	1	1	1	1	1	1	1	1	1	1	1	1	1	1	1	1	1	1	1	1	1	1	1	1	1	1	1	1	1	1	1	1	1	1	1
S0804	79	group_1155	group_3046	-	-	hypothetical protein	S. capitis and S. epidermidis	1	1	1	1	1	1	1	1	1	1	1	1	1	1	1	1	1	1	1	1	1	1	1	1	1	1	1	1	1	1	1	1	1	1	1	1	1	1	1	1	1	1
S0140	79	group_1321	group_3760	-	-	hypothetical protein	S. capitis and S. epidermidis	1	1	1	1	1	1	1	1	1	1	1	1	1	1	1	1	1	1	1	1	1	1	1	1	1	1	1	1	1	1	1	1	1	1	1	1	1	1	1	1	1	1
S0629	78	group_429	group_2126	-	psaA	zinc ABC transporter substrate-binding protein	S. capitis and S. epidermidis	1	1	1	1	1	1	1	1	1	1	1	1	1	1	1	1	1	1	1	1	1	1	1	1	1	1	1	1	1	1	1	1	1	1	1	1	1	1	1	1	1	1
S1340	78	group_1643	group_3697	-	ymaC	hypothetical protein;poly-gamma-glutamate hydrolase family protein	S. capitis and S. epidermidis	1	1	1	1	1	1	1	1	1	1	1	1	1	1	1	1	1	1	1	1	1	1	1	1	1	1	1	1	1	1	1	1	1	1	1	1	1	1	1	1	1	1
S0672	77	group_114	group_166	-	-	glycosyltransferase	S. capitis and S. epidermidis	1	1	1	1	1	1	1	1	1	1	1	1	1	1	1	1	1	1	1	1	1	1	1	1	1	1	1	1	1	1	1	1	1	1	1	1	1	1	1	1	1	1
S1570	76	group_1897	group_209	-	-	efflux RND transporter periplasmic adaptor subunit	S. capitis and S. epidermidis	1	1	1	1	1	1	1	1	1	1	1	1	1	1	1	1	1	1	1	1	1	1	1	1	1	1	1	1	1	1	1	1	1	1	1	1	1	1	1	1	1	1
S1569	76	group_1896	group_2125	-	bacI	ABC transporter permease	S. capitis and S. epidermidis	1	1	1	1	1	1	1	1	1	1	1	1	1	1	1	1	1	1	1	1	1	1	1	1	1	1	1	1	1	1	1	1	1	1	1	1	1	1	1	1	1	1
S0764	76	group_642	group_2663	-	-	ABC transporter ATP-binding protein	S. capitis and S. epidermidis	1	1	1	1	1	1	1	1	1	1	1	1	1	1	1	1	1	1	1	1	1	1	1	1	1	1	1	1	1	1	1	1	1	1	1	1	1	1	1	1	1	1
S0833	75	group_764	group_1227	-	XK27_04830	hypothetical protein	S. capitis and S. epidermidis	1	1	1	1	1	1	1	1	1	1	1	1	1	1	1	1	1	1	1	1	1	1	1	1	1	1	1	1	1	1	1	1	1	1	1	1	1	1	1	1	1	1
S1531	75	group_1854	group_1979	-	-	metal ABC transporter ATP-binding protein	S. capitis and S. epidermidis	1	1	1	1	1	1	1	1	1	1	1	1	1	1	1	1	1	1	1	1	1	1	1	1	1	1	1	1	1	1	1	1	1	1	1	1	1	1	1	1	1	1
S0628	75	group_504	group_3345	-	mtsC	metal ABC transporter permease	S. capitis and S. epidermidis	1	1	1	1	1	1	1	1	1	1	1	1	1	1	1	1	1	1	1	1	1	1	1	1	1	1	1	1	1	1	1	1	1	1	1	1	1	1	1	1	1	1
S1610	75	group_1942	group_451	-	-	hypothetical protein	S. capitis and S. epidermidis	1	1	1	1	1	1	1	1	1	1	1	1	1	1	1	1	1	1	1	1	1	1	1	1	1	1	1	1	1	1	1	1	1	1	1	1	1	1	1	1	1	1
S1343	74	group_1647	group_2585	-	-	glycosyltransferase	S. capitis and S. epidermidis	1	1	1	1	1	1	1	1	1	1	1	1	1	1	1	1	1	1	1	1	1	1	1	1	1	1	1	1	1	1	1	1	1	1	1	1	1	1	1	1	1	1
S1479	74	group_1802	group_3151	-	yknW	YIP1 family protein	S. capitis and S. epidermidis	1	1	1	1	1	1	1	1	1	1	1	1	1	1	1	1	1	1	1	1	1	1	1	1	1	1	1	1	1	1	1	1	1	1	1	1	1	1	1	1	1	1
S1200	74	group_1423	group_66	-	comC	A24 family peptidase	S. capitis and S. epidermidis	1	1	1	1	1	1	1	1	1	1	1	1	1	1	1	1	1	1	1	1	1	1	1	1	1	1	1	1	1	1	1	1	1	1	1	1	1	1	1	1	1	1
S1347	74	group_1649	group_984	-	yflS	anion permease	S. capitis and S. epidermidis	1	1	1	1	1	1	1	1	1	1	1	1	1	1	1	1	1	1	1	1	1	1	1	1	1	1	1	1	1	1	1	1	1	1	1	1	1	1	1	1	1	1
S0832	73	group_1061	group_1853	-	-	PadR family transcriptional regulator	S. capitis and S. epidermidis	1	1	1	1	1	1	1	1	1	1	1	1	1	1	1	1	1	1	1	1	1	1	1	1	1	1	1	1	1	1	1	1	1	1	1	1	1	1	1	1	1	1
S1759	73	group_2120	group_283	-	-	MutS family DNA mismatch repair protein	S. capitis and S. epidermidis	1	1	1	1	1	1	1	1	1	1	1	1	1	1	1	1	1	1	1	1	1	1	1	1	1	1	1	1	1	1	1	1	1	1	1	1	1	1	1	1	1	1
S0865	72	group_1062	group_1448	-	-	PH domain-containing protein	S. capitis and S. epidermidis	1	1	1	1	1	1	1	1	1	1	1	1	1	1	1	1	1	1	1	1	1	1	1	1	1	1	1	1	1	1	1	1	1	1	1	1	1	1	1	1	1	1
S0539	72	group_22	group_2685	-	-	CDP-glycerol glycerophosphotransferase family protein	S. capitis and S. epidermidis	1	1	1	1	1	1	1	1	1	1	1	1	1	1	1	1	1	1	1	1	1	1	1	1	1	1	1	1	1	1	1	1	1	1	1	1	1	1	1	1	1	1
S1758	72	group_2118	group_3283	-	pgcA	phospho-sugar mutase	S. capitis and S. epidermidis	1	1	1	1	1	1	1	1	1	1	1	1	1	1	1	1	1	1	1	1	1	1	1	1	1	1	1	1	1	1	1	1	1	1	1	1	1	1	1	1	1	1
S0333	72	group_109	group_802	-	katA	catalase	S. capitis and S. epidermidis	1	1	1	1	1	1	1	1	1	1	1	1	1	1	1	1	1	1	1	1	1	1	1	1	1	1	1	1	1	1	1	1	1	1	1	1	1	1	1	1	1	1
S1369	71	arcA_2~~~arcA_1~~~arcA	arcA_3~~~arcA_2~~~arcA~~~arcA_1	-	arcA	arginine deiminase	S. capitis and S. epidermidis	1	1	1	1	1	1	1	1	1	1	1	1	1	1	1	1	1	1	1	1	1	1	1	1	1	1	1	1	1	1	1	1	1	1	1	1	1	1	1	1	1	1
S1346	71	argF_2~~~argF_3~~~argF_1	arcB	-	arcB	ornithine carbamoyltransferase	S. capitis and S. epidermidis	1	1	1	1	1	1	1	1	1	1	1	1	1	1	1	1	1	1	1	1	1	1	1	1	1	1	1	1	1	1	1	1	1	1	1	1	1	1	1	1	1	1
S0801	71	argF_2	argF_1	-	argF	ornithine carbamoyltransferase	S. capitis and S. epidermidis	1	1	1	1	1	1	1	1	1	1	1	1	1	1	1	1	1	1	1	1	1	1	1	1	1	1	1	1	1	1	1	1	1	1	1	1	1	1	1	1	1	1
S1045	71	ftnA	ftnA	-	ftnA	H-type ferritin FtnA	S. capitis and S. epidermidis	1	1	1	1	1	1	1	1	1	1	1	1	1	1	1	1	1	1	1	1	1	1	1	1	1	1	1	1	1	1	1	1	1	1	1	1	1	1	1	1	1	1
S0836	71	group_88	group_1122	-	araB	ribulokinase	S. capitis and S. epidermidis	1	1	1	1	1	1	1	1	1	1	1	1	1	1	1	1	1	1	1	1	1	1	1	1	1	1	1	1	1	1	1	1	1	1	1	1	1	1	1	1	1	1
S1287	71	group_1545	group_1154	-	nrpS2	non-ribosomal peptide synthetase	S. capitis and S. epidermidis	1	1	1	1	1	1	1	1	1	1	1	1	1	1	1	1	1	1	1	1	1	1	1	1	1	1	1	1	1	1	1	1	1	1	1	1	1	1	1	1	1	1
S0831	71	gltS	group_1237	-	gltS	sodium/glutamate symporter	S. capitis and S. epidermidis	1	1	1	1	1	1	1	1	1	1	1	1	1	1	1	1	1	1	1	1	1	1	1	1	1	1	1	1	1	1	1	1	1	1	1	1	1	1	1	1	1	1
S1329	71	group_1627	group_1359	-	-	hypothetical protein;sterile alpha motif-like domain-containing protein	S. capitis and S. epidermidis	1	1	1	1	1	1	1	1	1	1	1	1	1	1	1	1	1	1	1	1	1	1	1	1	1	1	1	1	1	1	1	1	1	1	1	1	1	1	1	1	1	1
S0203	71	group_1224	group_1360	-	-	YqgQ family protein	S. capitis and S. epidermidis	1	1	1	1	1	1	1	1	1	1	1	1	1	1	1	1	1	1	1	1	1	1	1	1	1	1	1	1	1	1	1	1	1	1	1	1	1	1	1	1	1	1
S0548	71	group_469	group_1730	-	ywbI	LysR family transcriptional regulator	S. capitis and S. epidermidis	1	1	1	1	1	1	1	1	1	1	1	1	1	1	1	1	1	1	1	1	1	1	1	1	1	1	1	1	1	1	1	1	1	1	1	1	1	1	1	1	1	1
S0574	71	group_1346	group_1757	-	-	hypothetical protein	S. capitis and S. epidermidis	1	1	1	1	1	1	1	1	1	1	1	1	1	1	1	1	1	1	1	1	1	1	1	1	1	1	1	1	1	1	1	1	1	1	1	1	1	1	1	1	1	1
S1297	71	group_1564	group_1770	-	comGF	competence protein ComYC	S. capitis and S. epidermidis	1	1	1	1	1	1	1	1	1	1	1	1	1	1	1	1	1	1	1	1	1	1	1	1	1	1	1	1	1	1	1	1	1	1	1	1	1	1	1	1	1	1
S0522	71	group_499	group_1801	-	-	YitT family protein	S. capitis and S. epidermidis	1	1	1	1	1	1	1	1	1	1	1	1	1	1	1	1	1	1	1	1	1	1	1	1	1	1	1	1	1	1	1	1	1	1	1	1	1	1	1	1	1	1
S0583	71	group_913	group_2128	-	ohrA	organic hydroperoxide resistance protein	S. capitis and S. epidermidis	1	1	1	1	1	1	1	1	1	1	1	1	1	1	1	1	1	1	1	1	1	1	1	1	1	1	1	1	1	1	1	1	1	1	1	1	1	1	1	1	1	1
S0561	71	nrdG	group_2141	-	nrdG	anaerobic ribonucleoside-triphosphate reductase activating protein	S. capitis and S. epidermidis	1	1	1	1	1	1	1	1	1	1	1	1	1	1	1	1	1	1	1	1	1	1	1	1	1	1	1	1	1	1	1	1	1	1	1	1	1	1	1	1	1	1
S1707	71	group_2070	group_2172	-	-	type 1 glutamine amidotransferase domain-containing protein	S. capitis and S. epidermidis	1	1	1	1	1	1	1	1	1	1	1	1	1	1	1	1	1	1	1	1	1	1	1	1	1	1	1	1	1	1	1	1	1	1	1	1	1	1	1	1	1	1
S0578	71	group_641	group_2202	-	arcR	Crp/Fnr family transcriptional regulator	S. capitis and S. epidermidis	1	1	1	1	1	1	1	1	1	1	1	1	1	1	1	1	1	1	1	1	1	1	1	1	1	1	1	1	1	1	1	1	1	1	1	1	1	1	1	1	1	1
S0971	71	group_1179	group_2212	-	-	hypothetical protein	S. capitis and S. epidermidis	1	1	1	1	1	1	1	1	1	1	1	1	1	1	1	1	1	1	1	1	1	1	1	1	1	1	1	1	1	1	1	1	1	1	1	1	1	1	1	1	1	1
S1085	71	group_754	group_224	-	-	hypothetical protein	S. capitis and S. epidermidis	1	1	1	1	1	1	1	1	1	1	1	1	1	1	1	1	1	1	1	1	1	1	1	1	1	1	1	1	1	1	1	1	1	1	1	1	1	1	1	1	1	1
S0741	71	group_708	group_2258	-	-	LysE family translocator	S. capitis and S. epidermidis	1	1	1	1	1	1	1	1	1	1	1	1	1	1	1	1	1	1	1	1	1	1	1	1	1	1	1	1	1	1	1	1	1	1	1	1	1	1	1	1	1	1
S1612	71	group_1945	group_2282	-	-	acyltransferase family protein	S. capitis and S. epidermidis	1	1	1	1	1	1	1	1	1	1	1	1	1	1	1	1	1	1	1	1	1	1	1	1	1	1	1	1	1	1	1	1	1	1	1	1	1	1	1	1	1	1
S0185	71	group_1001	group_230	-	dgkA	diacylglycerol kinase family protein	S. capitis and S. epidermidis	1	1	1	1	1	1	1	1	1	1	1	1	1	1	1	1	1	1	1	1	1	1	1	1	1	1	1	1	1	1	1	1	1	1	1	1	1	1	1	1	1	1
S1793	71	group_2161	group_2307	-	saeS	HAMP domain-containing histidine kinase;sensor histidine kinase	S. capitis and S. epidermidis	1	1	1	1	1	1	1	1	1	1	1	1	1	1	1	1	1	1	1	1	1	1	1	1	1	1	1	1	1	1	1	1	1	1	1	1	1	1	1	1	1	1
S1221	71	group_1452	group_2332	-	-	hypothetical protein	S. capitis and S. epidermidis	1	1	1	1	1	1	1	1	1	1	1	1	1	1	1	1	1	1	1	1	1	1	1	1	1	1	1	1	1	1	1	1	1	1	1	1	1	1	1	1	1	1
S1080	71	mqo_2	group_2342	-	mqo2	malate dehydrogenase (quinone)	S. capitis and S. epidermidis	1	1	1	1	1	1	1	1	1	1	1	1	1	1	1	1	1	1	1	1	1	1	1	1	1	1	1	1	1	1	1	1	1	1	1	1	1	1	1	1	1	1
S1225	71	arcC_3~~~arcC_2~~~arcC_1	group_2343	-	arcC	carbamate kinase	S. capitis and S. epidermidis	1	1	1	1	1	1	1	1	1	1	1	1	1	1	1	1	1	1	1	1	1	1	1	1	1	1	1	1	1	1	1	1	1	1	1	1	1	1	1	1	1	1
S1223	71	group_1454	group_2345	-	nikC	ABC transporter permease	S. capitis and S. epidermidis	1	1	1	1	1	1	1	1	1	1	1	1	1	1	1	1	1	1	1	1	1	1	1	1	1	1	1	1	1	1	1	1	1	1	1	1	1	1	1	1	1	1
S1757	71	dhaL	group_2353	-	dhaL	dihydroxyacetone kinase subunit DhaL	S. capitis and S. epidermidis	1	1	1	1	1	1	1	1	1	1	1	1	1	1	1	1	1	1	1	1	1	1	1	1	1	1	1	1	1	1	1	1	1	1	1	1	1	1	1	1	1	1
S0849	71	group_306	group_2381	-	-	MupG family TIM beta-alpha barrel fold protein	S. capitis and S. epidermidis	1	1	1	1	1	1	1	1	1	1	1	1	1	1	1	1	1	1	1	1	1	1	1	1	1	1	1	1	1	1	1	1	1	1	1	1	1	1	1	1	1	1
S1255	71	group_1505	group_2410	-	ytmI	GNAT family N-acetyltransferase	S. capitis and S. epidermidis	1	1	1	1	1	1	1	1	1	1	1	1	1	1	1	1	1	1	1	1	1	1	1	1	1	1	1	1	1	1	1	1	1	1	1	1	1	1	1	1	1	1
S1183	71	group_1408	group_242	-	-	alpha/beta hydrolase	S. capitis and S. epidermidis	1	1	1	1	1	1	1	1	1	1	1	1	1	1	1	1	1	1	1	1	1	1	1	1	1	1	1	1	1	1	1	1	1	1	1	1	1	1	1	1	1	1
S1435	71	group_1762	group_2475	-	-	bifunctional metallophosphatase/5'-nucleotidase	S. capitis and S. epidermidis	1	1	1	1	1	1	1	1	1	1	1	1	1	1	1	1	1	1	1	1	1	1	1	1	1	1	1	1	1	1	1	1	1	1	1	1	1	1	1	1	1	1
S0372	71	group_1171	group_2484	-	-	hypothetical protein	S. capitis and S. epidermidis	1	1	1	1	1	1	1	1	1	1	1	1	1	1	1	1	1	1	1	1	1	1	1	1	1	1	1	1	1	1	1	1	1	1	1	1	1	1	1	1	1	1
S0958	71	group_134	group_2545	-	-	multidrug efflux MFS transporter	S. capitis and S. epidermidis	1	1	1	1	1	1	1	1	1	1	1	1	1	1	1	1	1	1	1	1	1	1	1	1	1	1	1	1	1	1	1	1	1	1	1	1	1	1	1	1	1	1
S0847	71	group_131	group_2578	-	ybbF	PTS transporter subunit EIIC	S. capitis and S. epidermidis	1	1	1	1	1	1	1	1	1	1	1	1	1	1	1	1	1	1	1	1	1	1	1	1	1	1	1	1	1	1	1	1	1	1	1	1	1	1	1	1	1	1
S0805	71	group_137	group_2611	-	-	DHA2 family efflux MFS transporter permease subunit	S. capitis and S. epidermidis	1	1	1	1	1	1	1	1	1	1	1	1	1	1	1	1	1	1	1	1	1	1	1	1	1	1	1	1	1	1	1	1	1	1	1	1	1	1	1	1	1	1
S1453	71	group_1778	group_2627	-	-	YolD-like family protein	S. capitis and S. epidermidis	1	1	1	1	1	1	1	1	1	1	1	1	1	1	1	1	1	1	1	1	1	1	1	1	1	1	1	1	1	1	1	1	1	1	1	1	1	1	1	1	1	1
S1367	71	arcD_1~~~arcD_2~~~arcD	group_2687	-	arcD	arginine-ornithine antiporter	S. capitis and S. epidermidis	1	1	1	1	1	1	1	1	1	1	1	1	1	1	1	1	1	1	1	1	1	1	1	1	1	1	1	1	1	1	1	1	1	1	1	1	1	1	1	1	1	1
S1427	71	group_1756	group_2688	-	-	CNNM domain-containing protein	S. capitis and S. epidermidis	1	1	1	1	1	1	1	1	1	1	1	1	1	1	1	1	1	1	1	1	1	1	1	1	1	1	1	1	1	1	1	1	1	1	1	1	1	1	1	1	1	1
S1113	71	group_802	group_2693	-	speG	GNAT family N-acetyltransferase	S. capitis and S. epidermidis	1	1	1	1	1	1	1	1	1	1	1	1	1	1	1	1	1	1	1	1	1	1	1	1	1	1	1	1	1	1	1	1	1	1	1	1	1	1	1	1	1	1
S1662	71	group_2011	group_2705	-	mpl	M4 family metallopeptidase	S. capitis and S. epidermidis	1	1	1	1	1	1	1	1	1	1	1	1	1	1	1	1	1	1	1	1	1	1	1	1	1	1	1	1	1	1	1	1	1	1	1	1	1	1	1	1	1	1
S0851	71	group_587	group_2820	-	-	CPBP family intramembrane metalloprotease	S. capitis and S. epidermidis	1	1	1	1	1	1	1	1	1	1	1	1	1	1	1	1	1	1	1	1	1	1	1	1	1	1	1	1	1	1	1	1	1	1	1	1	1	1	1	1	1	1
S0952	71	group_1137	group_2826	-	-	hypothetical protein	S. capitis and S. epidermidis	1	1	1	1	1	1	1	1	1	1	1	1	1	1	1	1	1	1	1	1	1	1	1	1	1	1	1	1	1	1	1	1	1	1	1	1	1	1	1	1	1	1
S1364	71	group_1679	group_2836	-	-	zinc ribbon domain-containing protein	S. capitis and S. epidermidis	1	1	1	1	1	1	1	1	1	1	1	1	1	1	1	1	1	1	1	1	1	1	1	1	1	1	1	1	1	1	1	1	1	1	1	1	1	1	1	1	1	1
S1878	71	group_2262	group_2844	-	-	DoxX family protein	S. capitis and S. epidermidis	1	1	1	1	1	1	1	1	1	1	1	1	1	1	1	1	1	1	1	1	1	1	1	1	1	1	1	1	1	1	1	1	1	1	1	1	1	1	1	1	1	1
S1192	71	group_1413	group_287	-	-	HAD family hydrolase	S. capitis and S. epidermidis	1	1	1	1	1	1	1	1	1	1	1	1	1	1	1	1	1	1	1	1	1	1	1	1	1	1	1	1	1	1	1	1	1	1	1	1	1	1	1	1	1	1
S0807	71	group_716	group_29	-	-	4'-phosphopantetheinyl transferase superfamily protein	S. capitis and S. epidermidis	1	1	1	1	1	1	1	1	1	1	1	1	1	1	1	1	1	1	1	1	1	1	1	1	1	1	1	1	1	1	1	1	1	1	1	1	1	1	1	1	1	1
S1152	71	group_1373	group_2904	-	ytsJ	NAD-dependent malic enzyme	S. capitis and S. epidermidis	1	1	1	1	1	1	1	1	1	1	1	1	1	1	1	1	1	1	1	1	1	1	1	1	1	1	1	1	1	1	1	1	1	1	1	1	1	1	1	1	1	1
S0819	71	group_739	group_2939	-	-	putative lipoprotein	S. capitis and S. epidermidis	1	1	1	1	1	1	1	1	1	1	1	1	1	1	1	1	1	1	1	1	1	1	1	1	1	1	1	1	1	1	1	1	1	1	1	1	1	1	1	1	1	1
S1162	71	group_1381	group_2941	-	-	UV damage endonuclease UvsE	S. capitis and S. epidermidis	1	1	1	1	1	1	1	1	1	1	1	1	1	1	1	1	1	1	1	1	1	1	1	1	1	1	1	1	1	1	1	1	1	1	1	1	1	1	1	1	1	1
S1177	71	group_1399	group_3010	-	-	teichoic acid transporter	S. capitis and S. epidermidis	1	1	1	1	1	1	1	1	1	1	1	1	1	1	1	1	1	1	1	1	1	1	1	1	1	1	1	1	1	1	1	1	1	1	1	1	1	1	1	1	1	1
S1421	71	rbsK	group_3020	-	rbsK	ribokinase	S. capitis and S. epidermidis	1	1	1	1	1	1	1	1	1	1	1	1	1	1	1	1	1	1	1	1	1	1	1	1	1	1	1	1	1	1	1	1	1	1	1	1	1	1	1	1	1	1
S1815	71	group_2182	group_3027	-	scrR	LacI family DNA-binding transcriptional regulator	S. capitis and S. epidermidis	1	1	1	1	1	1	1	1	1	1	1	1	1	1	1	1	1	1	1	1	1	1	1	1	1	1	1	1	1	1	1	1	1	1	1	1	1	1	1	1	1	1
S1377	71	group_1699	group_3034	-	-	teichoic acid D-Ala incorporation-associated protein DltX	S. capitis and S. epidermidis	1	1	1	1	1	1	1	1	1	1	1	1	1	1	1	1	1	1	1	1	1	1	1	1	1	1	1	1	1	1	1	1	1	1	1	1	1	1	1	1	1	1
S0944	71	group_258	group_304	-	-	MFS transporter	S. capitis and S. epidermidis	1	1	1	1	1	1	1	1	1	1	1	1	1	1	1	1	1	1	1	1	1	1	1	1	1	1	1	1	1	1	1	1	1	1	1	1	1	1	1	1	1	1
S0806	71	group_220	group_3041	-	lmrP	MFS transporter	S. capitis and S. epidermidis	1	1	1	1	1	1	1	1	1	1	1	1	1	1	1	1	1	1	1	1	1	1	1	1	1	1	1	1	1	1	1	1	1	1	1	1	1	1	1	1	1	1
S1877	71	group_2260	group_3056	-	-	DM13 domain-containing protein	S. capitis and S. epidermidis	1	1	1	1	1	1	1	1	1	1	1	1	1	1	1	1	1	1	1	1	1	1	1	1	1	1	1	1	1	1	1	1	1	1	1	1	1	1	1	1	1	1
S1456	71	group_1781	group_3114	-	-	HAD-IIB family hydrolase	S. capitis and S. epidermidis	1	1	1	1	1	1	1	1	1	1	1	1	1	1	1	1	1	1	1	1	1	1	1	1	1	1	1	1	1	1	1	1	1	1	1	1	1	1	1	1	1	1
S1483	71	group_1805	group_3166	-	-	smooth muscle caldesmon	S. capitis and S. epidermidis	1	1	1	1	1	1	1	1	1	1	1	1	1	1	1	1	1	1	1	1	1	1	1	1	1	1	1	1	1	1	1	1	1	1	1	1	1	1	1	1	1	1
S1216	71	group_1446	group_3182	-	-	hypothetical protein	S. capitis and S. epidermidis	1	1	1	1	1	1	1	1	1	1	1	1	1	1	1	1	1	1	1	1	1	1	1	1	1	1	1	1	1	1	1	1	1	1	1	1	1	1	1	1	1	1
S1487	71	group_1809	group_3183	-	-	alpha/beta hydrolase	S. capitis and S. epidermidis	1	1	1	1	1	1	1	1	1	1	1	1	1	1	1	1	1	1	1	1	1	1	1	1	1	1	1	1	1	1	1	1	1	1	1	1	1	1	1	1	1	1
S1763	71	group_2124	group_319	-	ylbP	N-acetyltransferase	S. capitis and S. epidermidis	1	1	1	1	1	1	1	1	1	1	1	1	1	1	1	1	1	1	1	1	1	1	1	1	1	1	1	1	1	1	1	1	1	1	1	1	1	1	1	1	1	1
S0728	71	group_963	group_3194	-	-	VOC family protein	S. capitis and S. epidermidis	1	1	1	1	1	1	1	1	1	1	1	1	1	1	1	1	1	1	1	1	1	1	1	1	1	1	1	1	1	1	1	1	1	1	1	1	1	1	1	1	1	1
S1238	71	rbsD	group_3273	-	rbsD	D-ribose pyranase	S. capitis and S. epidermidis	1	1	1	1	1	1	1	1	1	1	1	1	1	1	1	1	1	1	1	1	1	1	1	1	1	1	1	1	1	1	1	1	1	1	1	1	1	1	1	1	1	1
S1674	71	group_2036	group_3330	-	gyaR	D-glycerate dehydrogenase	S. capitis and S. epidermidis	1	1	1	1	1	1	1	1	1	1	1	1	1	1	1	1	1	1	1	1	1	1	1	1	1	1	1	1	1	1	1	1	1	1	1	1	1	1	1	1	1	1
S1268	71	group_1519	group_3358	-	gpo	glutathione peroxidase	S. capitis and S. epidermidis	1	1	1	1	1	1	1	1	1	1	1	1	1	1	1	1	1	1	1	1	1	1	1	1	1	1	1	1	1	1	1	1	1	1	1	1	1	1	1	1	1	1
S1273	71	group_1527	group_336	-	-	AraC family transcriptional regulator	S. capitis and S. epidermidis	1	1	1	1	1	1	1	1	1	1	1	1	1	1	1	1	1	1	1	1	1	1	1	1	1	1	1	1	1	1	1	1	1	1	1	1	1	1	1	1	1	1
S1499	71	group_1820	group_3365	-	-	hypothetical protein	S. capitis and S. epidermidis	1	1	1	1	1	1	1	1	1	1	1	1	1	1	1	1	1	1	1	1	1	1	1	1	1	1	1	1	1	1	1	1	1	1	1	1	1	1	1	1	1	1
S1857	71	group_2236	group_3406	-	-	hypothetical protein	S. capitis and S. epidermidis	1	1	1	1	1	1	1	1	1	1	1	1	1	1	1	1	1	1	1	1	1	1	1	1	1	1	1	1	1	1	1	1	1	1	1	1	1	1	1	1	1	1
S1687	71	group_2050	group_3425	-	-	hypothetical protein	S. capitis and S. epidermidis	1	1	1	1	1	1	1	1	1	1	1	1	1	1	1	1	1	1	1	1	1	1	1	1	1	1	1	1	1	1	1	1	1	1	1	1	1	1	1	1	1	1
S0835	71	group_743	group_3431	-	-	hypothetical protein	S. capitis and S. epidermidis	1	1	1	1	1	1	1	1	1	1	1	1	1	1	1	1	1	1	1	1	1	1	1	1	1	1	1	1	1	1	1	1	1	1	1	1	1	1	1	1	1	1
S0759	71	group_163	group_3440	-	-	MFS transporter	S. capitis and S. epidermidis	1	1	1	1	1	1	1	1	1	1	1	1	1	1	1	1	1	1	1	1	1	1	1	1	1	1	1	1	1	1	1	1	1	1	1	1	1	1	1	1	1	1
S1779	71	group_2140	group_3450	-	-	hypothetical protein	S. capitis and S. epidermidis	1	1	1	1	1	1	1	1	1	1	1	1	1	1	1	1	1	1	1	1	1	1	1	1	1	1	1	1	1	1	1	1	1	1	1	1	1	1	1	1	1	1
S1305	71	group_1577	group_3514	-	-	hypothetical protein	S. capitis and S. epidermidis	1	1	1	1	1	1	1	1	1	1	1	1	1	1	1	1	1	1	1	1	1	1	1	1	1	1	1	1	1	1	1	1	1	1	1	1	1	1	1	1	1	1
S1310	71	group_1589	group_3533	-	-	hypothetical protein	S. capitis and S. epidermidis	1	1	1	1	1	1	1	1	1	1	1	1	1	1	1	1	1	1	1	1	1	1	1	1	1	1	1	1	1	1	1	1	1	1	1	1	1	1	1	1	1	1
S0722	71	group_1152	group_3551	-	-	hypothetical protein	S. capitis and S. epidermidis	1	1	1	1	1	1	1	1	1	1	1	1	1	1	1	1	1	1	1	1	1	1	1	1	1	1	1	1	1	1	1	1	1	1	1	1	1	1	1	1	1	1
S1356	71	group_1662	group_3570	-	nikB1	ABC transporter permease	S. capitis and S. epidermidis	1	1	1	1	1	1	1	1	1	1	1	1	1	1	1	1	1	1	1	1	1	1	1	1	1	1	1	1	1	1	1	1	1	1	1	1	1	1	1	1	1	1
S1628	71	group_1962	group_3583	-	p40	CHAP domain-containing protein	S. capitis and S. epidermidis	1	1	1	1	1	1	1	1	1	1	1	1	1	1	1	1	1	1	1	1	1	1	1	1	1	1	1	1	1	1	1	1	1	1	1	1	1	1	1	1	1	1
S1315	71	group_1605	group_3585	-	-	accessory regulator Y	S. capitis and S. epidermidis	1	1	1	1	1	1	1	1	1	1	1	1	1	1	1	1	1	1	1	1	1	1	1	1	1	1	1	1	1	1	1	1	1	1	1	1	1	1	1	1	1	1
S0748	71	group_522	group_3611	-	-	lysozyme	S. capitis and S. epidermidis	1	1	1	1	1	1	1	1	1	1	1	1	1	1	1	1	1	1	1	1	1	1	1	1	1	1	1	1	1	1	1	1	1	1	1	1	1	1	1	1	1	1
S1822	71	mdh	group_3614	-	mdh	malate dehydrogenase	S. capitis and S. epidermidis	1	1	1	1	1	1	1	1	1	1	1	1	1	1	1	1	1	1	1	1	1	1	1	1	1	1	1	1	1	1	1	1	1	1	1	1	1	1	1	1	1	1
S1327	71	group_1617	group_3630	-	-	hypothetical protein	S. capitis and S. epidermidis	1	1	1	1	1	1	1	1	1	1	1	1	1	1	1	1	1	1	1	1	1	1	1	1	1	1	1	1	1	1	1	1	1	1	1	1	1	1	1	1	1	1
S1588	71	group_1924	group_367	-	-	hypothetical protein	S. capitis and S. epidermidis	1	1	1	1	1	1	1	1	1	1	1	1	1	1	1	1	1	1	1	1	1	1	1	1	1	1	1	1	1	1	1	1	1	1	1	1	1	1	1	1	1	1
S1330	71	group_1629	group_3726	-	-	YSIRK-type signal peptide-containing protein	S. capitis and S. epidermidis	1	1	1	1	1	1	1	1	1	1	1	1	1	1	1	1	1	1	1	1	1	1	1	1	1	1	1	1	1	1	1	1	1	1	1	1	1	1	1	1	1	1
S0808	71	group_21	group_3731	-	-	YSIRK-type signal peptide-containing protein	S. capitis and S. epidermidis	1	1	1	1	1	1	1	1	1	1	1	1	1	1	1	1	1	1	1	1	1	1	1	1	1	1	1	1	1	1	1	1	1	1	1	1	1	1	1	1	1	1
S1439	71	group_1765	group_3776	-	-	hypothetical protein	S. capitis and S. epidermidis	1	1	1	1	1	1	1	1	1	1	1	1	1	1	1	1	1	1	1	1	1	1	1	1	1	1	1	1	1	1	1	1	1	1	1	1	1	1	1	1	1	1
S1505	71	group_1824	group_3782	-	yxeA	ABC transporter permease	S. capitis and S. epidermidis	1	1	1	1	1	1	1	1	1	1	1	1	1	1	1	1	1	1	1	1	1	1	1	1	1	1	1	1	1	1	1	1	1	1	1	1	1	1	1	1	1	1
S1326	71	group_1613	group_3793	-	-	protein vraC	S. capitis and S. epidermidis	1	1	1	1	1	1	1	1	1	1	1	1	1	1	1	1	1	1	1	1	1	1	1	1	1	1	1	1	1	1	1	1	1	1	1	1	1	1	1	1	1	1
S0850	71	group_1033	group_3798	-	-	hypothetical protein	S. capitis and S. epidermidis	1	1	1	1	1	1	1	1	1	1	1	1	1	1	1	1	1	1	1	1	1	1	1	1	1	1	1	1	1	1	1	1	1	1	1	1	1	1	1	1	1	1
S1361	71	group_1673	group_3800	-	dppA	ABC transporter substrate-binding protein	S. capitis and S. epidermidis	1	1	1	1	1	1	1	1	1	1	1	1	1	1	1	1	1	1	1	1	1	1	1	1	1	1	1	1	1	1	1	1	1	1	1	1	1	1	1	1	1	1
S1727	71	group_2084	group_391	-	lolD	ABC transporter ATP-binding protein	S. capitis and S. epidermidis	1	1	1	1	1	1	1	1	1	1	1	1	1	1	1	1	1	1	1	1	1	1	1	1	1	1	1	1	1	1	1	1	1	1	1	1	1	1	1	1	1	1
S0580	71	group_226	group_49	-	dapE2	ArgE/DapE family deacylase	S. capitis and S. epidermidis	1	1	1	1	1	1	1	1	1	1	1	1	1	1	1	1	1	1	1	1	1	1	1	1	1	1	1	1	1	1	1	1	1	1	1	1	1	1	1	1	1	1
S1495	71	group_1816	group_5	-	-	flavin reductase	S. capitis and S. epidermidis	1	1	1	1	1	1	1	1	1	1	1	1	1	1	1	1	1	1	1	1	1	1	1	1	1	1	1	1	1	1	1	1	1	1	1	1	1	1	1	1	1	1
S0579	71	group_880	group_50	-	-	ArgR family transcriptional regulator	S. capitis and S. epidermidis	1	1	1	1	1	1	1	1	1	1	1	1	1	1	1	1	1	1	1	1	1	1	1	1	1	1	1	1	1	1	1	1	1	1	1	1	1	1	1	1	1	1
S1322	71	nrdD_2~~~nrdD_1~~~nrdD	group_502	-	nrdD	anaerobic ribonucleoside-triphosphate reductase	S. capitis and S. epidermidis	1	1	1	1	1	1	1	1	1	1	1	1	1	1	1	1	1	1	1	1	1	1	1	1	1	1	1	1	1	1	1	1	1	1	1	1	1	1	1	1	1	1
S1433	71	group_1760	group_528	-	-	cell surface protein	S. capitis and S. epidermidis	1	1	1	1	1	1	1	1	1	1	1	1	1	1	1	1	1	1	1	1	1	1	1	1	1	1	1	1	1	1	1	1	1	1	1	1	1	1	1	1	1	1
S1355	71	group_1661	group_57	-	oppD	ABC transporter ATP-binding protein	S. capitis and S. epidermidis	1	1	1	1	1	1	1	1	1	1	1	1	1	1	1	1	1	1	1	1	1	1	1	1	1	1	1	1	1	1	1	1	1	1	1	1	1	1	1	1	1	1
S1671	71	group_2029	group_58	-	-	ATP-binding cassette domain-containing protein	S. capitis and S. epidermidis	1	1	1	1	1	1	1	1	1	1	1	1	1	1	1	1	1	1	1	1	1	1	1	1	1	1	1	1	1	1	1	1	1	1	1	1	1	1	1	1	1	1
S1735	71	group_2093	group_60	-	-	hypothetical protein	S. capitis and S. epidermidis	1	1	1	1	1	1	1	1	1	1	1	1	1	1	1	1	1	1	1	1	1	1	1	1	1	1	1	1	1	1	1	1	1	1	1	1	1	1	1	1	1	1
S1781	71	group_2147	group_94	-	-	hypothetical protein	S. capitis and S. epidermidis	1	1	1	1	1	1	1	1	1	1	1	1	1	1	1	1	1	1	1	1	1	1	1	1	1	1	1	1	1	1	1	1	1	1	1	1	1	1	1	1	1	1
S0848	71	murQ	murQ	-	murQ	N-acetylmuramic acid 6-phosphate etherase	S. capitis and S. epidermidis	1	1	1	1	1	1	1	1	1	1	1	1	1	1	1	1	1	1	1	1	1	1	1	1	1	1	1	1	1	1	1	1	1	1	1	1	1	1	1	1	1	1
S0515	71	rbsU	rbsU	-	rbsU	ribose transporter RbsU	S. capitis and S. epidermidis	1	1	1	1	1	1	1	1	1	1	1	1	1	1	1	1	1	1	1	1	1	1	1	1	1	1	1	1	1	1	1	1	1	1	1	1	1	1	1	1	1	1
S1450	70	graF	graF	-	-	glycopeptide resistance-associated protein GraF	S. capitis and S. epidermidis	1	1	1	1	1	1	1	1	1	1	1	1	1	1	1	1	1	1	1	1	1	1	1	1	1	1	1	1	1	1	1	1	1	1	1	1	1	1	1	1	1	1
S0215	70	group_1205	group_3309	-	-	hypothetical protein	S. capitis and S. epidermidis	1	1	1	1	1	1	1	1	1	1	1	1	1	1	1	1	1	1	1	1	1	1	1	1	1	1	1	1	1	1	1	1	1	1	1	1	1	1	1	1	1	1
S1257	70	group_1507	group_3314	-	-	Mid2-like cell wall stress sensor domain protein	S. capitis and S. epidermidis	1	1	1	1	1	1	1	1	1	1	1	1	1	1	1	1	1	1	1	1	1	1	1	1	1	1	1	1	1	1	1	1	1	1	1	1	1	1	1	1	1	1
S1631	70	group_1966	group_3586	-	-	hypothetical protein	S. capitis and S. epidermidis	1	1	1	1	1	1	1	1	1	1	1	1	1	1	1	1	1	1	1	1	1	1	1	1	1	1	1	1	1	1	1	1	0	1	1	1	1	1	1	1	1	1
S0726	107	group_473	-	group_2436	-	serine protease	S. capitis and S. hominis	1	1	1	1	1	1	1	1	1	1	1	1	1	1	1	1	1	1	1	1	1	1	1	1	1	1	1	1	0	1	1	1	1	1	0	0	1	1	1	0	1	1
S1816	105	group_2183	-	group_3408	agrB	accessory gene regulator AgrB	S. capitis and S. hominis	1	1	1	1	1	1	1	1	1	1	1	1	1	1	1	1	1	1	1	1	1	1	0	0	0	1	0	1	0	0	1	1	1	0	1	0	1	1	1	0	0	1
S1747	105	group_2105	-	group_724	-	cyclic lactone autoinducer peptide	S. capitis and S. hominis	1	1	1	1	1	1	1	1	1	1	1	1	1	1	1	1	1	1	1	1	1	1	0	0	0	1	0	1	0	0	1	1	1	0	1	0	1	1	1	0	0	1
S0491	103	group_541	-	group_1034	-	CPBP family intramembrane metalloprotease	S. capitis and S. hominis	1	1	1	1	1	1	1	1	1	1	1	1	1	1	1	1	1	1	1	1	1	1	0	1	1	0	0	0	1	0	1	1	0	1	0	1	0	1	1	1	0	1
S1309	92	group_1586	-	group_3581	-	YxeA family protein	S. capitis and S. hominis	1	1	1	1	1	1	1	1	1	1	0	1	1	1	1	1	1	1	1	1	1	1	1	0	0	0	1	0	1	0	0	0	1	0	0	0	0	0	1	1	0	1
S1375	89	fdhF_2~~~fdhF_1~~~fdhF	-	fdhF	-	formate dehydrogenase subunit alpha;hypothetical protein	S. capitis and S. hominis	1	1	1	1	1	1	1	1	1	1	1	1	1	1	1	1	1	1	1	1	1	1	0	0	0	0	0	0	1	0	0	0	0	1	0	1	0	0	0	1	0	0
S0855	89	group_867	-	group_3702	-	hypothetical protein	S. capitis and S. hominis	1	1	1	1	1	1	1	1	1	1	1	1	1	1	1	1	1	1	1	1	1	1	0	0	0	0	0	0	1	0	0	0	0	1	0	1	0	0	0	1	0	0
S2537	88	pbp4_2	-	pbp4~~~pbp4_1~~~pbp4_2	-	penicillin-binding protein PBP4	S. capitis and S. hominis	1	1	1	1	1	1	1	1	1	1	1	1	1	1	1	1	1	1	1	1	1	1	1	1	0	0	1	0	0	0	0	0	0	0	0	0	0	0	1	0	1	1
S1176	78	group_1397	-	group_335	-	TetR/AcrR family transcriptional regulator	S. capitis and S. hominis	1	1	1	1	1	1	1	1	1	1	1	1	1	1	1	1	1	1	1	1	1	1	0	0	0	0	0	0	0	0	0	0	1	0	0	0	0	0	0	0	0	0
S2956	77	efeB_2~~~efeB_1~~~efeB	-	efeB~~~efeB_1~~~efeB_2	ywbN	iron uptake transporter deferrochelatase/peroxidase subunit	S. capitis and S. hominis	1	1	1	1	1	1	1	1	1	1	1	1	1	1	1	1	1	1	1	1	1	1	0	0	0	0	0	0	0	0	0	0	0	0	0	0	0	0	0	0	0	0
S2961	77	group_935	-	group_108	-	transglycosylase	S. capitis and S. hominis	1	1	1	1	1	1	1	1	1	1	1	1	1	1	1	1	1	1	1	1	1	1	0	0	0	0	0	0	0	0	0	0	0	0	0	0	0	0	0	0	0	0
S2962	77	group_1646	-	group_112	-	sugar O-acetyltransferase	S. capitis and S. hominis	1	1	1	1	1	1	1	1	1	1	1	1	1	1	1	1	1	1	1	1	1	1	0	0	0	0	0	0	0	0	0	0	0	0	0	0	0	0	0	0	0	0
S2978	77	group_90	-	group_1195	opuD	BCCT family transporter	S. capitis and S. hominis	1	1	1	1	1	1	1	1	1	1	1	1	1	1	1	1	1	1	1	1	1	1	0	0	0	0	0	0	0	0	0	0	0	0	0	0	0	0	0	0	0	0
S2963	77	group_492	-	group_176	-	ABC transporter substrate-binding protein	S. capitis and S. hominis	1	1	1	1	1	1	1	1	1	1	1	1	1	1	1	1	1	1	1	1	1	1	0	0	0	0	0	0	0	0	0	0	0	0	0	0	0	0	0	0	0	0
S2959	77	group_1819	-	group_20	ycdO	EfeM/EfeO family lipoprotein	S. capitis and S. hominis	1	1	1	1	1	1	1	1	1	1	1	1	1	1	1	1	1	1	1	1	1	1	0	0	0	0	0	0	0	0	0	0	0	0	0	0	0	0	0	0	0	0
S2947	77	group_1265	-	group_2155	-	hypothetical protein	S. capitis and S. hominis	1	1	1	1	1	1	1	1	1	1	1	1	1	1	1	1	1	1	1	1	1	1	0	0	0	0	0	0	0	0	0	0	0	0	0	0	0	0	0	0	0	0
S2945	77	group_1504	-	group_2196	-	hypothetical protein	S. capitis and S. hominis	1	1	1	1	1	1	1	1	1	1	1	1	1	1	1	1	1	1	1	1	1	1	0	0	0	0	0	0	0	0	0	0	0	0	0	0	0	0	0	0	0	0
S2948	77	group_749	-	group_3238	-	TetR/AcrR family transcriptional regulator	S. capitis and S. hominis	1	1	1	1	1	1	1	1	1	1	1	1	1	1	1	1	1	1	1	1	1	1	0	0	0	0	0	0	0	0	0	0	0	0	0	0	0	0	0	0	0	0
S2950	77	group_1569	-	group_3492	ywqN	flavodoxin family protein	S. capitis and S. hominis	1	1	1	1	1	1	1	1	1	1	1	1	1	1	1	1	1	1	1	1	1	1	0	0	0	0	0	0	0	0	0	0	0	0	0	0	0	0	0	0	0	0
S2951	77	group_2192	-	group_3557	XK27_02070	nitroreductase family protein	S. capitis and S. hominis	1	1	1	1	1	1	1	1	1	1	1	1	1	1	1	1	1	1	1	1	1	1	0	0	0	0	0	0	0	0	0	0	0	0	0	0	0	0	0	0	0	0
S2965	77	group_1658	-	group_362	ypgR	hypothetical protein	S. capitis and S. hominis	1	1	1	1	1	1	1	1	1	1	1	1	1	1	1	1	1	1	1	1	1	1	0	0	0	0	0	0	0	0	0	0	0	0	0	0	0	0	0	0	0	0
S2964	77	group_399	-	group_367	thyA	thymidylate synthase	S. capitis and S. hominis	1	1	1	1	1	1	1	1	1	1	1	1	1	1	1	1	1	1	1	1	1	1	0	0	0	0	0	0	0	0	0	0	0	0	0	0	0	0	0	0	0	0
S2952	77	group_1378	-	group_3717	-	tyrosine-type recombinase/integrase	S. capitis and S. hominis	1	1	1	1	1	1	1	1	1	1	1	1	1	1	1	1	1	1	1	1	1	1	0	0	0	0	0	0	0	0	0	0	0	0	0	0	0	0	0	0	0	0
S2953	77	group_1943	-	group_3729	-	metallophosphoesterase	S. capitis and S. hominis	1	1	1	1	1	1	1	1	1	1	1	1	1	1	1	1	1	1	1	1	1	1	0	0	0	0	0	0	0	0	0	0	0	0	0	0	0	0	0	0	0	0
S2955	77	group_1457	-	group_3757	ypzJ	zinc ribbon domain-containing protein	S. capitis and S. hominis	1	1	1	1	1	1	1	1	1	1	1	1	1	1	1	1	1	1	1	1	1	1	0	0	0	0	0	0	0	0	0	0	0	0	0	0	0	0	0	0	0	0
S2946	77	group_1043	-	group_459	-	helix-turn-helix transcriptional regulator	S. capitis and S. hominis	1	1	1	1	1	1	1	1	1	1	1	1	1	1	1	1	1	1	1	1	1	1	0	0	0	0	0	0	0	0	0	0	0	0	0	0	0	0	0	0	0	0
S2966	77	group_1510	-	group_549	-	LysR family transcriptional regulator	S. capitis and S. hominis	1	1	1	1	1	1	1	1	1	1	1	1	1	1	1	1	1	1	1	1	1	1	0	0	0	0	0	0	0	0	0	0	0	0	0	0	0	0	0	0	0	0
S2967	77	tatA	-	group_654	tatA	twin-arginine translocase TatA/TatE family subunit	S. capitis and S. hominis	1	1	1	1	1	1	1	1	1	1	1	1	1	1	1	1	1	1	1	1	1	1	0	0	0	0	0	0	0	0	0	0	0	0	0	0	0	0	0	0	0	0
S2968	77	group_1642	-	group_655	ywbL	FTR1 family protein	S. capitis and S. hominis	1	1	1	1	1	1	1	1	1	1	1	1	1	1	1	1	1	1	1	1	1	1	0	0	0	0	0	0	0	0	0	0	0	0	0	0	0	0	0	0	0	0
S2979	77	group_2069	-	group_672	yhfE	M42 family metallopeptidase	S. capitis and S. hominis	1	1	1	1	1	1	1	1	1	1	1	1	1	1	1	1	1	1	1	1	1	1	0	0	0	0	0	0	0	0	0	0	0	0	0	0	0	0	0	0	0	0
S2958	77	group_1786	-	group_8	yfjF	YnfA family protein	S. capitis and S. hominis	1	1	1	1	1	1	1	1	1	1	1	1	1	1	1	1	1	1	1	1	1	1	0	0	0	0	0	0	0	0	0	0	0	0	0	0	0	0	0	0	0	0
S2969	77	group_1434	-	group_802	hsp1	Hsp20/alpha crystallin family protein	S. capitis and S. hominis	1	1	1	1	1	1	1	1	1	1	1	1	1	1	1	1	1	1	1	1	1	1	0	0	0	0	0	0	0	0	0	0	0	0	0	0	0	0	0	0	0	0
S2970	77	group_1563	-	group_822	-	polysaccharide deacetylase family protein	S. capitis and S. hominis	1	1	1	1	1	1	1	1	1	1	1	1	1	1	1	1	1	1	1	1	1	1	0	0	0	0	0	0	0	0	0	0	0	0	0	0	0	0	0	0	0	0
S2960	77	group_1278	-	group_89	-	hypothetical protein	S. capitis and S. hominis	1	1	1	1	1	1	1	1	1	1	1	1	1	1	1	1	1	1	1	1	1	1	0	0	0	0	0	0	0	0	0	0	0	0	0	0	0	0	0	0	0	0
S2944	77	group_135	-	group_942	-	multidrug efflux MFS transporter	S. capitis and S. hominis	1	1	1	1	1	1	1	1	1	1	1	1	1	1	1	1	1	1	1	1	1	1	0	0	0	0	0	0	0	0	0	0	0	0	0	0	0	0	0	0	0	0
S2974	77	group_568	-	group_948	sceB	CHAP domain-containing protein	S. capitis and S. hominis	1	1	1	1	1	1	1	1	1	1	1	1	1	1	1	1	1	1	1	1	1	1	0	0	0	0	0	0	0	0	0	0	0	0	0	0	0	0	0	0	0	0
S2975	77	isaB_2~~~isaB_1	-	isaB_3~~~isaB_2~~~isaB_1	isaB	Immunodominant staphylococcal antigen B	S. capitis and S. hominis	1	1	1	1	1	1	1	1	1	1	1	1	1	1	1	1	1	1	1	1	1	1	0	0	0	0	0	0	0	0	0	0	0	0	0	0	0	0	0	0	0	0
S2949	77	tatC	-	tatC	tatC	twin-arginine translocase subunit TatC	S. capitis and S. hominis	1	1	1	1	1	1	1	1	1	1	1	1	1	1	1	1	1	1	1	1	1	1	0	0	0	0	0	0	0	0	0	0	0	0	0	0	0	0	0	0	0	0
S2971	76	group_26	-	group_867	nhaP2	cation:proton antiporter	S. capitis and S. hominis	1	1	1	1	1	1	1	1	1	1	1	1	1	1	1	1	1	1	1	1	1	1	0	0	0	0	0	0	0	0	0	0	0	0	0	0	0	0	0	0	0	0
S2976	75	group_973	-	group_965	-	VOC family protein	S. capitis and S. hominis	1	1	1	1	1	1	1	1	1	1	1	1	1	1	1	1	1	1	1	1	1	1	0	0	0	0	0	0	0	0	0	0	0	0	0	0	0	0	0	0	0	0
S1946	93	-	group_3207	-	oppA	peptide ABC transporter substrate-binding protein	S. epidermidis	0	0	1	1	0	1	1	1	0	0	0	0	1	0	1	0	0	1	1	0	0	1	1	1	1	1	1	1	1	1	1	1	1	1	1	1	1	1	1	1	1	1
S2459	86	-	group_3463	-	-	transcriptional regulator;hypothetical protein	S. epidermidis	0	0	0	0	0	0	0	0	0	0	0	0	0	0	0	0	0	0	0	0	0	0	1	1	1	1	1	1	1	1	1	1	1	1	1	1	1	1	1	1	1	1
S2463	84	-	group_3734	-	opuD_3	glycine/betaine ABC transporter permease	S. epidermidis	0	0	0	0	0	0	0	0	0	0	0	0	0	0	0	0	0	0	0	0	0	0	1	1	1	1	1	1	1	1	1	1	1	1	1	1	1	1	1	1	1	1
S2451	81	-	group_3040	-	-	ABC transporter substrate-binding protein	S. epidermidis	0	0	0	0	0	0	0	0	0	0	0	0	0	0	0	0	0	0	0	0	0	0	1	1	1	1	1	1	1	1	1	1	1	1	1	1	1	1	1	1	1	1
S2010	78	-	group_3791	-	-	MepB protein	S. epidermidis	1	1	1	1	1	1	1	1	0	0	1	1	1	1	1	1	1	1	1	1	1	1	1	1	1	1	1	1	1	1	1	1	1	1	1	1	1	1	1	1	1	1
S1911	74	-	group_222	-	fosB	metallothiol transferase fosB	S. epidermidis	1	1	1	1	1	1	1	1	0	0	1	1	1	1	1	1	1	1	1	1	1	1	1	1	1	1	1	1	1	1	1	1	1	1	1	1	1	1	1	1	1	1
S1993	74	-	group_3090	-	-	hypothetical protein	S. epidermidis	0	0	1	1	0	1	1	1	1	0	0	0	1	0	1	0	0	1	1	0	0	1	1	1	1	1	1	1	1	1	1	1	1	1	1	1	1	1	1	1	1	1
S2440	68	-	group_1048	-	-	quinolone resistance protein	S. epidermidis	0	0	0	0	0	0	0	0	0	0	0	0	0	0	0	0	0	0	0	0	0	0	1	1	1	1	1	1	1	1	1	1	1	1	1	1	1	1	1	1	1	1
S2443	68	-	group_2108	-	apbE	thiamine biosynthesis protein ApbE	S. epidermidis	0	0	0	0	0	0	0	0	0	0	0	0	0	0	0	0	0	0	0	0	0	0	1	1	1	1	1	1	1	1	1	1	1	1	1	1	1	1	1	1	1	1
S2447	68	-	group_2651	-	-	NADH-dependent flavin oxidoreductase	S. epidermidis	0	0	0	0	0	0	0	0	0	0	0	0	0	0	0	0	0	0	0	0	0	0	1	1	1	1	1	1	1	1	1	1	1	1	1	1	1	1	1	1	1	1
S2133	67	-	group_2139	-	-	beta-class phenol-soluble modulin	S. epidermidis	1	1	0	0	1	0	0	0	1	0	1	1	0	1	0	1	1	1	1	1	1	0	1	1	1	1	1	1	1	1	1	1	1	1	1	1	1	1	1	1	1	1
S2004	65	-	cntM_1~~~cntM_2~~~cntM	-	-	staphylopine biosynthesis dehydrogenase	S. epidermidis	1	1	0	0	1	0	0	1	1	1	1	1	1	1	0	1	1	1	1	1	1	0	1	1	1	1	1	1	1	1	1	1	1	1	1	1	1	1	1	1	1	1
S1999	65	-	group_1292	-	-	peptide ABC transporter permease	S. epidermidis	1	1	0	0	1	0	0	1	1	1	1	1	1	1	0	1	1	1	1	1	1	0	1	1	1	1	1	1	1	1	1	1	1	1	1	1	1	1	1	1	1	1
S2464	65	-	group_21	-	-	TcaA protein	S. epidermidis	0	0	0	0	0	0	0	0	0	0	0	0	0	0	0	0	0	0	0	0	0	0	1	1	1	1	1	1	1	1	1	1	1	1	1	1	1	1	1	1	1	1
S2038	65	-	group_2245	-	nikA	nickel ABC transporter substrate-binding protein	S. epidermidis	1	1	0	0	1	0	0	1	1	1	1	1	1	1	0	1	1	1	1	1	1	0	1	1	1	1	1	1	1	1	1	1	1	1	1	1	1	1	1	1	1	1
S2003	65	-	group_2749	-	-	diaminopimelate epimerase	S. epidermidis	1	1	0	0	1	0	0	1	1	1	1	1	1	1	0	1	1	1	1	1	1	0	1	1	1	1	1	1	1	1	1	1	1	1	1	1	1	1	1	1	1	1
S1995	65	-	group_2830	-	-	peptide ABC transporter ATP-binding protein	S. epidermidis	1	1	0	0	1	0	0	1	1	1	1	1	1	1	0	1	1	1	1	1	1	0	1	1	1	1	1	1	1	1	1	1	1	1	1	1	1	1	1	1	1	1
S1910	65	-	group_2931	-	-	multidrug MFS transporter	S. epidermidis	1	1	0	0	1	0	0	1	1	1	1	1	1	1	0	1	1	1	1	1	1	0	1	1	1	1	1	1	1	1	1	1	1	1	1	1	1	1	1	1	1	1
S2058	65	-	group_3275	-	-	nickel import ATP-binding protein NikD	S. epidermidis	1	1	0	0	1	0	0	1	1	1	1	1	1	1	0	1	1	1	1	1	1	0	1	1	1	1	1	1	1	1	1	1	1	1	1	1	1	1	1	1	1	1
S2461	65	-	group_3539	-	yebC	zinc-ribbon domain-containing protein	S. epidermidis	0	0	0	0	0	0	0	0	0	0	0	0	0	0	0	0	0	0	0	0	0	0	1	1	1	1	1	1	1	1	1	1	1	1	1	1	1	1	1	1	1	1
S1909	65	-	group_3757	-	-	nickel ABC transporter permease subunit NikB	S. epidermidis	1	1	0	0	1	0	0	1	1	1	1	1	1	1	0	1	1	1	1	1	1	0	1	1	1	1	1	1	1	1	1	1	1	1	1	1	1	1	1	1	1	1
S1908	65	-	group_61	-	-	rRNA methyltransferase	S. epidermidis	1	1	0	0	1	0	0	1	1	1	1	1	1	1	0	1	1	1	1	1	1	0	1	1	1	1	1	1	1	1	1	1	1	1	1	1	1	1	1	1	1	1
S2452	63	-	adhP	-	adhP	alcohol dehydrogenase AdhP	S. epidermidis	0	0	0	0	0	0	0	0	0	0	0	0	0	0	0	0	0	0	0	0	0	0	1	1	1	1	1	1	1	1	1	1	1	1	1	1	1	1	1	1	1	1
S1959	61	-	group_1115	-	ktrB	TrkH family potassium uptake protein	S. epidermidis	0	0	1	1	0	1	1	1	1	0	0	0	1	0	1	0	0	1	1	0	0	1	1	1	1	1	1	1	1	1	1	1	1	1	1	1	1	1	1	1	1	1
S1887	61	-	group_2721	-	saeR	two-component system response regulator	S. epidermidis	1	1	0	0	1	0	0	0	1	1	1	1	0	1	0	1	1	0	0	1	1	0	1	1	1	1	1	1	1	1	1	1	1	1	1	1	1	1	1	1	1	1
S2024	61	-	group_3549	-	-	HlyD family efflux transporter periplasmic adaptor subunit	S. epidermidis	1	1	0	0	1	0	0	0	1	1	1	1	0	1	0	1	1	0	0	1	1	0	1	1	1	1	1	1	1	1	1	1	1	1	1	1	1	1	1	1	1	1
S2039	61	-	group_3785	-	-	YfcC family protein	S. epidermidis	0	0	1	1	0	1	1	1	1	0	0	0	1	0	1	0	0	1	1	0	0	1	1	1	1	1	1	1	1	1	1	1	1	1	1	1	1	1	1	1	1	1
S2446	53	-	group_2521	-	scdA	iron-sulfur cluster repair di-iron protein	S. epidermidis	0	0	0	0	0	0	0	0	0	0	0	0	0	0	0	0	0	0	0	0	0	0	1	1	1	1	1	1	1	1	1	1	1	1	1	1	1	1	1	1	1	1
S2469	52	-	group_187	-	-	glyoxalase	S. epidermidis	0	0	0	0	0	0	0	0	0	0	0	0	0	0	0	0	0	0	0	0	0	0	1	1	1	1	1	1	1	1	1	1	1	1	1	1	1	1	1	1	1	1
S2453	52	-	group_3140	-	-	hypothetical protein	S. epidermidis	0	0	0	0	0	0	0	0	0	0	0	0	0	0	0	0	0	0	0	0	0	0	1	1	1	1	1	1	1	1	1	1	1	1	1	1	1	1	1	1	1	1
S2174	52	-	group_3280	-	yveB	phosphatase PAP2 family protein	S. epidermidis	0	0	0	1	0	0	1	0	0	0	0	0	0	0	0	0	0	0	1	0	0	0	1	1	1	1	1	1	1	1	1	1	1	1	1	1	1	1	1	1	1	1
S2471	51	-	group_1828	-	-	hypothetical protein	S. epidermidis	0	0	0	0	0	0	0	0	0	0	0	0	0	0	0	0	0	0	0	0	0	0	1	1	1	1	1	1	1	1	1	1	1	1	1	1	1	1	1	1	1	1
S2252	51	-	group_3723	-	XK27_05700	ABC transporter permease	S. epidermidis	0	0	0	0	0	0	0	0	1	1	0	0	0	0	0	0	0	0	0	0	0	0	1	1	1	1	1	1	1	1	1	1	1	1	1	1	1	1	1	1	1	1
Se0452	49	-	ebpS	-	ebpS	elastin-binding protein EbpS;hypothetical protein;peptigoglycan-binding protein LysM	S. epidermidis	0	0	0	0	0	0	0	0	0	0	0	0	0	0	0	0	0	0	0	0	0	0	1	1	1	1	1	1	1	1	1	1	1	1	1	1	1	1	1	1	1	1
Se0863	49	-	group_103	-	-	hypothetical protein	S. epidermidis	0	0	0	0	0	0	0	0	0	0	0	0	0	0	0	0	0	0	0	0	0	0	1	1	1	1	1	1	1	1	1	1	1	1	1	1	1	1	1	1	1	1
Se0881	49	-	group_1070	-	glpT	glycerol-3-phosphate transporter	S. epidermidis	0	0	0	0	0	0	0	0	0	0	0	0	0	0	0	0	0	0	0	0	0	0	1	1	1	1	1	1	1	1	1	1	1	1	1	1	1	1	1	1	1	1
Se1156	49	-	group_1453	-	-	hypothetical protein	S. epidermidis	0	0	0	0	0	0	0	0	0	0	0	0	0	0	0	0	0	0	0	0	0	0	1	1	1	1	1	1	1	1	1	1	1	1	1	1	1	1	1	1	1	1
Se0958	49	-	group_1464	-	tarJ	ribitol-5-phosphate dehydrogenase	S. epidermidis	0	0	0	0	0	0	0	0	0	0	0	0	0	0	0	0	0	0	0	0	0	0	1	1	1	1	1	1	1	1	1	1	1	1	1	1	1	1	1	1	1	1
Se0538	49	-	group_165	-	adh	bifunctional acetaldehyde-CoA/alcohol dehydrogenase	S. epidermidis	0	0	0	0	0	0	0	0	0	0	0	0	0	0	0	0	0	0	0	0	0	0	1	1	1	1	1	1	1	1	1	1	1	1	1	1	1	1	1	1	1	1
Se1107	49	-	group_1703	-	argB	acetylglutamate kinase	S. epidermidis	0	0	0	0	0	0	0	0	0	0	0	0	0	0	0	0	0	0	0	0	0	0	1	1	1	1	1	1	1	1	1	1	1	1	1	1	1	1	1	1	1	1
Se0848	49	-	group_175	-	-	ferrous iron transporter B;transporter	S. epidermidis	0	0	0	0	0	0	0	0	0	0	0	0	0	0	0	0	0	0	0	0	0	0	1	1	1	1	1	1	1	1	1	1	1	1	1	1	1	1	1	1	1	1
Se1542	49	-	group_182	-	argD	acetylornithine transaminase	S. epidermidis	0	0	0	0	0	0	0	0	0	0	0	0	0	0	0	0	0	0	0	0	0	0	1	1	1	1	1	1	1	1	1	1	1	1	1	1	1	1	1	1	1	1
Se0053	49	-	group_1907	-	hisF	imidazole glycerol phosphate synthase cyclase subunit	S. epidermidis	0	0	0	0	0	0	0	0	0	0	0	0	0	0	0	0	0	0	0	0	0	0	1	1	1	1	1	1	1	1	1	1	1	1	1	1	1	1	1	1	1	1
Se0449	49	-	group_196	-	-	hypothetical protein	S. epidermidis	0	0	0	0	0	0	0	0	0	0	0	0	0	0	0	0	0	0	0	0	0	0	1	1	1	1	1	1	1	1	1	1	1	1	1	1	1	1	1	1	1	1
Se1378	49	-	group_2070	-	pflA	pyruvate formate lyase-activating protein	S. epidermidis	0	0	0	0	0	0	0	0	0	0	0	0	0	0	0	0	0	0	0	0	0	0	1	1	1	1	1	1	1	1	1	1	1	1	1	1	1	1	1	1	1	1
Se0334	49	-	group_210	-	-	pyridine nucleotide-disulfide oxidoreductase	S. epidermidis	0	0	0	0	0	0	0	0	0	0	0	0	0	0	0	0	0	0	0	0	0	0	1	1	1	1	1	1	1	1	1	1	1	1	1	1	1	1	1	1	1	1
Se0728	49	-	group_2160	-	-	hypothetical protein	S. epidermidis	0	0	0	0	0	0	0	0	0	0	0	0	0	0	0	0	0	0	0	0	0	0	1	1	1	1	1	1	1	1	1	1	1	1	1	1	1	1	1	1	1	1
Se1376	49	-	group_2471	-	-	hypothetical protein	S. epidermidis	0	0	0	0	0	0	0	0	0	0	0	0	0	0	0	0	0	0	0	0	0	0	1	1	1	1	1	1	1	1	1	1	1	1	1	1	1	1	1	1	1	1
Se0378	49	-	group_2478	-	hisA	1-(5-phosphoribosyl)-5-((5- phosphoribosylamino)methylideneamino)imidazole-4- carboxamide isomerase	S. epidermidis	0	0	0	0	0	0	0	0	0	0	0	0	0	0	0	0	0	0	0	0	0	0	1	1	1	1	1	1	1	1	1	1	1	1	1	1	1	1	1	1	1	1
Se1011	49	-	group_2479	-	hisB	imidazoleglycerol-phosphate dehydratase	S. epidermidis	0	0	0	0	0	0	0	0	0	0	0	0	0	0	0	0	0	0	0	0	0	0	1	1	1	1	1	1	1	1	1	1	1	1	1	1	1	1	1	1	1	1
Se0181	49	-	group_265	-	cadD	cadmium transporter	S. epidermidis	0	0	0	0	0	0	0	0	0	0	0	0	0	0	0	0	0	0	0	0	0	0	1	1	1	1	1	1	1	1	1	1	1	1	1	1	1	1	1	1	1	1
Se0211	49	-	group_2679	-	-	hypothetical protein	S. epidermidis	0	0	0	0	0	0	0	0	0	0	0	0	0	0	0	0	0	0	0	0	0	0	1	1	1	1	1	1	1	1	1	1	1	1	1	1	1	1	1	1	1	1
Se0731	49	-	group_2690	-	-	multidrug ABC transporter ATP-binding protein	S. epidermidis	0	0	0	0	0	0	0	0	0	0	0	0	0	0	0	0	0	0	0	0	0	0	1	1	1	1	1	1	1	1	1	1	1	1	1	1	1	1	1	1	1	1
Se1667	49	-	group_2756	-	dapE	succinyl-diaminopimelate desuccinylase	S. epidermidis	0	0	0	0	0	0	0	0	0	0	0	0	0	0	0	0	0	0	0	0	0	0	1	1	1	1	1	1	1	1	1	1	1	1	1	1	1	1	1	1	1	1
Se0364	49	-	group_2815	-	tarL	CDP-glycerol--poly(glycerophosphate) glycerophosphotransferase	S. epidermidis	0	0	0	0	0	0	0	0	0	0	0	0	0	0	0	0	0	0	0	0	0	0	1	1	1	1	1	1	1	1	1	1	1	1	1	1	1	1	1	1	1	1
Se0699	49	-	group_285	-	ydeH	hypothetical protein	S. epidermidis	0	0	0	0	0	0	0	0	0	0	0	0	0	0	0	0	0	0	0	0	0	0	1	1	1	1	1	1	1	1	1	1	1	1	1	1	1	1	1	1	1	1
Se0472	49	-	group_296	-	argJ	N-acetylglutamate synthase	S. epidermidis	0	0	0	0	0	0	0	0	0	0	0	0	0	0	0	0	0	0	0	0	0	0	1	1	1	1	1	1	1	1	1	1	1	1	1	1	1	1	1	1	1	1
Se0853	49	-	group_298	-	pflB	formate acetyltransferase	S. epidermidis	0	0	0	0	0	0	0	0	0	0	0	0	0	0	0	0	0	0	0	0	0	0	1	1	1	1	1	1	1	1	1	1	1	1	1	1	1	1	1	1	1	1
Se0278	49	-	group_30	-	-	lipase	S. epidermidis	0	0	0	0	0	0	0	0	0	0	0	0	0	0	0	0	0	0	0	0	0	0	1	1	1	1	1	1	1	1	1	1	1	1	1	1	1	1	1	1	1	1
Se0319	49	-	group_3007	-	-	hypothetical protein	S. epidermidis	0	0	0	0	0	0	0	0	0	0	0	0	0	0	0	0	0	0	0	0	0	0	1	1	1	1	1	1	1	1	1	1	1	1	1	1	1	1	1	1	1	1
Se0143	49	-	group_3031	-	-	hypothetical protein	S. epidermidis	0	0	0	0	0	0	0	0	0	0	0	0	0	0	0	0	0	0	0	0	0	0	1	1	1	1	1	1	1	1	1	1	1	1	1	1	1	1	1	1	1	1
Se1064	49	-	group_3093	-	-	hypothetical protein	S. epidermidis	0	0	0	0	0	0	0	0	0	0	0	0	0	0	0	0	0	0	0	0	0	0	1	1	1	1	1	1	1	1	1	1	1	1	1	1	1	1	1	1	1	1
Se0209	49	-	group_3155	-	-	PrsW family glutamic-type intramembrane protease	S. epidermidis	0	0	0	0	0	0	0	0	0	0	0	0	0	0	0	0	0	0	0	0	0	0	1	1	1	1	1	1	1	1	1	1	1	1	1	1	1	1	1	1	1	1
Se0315	49	-	group_3173	-	tarI	2-C-methyl-D-erythritol 4-phosphate cytidylyltransferase	S. epidermidis	0	0	0	0	0	0	0	0	0	0	0	0	0	0	0	0	0	0	0	0	0	0	1	1	1	1	1	1	1	1	1	1	1	1	1	1	1	1	1	1	1	1
Se0766	49	-	group_3197	-	-	IS1182 family transposase ISSep1;transposase;hypothetical protein	S. epidermidis	0	0	0	0	0	0	0	0	0	0	0	0	0	0	0	0	0	0	0	0	0	0	1	1	1	1	1	1	1	1	1	1	1	1	1	1	1	1	1	1	1	1
Se0867	49	-	group_3220	-	lcdH_1	thioesterase	S. epidermidis	0	0	0	0	0	0	0	0	0	0	0	0	0	0	0	0	0	0	0	0	0	0	1	1	1	1	1	1	1	1	1	1	1	1	1	1	1	1	1	1	1	1
Se1509	49	-	group_3223	-	gldA	glycerol dehydrogenase	S. epidermidis	0	0	0	0	0	0	0	0	0	0	0	0	0	0	0	0	0	0	0	0	0	0	1	1	1	1	1	1	1	1	1	1	1	1	1	1	1	1	1	1	1	1
Se0630	49	-	group_3227	-	-	5'-nucleotidase	S. epidermidis	0	0	0	0	0	0	0	0	0	0	0	0	0	0	0	0	0	0	0	0	0	0	1	1	1	1	1	1	1	1	1	1	1	1	1	1	1	1	1	1	1	1
Se0079	49	-	group_3260	-	-	hypothetical protein	S. epidermidis	0	0	0	0	0	0	0	0	0	0	0	0	0	0	0	0	0	0	0	0	0	0	1	1	1	1	1	1	1	1	1	1	1	1	1	1	1	1	1	1	1	1
Se0537	49	-	group_3265	-	-	hypothetical protein	S. epidermidis	0	0	0	0	0	0	0	0	0	0	0	0	0	0	0	0	0	0	0	0	0	0	1	1	1	1	1	1	1	1	1	1	1	1	1	1	1	1	1	1	1	1
Se1621	49	-	group_3341	-	hisI	bifunctional phosphoribosyl-AMP cyclohydrolase/phosphoribosyl-ATP diphosphatase	S. epidermidis	0	0	0	0	0	0	0	0	0	0	0	0	0	0	0	0	0	0	0	0	0	0	1	1	1	1	1	1	1	1	1	1	1	1	1	1	1	1	1	1	1	1
Se1025	49	-	group_3387	-	-	transcriptional regulator	S. epidermidis	0	0	0	0	0	0	0	0	0	0	0	0	0	0	0	0	0	0	0	0	0	0	1	1	1	1	1	1	1	1	1	1	1	1	1	1	1	1	1	1	1	1
Se0795	49	-	group_3398	-	-	tributyrin esterase	S. epidermidis	0	0	0	0	0	0	0	0	0	0	0	0	0	0	0	0	0	0	0	0	0	0	1	1	1	1	1	1	1	1	1	1	1	1	1	1	1	1	1	1	1	1
Se0924	49	-	group_3430	-	-	hypothetical protein	S. epidermidis	0	0	0	0	0	0	0	0	0	0	0	0	0	0	0	0	0	0	0	0	0	0	1	1	1	1	1	1	1	1	1	1	1	1	1	1	1	1	1	1	1	1
Se0520	49	-	group_3449	-	argC	N-acetyl-gamma-glutamyl-phosphate reductase	S. epidermidis	0	0	0	0	0	0	0	0	0	0	0	0	0	0	0	0	0	0	0	0	0	0	1	1	1	1	1	1	1	1	1	1	1	1	1	1	1	1	1	1	1	1
Se0614	49	-	group_3474	-	-	beta-class phenol-soluble modulin	S. epidermidis	0	0	0	0	0	0	0	0	0	0	0	0	0	0	0	0	0	0	0	0	0	0	1	1	1	1	1	1	1	1	1	1	1	1	1	1	1	1	1	1	1	1
Se1319	49	-	group_359	-	-	Ltp family lipoprotein	S. epidermidis	0	0	0	0	0	0	0	0	0	0	0	0	0	0	0	0	0	0	0	0	0	0	1	1	1	1	1	1	1	1	1	1	1	1	1	1	1	1	1	1	1	1
Se0840	49	-	group_3797	-	sspA	glutamyl endopeptidase	S. epidermidis	0	0	0	0	0	0	0	0	0	0	0	0	0	0	0	0	0	0	0	0	0	0	1	1	1	1	1	1	1	1	1	1	1	1	1	1	1	1	1	1	1	1
Se0714	49	-	group_383	-	-	tandem-type lipoprotein;hypothetical protein	S. epidermidis	0	0	0	0	0	0	0	0	0	0	0	0	0	0	0	0	0	0	0	0	0	0	1	1	1	1	1	1	1	1	1	1	1	1	1	1	1	1	1	1	1	1
Se0808	49	-	group_39	-	-	ABC transporter permease	S. epidermidis	0	0	0	0	0	0	0	0	0	0	0	0	0	0	0	0	0	0	0	0	0	0	1	1	1	1	1	1	1	1	1	1	1	1	1	1	1	1	1	1	1	1
Se1315	49	-	group_403	-	-	LPXTG cell wall anchor domain-containing protein;cell surface protein	S. epidermidis	0	0	0	0	0	0	0	0	0	0	0	0	0	0	0	0	0	0	0	0	0	0	1	1	1	1	1	1	1	1	1	1	1	1	1	1	1	1	1	1	1	1
Se0122	49	-	group_434	-	-	GTPase	S. epidermidis	0	0	0	0	0	0	0	0	0	0	0	0	0	0	0	0	0	0	0	0	0	0	1	1	1	1	1	1	1	1	1	1	1	1	1	1	1	1	1	1	1	1
Se0306	49	-	group_531	-	oatA	acetyltransferase	S. epidermidis	0	0	0	0	0	0	0	0	0	0	0	0	0	0	0	0	0	0	0	0	0	0	1	1	1	1	1	1	1	1	1	1	1	1	1	1	1	1	1	1	1	1
Se1371	49	-	hisD_2~~~hisD_1~~~hisD	-	hisD	histidinol dehydrogenase	S. epidermidis	0	0	0	0	0	0	0	0	0	0	0	0	0	0	0	0	0	0	0	0	0	0	1	1	1	1	1	1	1	1	1	1	1	1	1	1	1	1	1	1	1	1
Se0609	49	-	hisG	-	hisG	ATP phosphoribosyltransferase	S. epidermidis	0	0	0	0	0	0	0	0	0	0	0	0	0	0	0	0	0	0	0	0	0	0	1	1	1	1	1	1	1	1	1	1	1	1	1	1	1	1	1	1	1	1
Se0818	49	-	hisH	-	hisH	imidazole glycerol phosphate synthase subunit HisH	S. epidermidis	0	0	0	0	0	0	0	0	0	0	0	0	0	0	0	0	0	0	0	0	0	0	1	1	1	1	1	1	1	1	1	1	1	1	1	1	1	1	1	1	1	1
Se1184	49	-	hisZ~~~hisZ_1	-	hisZ	ATP phosphoribosyltransferase regulatory subunit	S. epidermidis	0	0	0	0	0	0	0	0	0	0	0	0	0	0	0	0	0	0	0	0	0	0	1	1	1	1	1	1	1	1	1	1	1	1	1	1	1	1	1	1	1	1
Se1609	49	-	sdrH	-	sdrH	hypothetical protein;MSCRAMM-like protein SdrH;SdrH family protein	S. epidermidis	0	0	0	0	0	0	0	0	0	0	0	0	0	0	0	0	0	0	0	0	0	0	1	1	1	1	1	1	1	1	1	1	1	1	1	1	1	1	1	1	1	1
Se1413	48	-	bioA	-	bioA	adenosylmethionine-8-amino-7-oxononanoate aminotransferase;8-amino-7-oxononanoate synthase;Adenosylmethionine-8-amino-7-oxononanoate aminotransferase	S. epidermidis	0	0	0	0	0	0	0	0	0	0	0	0	0	0	0	0	0	0	0	0	0	0	1	1	1	1	1	1	1	1	1	1	1	1	1	1	1	1	1	1	1	1
Se1308	48	-	group_2138	-	-	cysteine protease	S. epidermidis	0	0	0	0	0	0	0	0	0	0	0	0	0	0	0	0	0	0	0	0	0	0	1	1	1	1	1	1	1	1	1	1	1	1	1	1	1	1	1	1	1	1
Se0234	48	-	group_3311	-	-	hypothetical protein	S. epidermidis	0	0	0	0	0	0	0	0	0	0	0	0	0	0	0	0	0	0	0	0	0	0	1	1	1	1	1	1	1	1	1	1	1	1	1	1	1	1	1	1	1	1
Se1432	48	-	group_3589	-	bioW	6-carboxyhexanoate--CoA ligase	S. epidermidis	0	0	0	0	0	0	0	0	0	0	0	0	0	0	0	0	0	0	0	0	0	0	1	1	1	1	1	1	1	1	1	1	1	1	1	1	1	1	1	1	1	1
Se0959	48	-	group_411	-	-	staphostatin A	S. epidermidis	0	0	0	0	0	0	0	0	0	0	0	0	0	0	0	0	0	0	0	0	0	0	1	1	1	1	1	1	1	1	1	1	1	1	1	1	1	1	1	1	1	1
Se0483	48	-	group_503	-	arsB	arsenic transporter	S. epidermidis	0	0	0	0	0	0	0	0	0	0	0	0	0	0	0	0	0	0	0	0	0	0	1	1	1	1	1	1	1	1	1	1	1	1	0	1	1	1	1	1	1	1
Se0403	47	-	group_3417	-	-	IS1182 family transposase;transposase;hypothetical protein	S. epidermidis	0	0	0	0	0	0	0	0	0	0	0	0	0	0	0	0	0	0	0	0	0	0	1	1	1	0	1	1	1	1	1	1	1	1	1	1	1	1	1	1	1	1
Se0414	47	-	group_3678	-	-	YSIRK-type signal peptide-containing protein;cell surface protein	S. epidermidis	0	0	0	0	0	0	0	0	0	0	0	0	0	0	0	0	0	0	0	0	0	0	1	1	1	1	1	1	1	1	0	1	1	1	1	1	1	1	1	1	1	1
Se1511	47	-	group_3689	-	bioD	ATP-dependent dethiobiotin synthetase BioD	S. epidermidis	0	0	0	0	0	0	0	0	0	0	0	0	0	0	0	0	0	0	0	0	0	0	1	1	1	1	1	1	1	1	1	1	1	1	1	1	1	1	1	1	1	1
S1888	116	-	group_2115	group_1836	-	hypothetical protein	S. epidermidis and S. hominis	1	1	0	0	1	0	0	0	1	1	1	1	0	1	0	1	1	0	0	1	1	0	1	1	1	1	1	1	1	1	1	1	1	1	1	1	1	1	1	1	1	1
S1998	116	-	group_3234	group_487	-	DMT family transporter	S. epidermidis and S. hominis	1	1	0	0	1	0	0	0	1	1	1	1	0	1	0	1	1	0	0	1	1	0	1	1	1	1	1	1	1	1	1	1	1	1	1	1	1	1	1	1	1	1
S1889	116	-	group_1222	group_496	-	hypothetical protein	S. epidermidis and S. hominis	1	1	0	0	1	0	0	0	1	1	1	1	0	1	0	1	1	0	0	1	1	0	1	1	1	1	1	1	1	1	1	1	1	1	1	1	1	1	1	1	1	1
S1890	114	-	gmpC	gmpC	metQ_3	dipeptide ABC transporter glycylmethionine-binding lipoprotein	S. epidermidis and S. hominis	1	1	0	0	0	0	0	0	0	0	1	1	1	1	0	1	1	0	0	1	1	0	1	1	1	1	1	1	1	1	1	1	1	1	1	1	1	1	1	1	1	1
S1891	114	-	group_2175	group_2938	metI	ABC transporter permease	S. epidermidis and S. hominis	1	1	0	0	0	0	0	0	0	0	1	1	1	1	0	1	1	0	0	1	1	0	1	1	1	1	1	1	1	1	1	1	1	1	1	1	1	1	1	1	1	1
S2023	114	-	group_1469	group_3444	metN1	methionine ABC transporter ATP-binding protein	S. epidermidis and S. hominis	1	1	0	0	0	0	0	0	0	0	1	1	1	1	0	1	1	0	0	1	1	0	1	1	1	1	1	1	1	1	1	1	1	1	1	1	1	1	1	1	1	1
S2014	112	-	group_2723	group_2338	oppB	peptide ABC transporter permease	S. epidermidis and S. hominis	0	0	1	1	0	1	1	1	0	0	0	0	1	0	1	0	0	1	1	0	0	1	1	1	1	1	1	1	1	1	1	1	1	1	1	1	1	1	1	1	1	1
S2001	112	-	group_3774	group_3362	oppC	peptide ABC transporter permease	S. epidermidis and S. hominis	0	0	1	1	0	1	1	1	0	0	0	0	1	0	1	0	0	1	1	0	0	1	1	1	1	1	1	1	1	1	1	1	1	1	1	1	1	1	1	1	1	1
S1947	112	-	group_2154	group_3773	oppF	peptide ABC transporter ATP-binding protein	S. epidermidis and S. hominis	0	0	1	1	0	1	1	1	0	0	0	0	1	0	1	0	0	1	1	0	0	1	1	1	1	1	1	1	1	1	1	1	1	1	1	1	1	1	1	1	1	1
S1948	112	-	group_2722	group_706	oppD	peptide ABC transporter ATP-binding protein	S. epidermidis and S. hominis	0	0	1	1	0	1	1	1	0	0	0	0	1	0	1	0	0	1	1	0	0	1	1	1	1	1	1	1	1	1	1	1	1	1	1	1	1	1	1	1	1	1
S1949	111	-	group_3122	group_3925	-	hypothetical protein	S. epidermidis and S. hominis	0	0	1	1	0	1	1	1	0	0	0	0	1	0	1	0	0	1	1	0	0	1	1	1	1	1	1	1	1	1	1	1	1	1	1	1	1	1	1	1	1	1
S2253	106	-	group_3068	group_888	-	MerR family transcriptional regulator	S. epidermidis and S. hominis	0	0	0	0	0	0	0	0	1	1	0	0	0	0	0	0	0	0	0	0	0	0	1	1	1	1	1	1	1	1	1	1	1	1	1	1	1	1	1	1	1	1
S2335	105	-	group_268	group_1045	gshR1	pyridine nucleotide-disulfide oxidoreductase	S. epidermidis and S. hominis	0	0	0	0	0	0	0	0	0	0	0	0	1	0	0	0	0	0	0	0	0	0	1	1	1	1	1	1	1	1	1	1	1	1	1	1	1	1	1	1	1	1
S2336	105	-	group_102	group_910	-	MarR family transcriptional regulator	S. epidermidis and S. hominis	0	0	0	0	0	0	0	0	0	0	0	0	1	0	0	0	0	0	0	0	0	0	1	1	1	1	1	1	1	1	1	1	1	1	1	1	1	1	1	1	1	1
S2458	104	-	group_3442	group_1222	mycA	oleate hydratase	S. epidermidis and S. hominis	0	0	0	0	0	0	0	0	0	0	0	0	0	0	0	0	0	0	0	0	0	0	1	1	1	1	1	1	1	1	1	1	1	1	1	1	1	1	1	1	1	1
S2457	104	-	group_3344	group_1258	-	monooxygenase	S. epidermidis and S. hominis	0	0	0	0	0	0	0	0	0	0	0	0	0	0	0	0	0	0	0	0	0	0	1	1	1	1	1	1	1	1	1	1	1	1	1	1	1	1	1	1	1	1
S2466	104	-	group_46	group_145	-	hypothetical protein	S. epidermidis and S. hominis	0	0	0	0	0	0	0	0	0	0	0	0	0	0	0	0	0	0	0	0	0	0	1	1	1	1	1	1	1	1	1	1	1	1	1	1	1	1	1	1	1	1
S2462	104	-	group_3649	group_2001	pfoR	transcriptional regulator	S. epidermidis and S. hominis	0	0	0	0	0	0	0	0	0	0	0	0	0	0	0	0	0	0	0	0	0	0	1	1	1	1	1	1	1	1	1	1	1	1	1	1	1	1	1	1	1	1
S2436	104	-	group_1546	group_2227	yclN	iron ABC transporter permease	S. epidermidis and S. hominis	0	0	0	0	0	0	0	0	0	0	0	0	0	0	0	0	0	0	0	0	0	0	1	1	1	1	1	1	1	1	1	1	1	1	1	1	1	1	1	1	1	1
S2450	104	-	group_2727	group_2261	yclO	iron ABC transporter permease	S. epidermidis and S. hominis	0	0	0	0	0	0	0	0	0	0	0	0	0	0	0	0	0	0	0	0	0	0	1	1	1	1	1	1	1	1	1	1	1	1	1	1	1	1	1	1	1	1
S2438	104	-	group_1585	group_2283	acoA	ABC transporter substrate-binding protein	S. epidermidis and S. hominis	0	0	0	0	0	0	0	0	0	0	0	0	0	0	0	0	0	0	0	0	0	0	1	1	1	1	1	1	1	1	1	1	1	1	1	1	1	1	1	1	1	1
S2435	104	-	group_1613	group_2311	-	cation transporter	S. epidermidis and S. hominis	0	0	0	0	0	0	0	0	0	0	0	0	0	0	0	0	0	0	0	0	0	0	1	1	1	1	1	1	1	1	1	1	1	1	1	1	1	1	1	1	1	1
S2444	104	-	group_2131	group_3646	-	FeoB-associated Cys-rich membrane protein	S. epidermidis and S. hominis	0	0	0	0	0	0	0	0	0	0	0	0	0	0	0	0	0	0	0	0	0	0	1	1	1	1	1	1	1	1	1	1	1	1	1	1	1	1	1	1	1	1
S2456	104	-	group_3271	group_3897	-	flavin reductase family protein	S. epidermidis and S. hominis	0	0	0	0	0	0	0	0	0	0	0	0	0	0	0	0	0	0	0	0	0	0	1	1	1	1	1	1	1	1	1	1	1	1	1	1	1	1	1	1	1	1
S2460	104	-	group_3473	group_428	-	peptidase M23;hypothetical protein	S. epidermidis and S. hominis	0	0	0	0	0	0	0	0	0	0	0	0	0	0	0	0	0	0	0	0	0	0	1	1	1	1	1	1	1	1	1	1	1	1	1	1	1	1	1	1	1	1
S2455	104	-	group_3228	group_49	acoB	pyruvate dehydrogenase	S. epidermidis and S. hominis	0	0	0	0	0	0	0	0	0	0	0	0	0	0	0	0	0	0	0	0	0	0	1	1	1	1	1	1	1	1	1	1	1	1	1	1	1	1	1	1	1	1
S2449	104	-	group_2726	group_5	yclP	iron ABC transporter ATP-binding protein	S. epidermidis and S. hominis	0	0	0	0	0	0	0	0	0	0	0	0	0	0	0	0	0	0	0	0	0	0	1	1	1	1	1	1	1	1	1	1	1	1	1	1	1	1	1	1	1	1
S2442	104	-	group_1269	group_562	-	NINE protein	S. epidermidis and S. hominis	0	0	0	0	0	0	0	0	0	0	0	0	0	0	0	0	0	0	0	0	0	0	1	1	1	1	1	1	1	1	1	1	1	1	1	1	1	1	1	1	1	1
S2448	104	-	group_2669	group_709	lytS	histidine kinase	S. epidermidis and S. hominis	0	0	0	0	0	0	0	0	0	0	0	0	0	0	0	0	0	0	0	0	0	0	1	1	1	1	1	1	1	1	1	1	1	1	1	1	1	1	1	1	1	1
S2465	104	-	group_31	group_729	lytT	two-component system response regulator	S. epidermidis and S. hominis	0	0	0	0	0	0	0	0	0	0	0	0	0	0	0	0	0	0	0	0	0	0	1	1	1	1	1	1	1	1	1	1	1	1	1	1	1	1	1	1	1	1
S2454	104	-	group_3191	group_871	acoC	branched-chain alpha-keto acid dehydrogenase subunit E2	S. epidermidis and S. hominis	0	0	0	0	0	0	0	0	0	0	0	0	0	0	0	0	0	0	0	0	0	0	1	1	1	1	1	1	1	1	1	1	1	1	1	1	1	1	1	1	1	1
S2468	104	-	group_1125	group_9	yflK	molybdenum cofactor biosysynthesis protein	S. epidermidis and S. hominis	0	0	0	0	0	0	0	0	0	0	0	0	0	0	0	0	0	0	0	0	0	0	1	1	1	1	1	1	1	1	1	1	1	1	1	1	1	1	1	1	1	1
S2467	104	-	group_55	group_977	yclQ	iron ABC transporter substrate-binding protein	S. epidermidis and S. hominis	0	0	0	0	0	0	0	0	0	0	0	0	0	0	0	0	0	0	0	0	0	0	1	1	1	1	1	1	1	1	1	1	1	1	1	1	1	1	1	1	1	1
S2439	104	-	group_1081	lpdA_3	lpdA	acetoin dehydrogenase	S. epidermidis and S. hominis	0	0	0	0	0	0	0	0	0	0	0	0	0	0	0	0	0	0	0	0	0	0	1	1	1	1	1	1	1	1	1	1	1	1	1	1	1	1	1	1	1	1
S2441	103	-	group_1485	group_2214	-	hypothetical protein	S. epidermidis and S. hominis	0	0	0	0	0	0	0	0	0	0	0	0	0	0	0	0	0	0	0	0	0	0	1	1	1	1	1	1	1	1	1	1	1	1	1	1	1	1	1	1	1	1
S2445	103	-	group_2211	group_3604	butA	diacetyl reductase	S. epidermidis and S. hominis	0	0	0	0	0	0	0	0	0	0	0	0	0	0	0	0	0	0	0	0	0	0	1	1	1	1	1	1	1	1	1	1	1	1	1	1	1	1	1	1	1	1
S2470	103	-	isaB	isaB_3~~~isaB_1~~~isaB_2	-	Immunodominant staphylococcal antigen B	S. epidermidis and S. hominis	0	0	0	0	0	0	0	0	0	0	0	0	0	0	0	0	0	0	0	0	0	0	1	1	1	1	1	1	1	1	1	1	1	1	1	1	1	1	1	1	1	1
S2488	101	-	-	group_885	ykuT	mechanosensitive ion channel family protein	S. epidermidis and S. hominis	0	0	0	0	0	0	0	0	0	0	0	0	0	0	0	0	0	0	0	0	0	0	1	1	1	1	1	1	1	1	1	1	1	1	1	1	1	1	1	1	1	1
S2040	114	-	-	group_129	-	ABC-2 transporter permease	S. hominis	1	1	1	1	1	1	1	1	0	0	1	1	1	1	1	1	1	1	1	1	1	1	1	0	0	0	1	1	1	1	1	1	1	1	1	1	0	0	1	1	1	1
S2017	107	-	-	arsB_2~~~arsB_1~~~arsB_3	arsB	arsenite efflux transporter membrane subunit ArsB	S. hominis	0	0	1	1	0	1	1	1	0	0	0	0	1	0	1	0	0	1	1	0	0	1	1	1	1	1	1	1	0	1	1	1	1	1	1	1	1	1	1	1	1	1
S2104	107	-	-	group_2027	-	hypothetical protein	S. hominis	1	1	0	0	1	0	0	0	0	0	1	1	0	1	0	1	1	0	0	1	1	0	1	1	1	1	1	1	1	1	1	1	1	1	1	1	1	1	1	1	1	1
S1925	97	-	-	group_244	uvrA2	excinuclease ABC subunit UvrA	S. hominis	1	1	0	0	0	0	0	0	0	0	0	1	0	1	0	1	0	0	0	0	1	0	1	1	1	1	1	1	0	1	1	1	1	1	1	1	1	1	0	0	1	0
S2512	97	-	-	group_3960	-	carboxymuconolactone decarboxylase family protein	S. hominis	0	0	0	0	0	0	0	0	0	0	0	0	0	0	0	0	0	0	0	0	0	0	1	0	0	1	1	1	0	1	1	1	1	1	1	1	1	1	1	0	1	1
S2476	87	-	-	group_735	-	MFS transporter	S. hominis	0	0	0	0	0	0	0	0	0	0	0	0	0	0	0	0	0	0	0	0	0	0	1	1	1	0	1	0	0	0	1	1	1	1	1	0	1	1	1	1	1	1
S2972	75	-	-	group_914	XK27_05700	ABC transporter permease	S. hominis	1	1	1	1	1	1	1	1	0	0	1	1	1	1	1	1	1	1	1	1	1	1	0	0	0	0	0	0	0	0	0	0	0	0	0	0	0	0	0	0	0	0
S1897	68	-	-	group_269	-	M15 family metallopeptidase	S. hominis	1	1	0	0	0	0	0	0	0	0	0	1	0	1	0	1	0	0	0	0	1	0	0	0	0	0	0	1	1	0	0	0	0	1	0	0	0	0	0	1	0	0
S2018	67	-	-	group_3992	-	YolD-like family protein	S. hominis	0	0	1	1	0	1	1	1	0	0	0	0	1	0	1	0	0	1	1	0	0	1	1	0	0	0	0	0	0	0	0	0	0	0	0	0	0	0	0	0	0	0
S2977	65	-	-	group_1004	yocS	bile acid:sodium symporter family protein	S. hominis	1	1	0	0	1	0	0	0	0	0	1	1	0	1	0	1	1	0	0	1	1	0	0	0	0	0	0	0	0	0	0	0	0	0	0	0	0	0	0	0	0	0
S2973	57	-	-	group_947	-	type 1 glutamine amidotransferase domain-containing protein	S. hominis	0	0	0	0	0	0	0	0	1	1	0	0	0	0	0	0	0	0	0	0	0	0	0	0	0	0	0	0	0	0	0	0	0	0	0	0	0	0	0	0	0	0
S2954	57	-	-	mcrC~~~mcrC_2~~~mcrC_1	-	5-methylcytosine-specific restriction endonuclease system specificity protein McrC	S. hominis	0	0	0	0	0	0	0	0	1	1	0	0	0	0	0	0	0	0	0	0	0	0	0	0	0	0	0	0	0	0	0	0	0	0	0	0	0	0	0	0	0	0
Sh2268	55	-	-	arcA	arcA	arginine deiminase	S. hominis	0	0	0	0	0	0	0	0	0	0	0	0	0	0	0	0	0	0	0	0	0	0	0	0	0	0	0	0	0	0	0	0	0	0	0	0	0	0	0	0	0	0
Sh1183	55	-	-	arcC	arcC	carbamate kinase	S. hominis	0	0	0	0	0	0	0	0	0	0	0	0	0	0	0	0	0	0	0	0	0	0	0	0	0	0	0	0	0	0	0	0	0	0	0	0	0	0	0	0	0	0
Sh1460	55	-	-	argF	argF	ornithine carbamoyltransferase	S. hominis	0	0	0	0	0	0	0	0	0	0	0	0	0	0	0	0	0	0	0	0	0	0	0	0	0	0	0	0	0	0	0	0	0	0	0	0	0	0	0	0	0	0
Sh0663	55	-	-	ebpS	ebpS	elastin-binding protein EbpS	S. hominis	0	0	0	0	0	0	0	0	0	0	0	0	0	0	0	0	0	0	0	0	0	0	0	0	0	0	0	0	0	0	0	0	0	0	0	0	0	0	0	0	0	0
Sh0656	55	-	-	graF	-	glycopeptide resistance-associated protein GraF	S. hominis	0	0	0	0	0	0	0	0	0	0	0	0	0	0	0	0	0	0	0	0	0	0	0	0	0	0	0	0	0	0	0	0	0	0	0	0	0	0	0	0	0	0
Sh0294	55	-	-	group_1013	-	putative glycoside hydrolase	S. hominis	0	0	0	0	0	0	0	0	0	0	0	0	0	0	0	0	0	0	0	0	0	0	0	0	0	0	0	0	0	0	0	0	0	0	0	0	0	0	0	0	0	0
Sh1490	55	-	-	group_1015	-	CPBP family intramembrane metalloprotease	S. hominis	0	0	0	0	0	0	0	0	0	0	0	0	0	0	0	0	0	0	0	0	0	0	0	0	0	0	0	0	0	0	0	0	0	0	0	0	0	0	0	0	0	0
Sh1838	55	-	-	group_1020	-	hypothetical protein	S. hominis	0	0	0	0	0	0	0	0	0	0	0	0	0	0	0	0	0	0	0	0	0	0	0	0	0	0	0	0	0	0	0	0	0	0	0	0	0	0	0	0	0	0
Sh0610	55	-	-	group_1022	tagX	CDP-glycerol glycerophosphotransferase family protein	S. hominis	0	0	0	0	0	0	0	0	0	0	0	0	0	0	0	0	0	0	0	0	0	0	0	0	0	0	0	0	0	0	0	0	0	0	0	0	0	0	0	0	0	0
Sh1478	55	-	-	group_1023	-	HTH domain-containing protein	S. hominis	0	0	0	0	0	0	0	0	0	0	0	0	0	0	0	0	0	0	0	0	0	0	0	0	0	0	0	0	0	0	0	0	0	0	0	0	0	0	0	0	0	0
Sh0679	55	-	-	group_1050	metE	5-methyltetrahydropteroyltriglutamate-- homocysteine S-methyltransferase	S. hominis	0	0	0	0	0	0	0	0	0	0	0	0	0	0	0	0	0	0	0	0	0	0	0	0	0	0	0	0	0	0	0	0	0	0	0	0	0	0	0	0	0	0
Sh1213	55	-	-	group_1081	-	hypothetical protein	S. hominis	0	0	0	0	0	0	0	0	0	0	0	0	0	0	0	0	0	0	0	0	0	0	0	0	0	0	0	0	0	0	0	0	0	0	0	0	0	0	0	0	0	0
Sh2084	55	-	-	group_1170	pgi	glucose-6-phosphate isomerase	S. hominis	0	0	0	0	0	0	0	0	0	0	0	0	0	0	0	0	0	0	0	0	0	0	0	0	0	0	0	0	0	0	0	0	0	0	0	0	0	0	0	0	0	0
Sh0997	55	-	-	group_1230	-	NUDIX hydrolase	S. hominis	0	0	0	0	0	0	0	0	0	0	0	0	0	0	0	0	0	0	0	0	0	0	0	0	0	0	0	0	0	0	0	0	0	0	0	0	0	0	0	0	0	0
Sh1673	55	-	-	group_1239	-	hypothetical protein	S. hominis	0	0	0	0	0	0	0	0	0	0	0	0	0	0	0	0	0	0	0	0	0	0	0	0	0	0	0	0	0	0	0	0	0	0	0	0	0	0	0	0	0	0
Sh0343	55	-	-	group_1240	-	hypothetical protein	S. hominis	0	0	0	0	0	0	0	0	0	0	0	0	0	0	0	0	0	0	0	0	0	0	0	0	0	0	0	0	0	0	0	0	0	0	0	0	0	0	0	0	0	0
Sh2019	55	-	-	group_1247	-	DMT family transporter	S. hominis	0	0	0	0	0	0	0	0	0	0	0	0	0	0	0	0	0	0	0	0	0	0	0	0	0	0	0	0	0	0	0	0	0	0	0	0	0	0	0	0	0	0
Sh0105	55	-	-	group_1255	-	hypothetical protein	S. hominis	0	0	0	0	0	0	0	0	0	0	0	0	0	0	0	0	0	0	0	0	0	0	0	0	0	0	0	0	0	0	0	0	0	0	0	0	0	0	0	0	0	0
Sh1931	55	-	-	group_1285	-	hypothetical protein	S. hominis	0	0	0	0	0	0	0	0	0	0	0	0	0	0	0	0	0	0	0	0	0	0	0	0	0	0	0	0	0	0	0	0	0	0	0	0	0	0	0	0	0	0
Sh1078	55	-	-	group_1307	-	hypothetical protein	S. hominis	0	0	0	0	0	0	0	0	0	0	0	0	0	0	0	0	0	0	0	0	0	0	0	0	0	0	0	0	0	0	0	0	0	0	0	0	0	0	0	0	0	0
Sh0677	55	-	-	group_1309	-	sugar ABC transporter permease	S. hominis	0	0	0	0	0	0	0	0	0	0	0	0	0	0	0	0	0	0	0	0	0	0	0	0	0	0	0	0	0	0	0	0	0	0	0	0	0	0	0	0	0	0
Sh1832	55	-	-	group_1321	-	TetR/AcrR family transcriptional regulator	S. hominis	0	0	0	0	0	0	0	0	0	0	0	0	0	0	0	0	0	0	0	0	0	0	0	0	0	0	0	0	0	0	0	0	0	0	0	0	0	0	0	0	0	0
Sh0844	55	-	-	group_1400	betL	BCCT family transporter	S. hominis	0	0	0	0	0	0	0	0	0	0	0	0	0	0	0	0	0	0	0	0	0	0	0	0	0	0	0	0	0	0	0	0	0	0	0	0	0	0	0	0	0	0
Sh0310	55	-	-	group_1406	luxA_2	LLM class oxidoreductase	S. hominis	0	0	0	0	0	0	0	0	0	0	0	0	0	0	0	0	0	0	0	0	0	0	0	0	0	0	0	0	0	0	0	0	0	0	0	0	0	0	0	0	0	0
Sh0324	55	-	-	group_1413	-	MetQ/NlpA family ABC transporter substrate-binding protein	S. hominis	0	0	0	0	0	0	0	0	0	0	0	0	0	0	0	0	0	0	0	0	0	0	0	0	0	0	0	0	0	0	0	0	0	0	0	0	0	0	0	0	0	0
Sh0354	55	-	-	group_157	-	NDxxF motif lipoprotein	S. hominis	0	0	0	0	0	0	0	0	0	0	0	0	0	0	0	0	0	0	0	0	0	0	0	0	0	0	0	0	0	0	0	0	0	0	0	0	0	0	0	0	0	0
Sh2127	55	-	-	group_1651	-	nickel ABC transporter substrate-binding protein	S. hominis	0	0	0	0	0	0	0	0	0	0	0	0	0	0	0	0	0	0	0	0	0	0	0	0	0	0	0	0	0	0	0	0	0	0	0	0	0	0	0	0	0	0
Sh0364	55	-	-	group_1666	-	AbgT family transporter	S. hominis	0	0	0	0	0	0	0	0	0	0	0	0	0	0	0	0	0	0	0	0	0	0	0	0	0	0	0	0	0	0	0	0	0	0	0	0	0	0	0	0	0	0
Sh0499	55	-	-	group_2461	-	hypothetical protein	S. hominis	0	0	0	0	0	0	0	0	0	0	0	0	0	0	0	0	0	0	0	0	0	0	0	0	0	0	0	0	0	0	0	0	0	0	0	0	0	0	0	0	0	0
Sh1557	55	-	-	group_2492	-	hypothetical protein	S. hominis	0	0	0	0	0	0	0	0	0	0	0	0	0	0	0	0	0	0	0	0	0	0	0	0	0	0	0	0	0	0	0	0	0	0	0	0	0	0	0	0	0	0
Sh0392	55	-	-	group_325	-	DoxX family protein	S. hominis	0	0	0	0	0	0	0	0	0	0	0	0	0	0	0	0	0	0	0	0	0	0	0	0	0	0	0	0	0	0	0	0	0	0	0	0	0	0	0	0	0	0
Sh0144	55	-	-	group_3403	sdcS	SLC13 family permease	S. hominis	0	0	0	0	0	0	0	0	0	0	0	0	0	0	0	0	0	0	0	0	0	0	0	0	0	0	0	0	0	0	0	0	0	0	0	0	0	0	0	0	0	0
Sh0115	55	-	-	group_342	katE	catalase	S. hominis	0	0	0	0	0	0	0	0	0	0	0	0	0	0	0	0	0	0	0	0	0	0	0	0	0	0	0	0	0	0	0	0	0	0	0	0	0	0	0	0	0	0
Sh2033	55	-	-	group_3461	-	hypothetical protein	S. hominis	0	0	0	0	0	0	0	0	0	0	0	0	0	0	0	0	0	0	0	0	0	0	0	0	0	0	0	0	0	0	0	0	0	0	0	0	0	0	0	0	0	0
Sh1339	55	-	-	group_3672	rbsK	ribokinase	S. hominis	0	0	0	0	0	0	0	0	0	0	0	0	0	0	0	0	0	0	0	0	0	0	0	0	0	0	0	0	0	0	0	0	0	0	0	0	0	0	0	0	0	0
Sh1037	55	-	-	group_3677	-	beta-class phenol-soluble modulin	S. hominis	0	0	0	0	0	0	0	0	0	0	0	0	0	0	0	0	0	0	0	0	0	0	0	0	0	0	0	0	0	0	0	0	0	0	0	0	0	0	0	0	0	0
Sh1134	55	-	-	group_37	yjbB	MFS transporter	S. hominis	0	0	0	0	0	0	0	0	0	0	0	0	0	0	0	0	0	0	0	0	0	0	0	0	0	0	0	0	0	0	0	0	0	0	0	0	0	0	0	0	0	0
Sh0865	55	-	-	group_3723	-	alcohol dehydrogenase	S. hominis	0	0	0	0	0	0	0	0	0	0	0	0	0	0	0	0	0	0	0	0	0	0	0	0	0	0	0	0	0	0	0	0	0	0	0	0	0	0	0	0	0	0
Sh1727	55	-	-	group_3726	-	YfcC family protein	S. hominis	0	0	0	0	0	0	0	0	0	0	0	0	0	0	0	0	0	0	0	0	0	0	0	0	0	0	0	0	0	0	0	0	0	0	0	0	0	0	0	0	0	0
Sh0210	55	-	-	group_3746	-	VraH family protein	S. hominis	0	0	0	0	0	0	0	0	0	0	0	0	0	0	0	0	0	0	0	0	0	0	0	0	0	0	0	0	0	0	0	0	0	0	0	0	0	0	0	0	0	0
Sh2279	55	-	-	group_3788	-	type 1 glutamine amidotransferase	S. hominis	0	0	0	0	0	0	0	0	0	0	0	0	0	0	0	0	0	0	0	0	0	0	0	0	0	0	0	0	0	0	0	0	0	0	0	0	0	0	0	0	0	0
Sh0012	55	-	-	group_3800	cps2D	NAD-dependent epimerase/dehydratase family protein	S. hominis	0	0	0	0	0	0	0	0	0	0	0	0	0	0	0	0	0	0	0	0	0	0	0	0	0	0	0	0	0	0	0	0	0	0	0	0	0	0	0	0	0	0
Sh0785	55	-	-	group_3802	-	phosphatase PAP2 family protein	S. hominis	0	0	0	0	0	0	0	0	0	0	0	0	0	0	0	0	0	0	0	0	0	0	0	0	0	0	0	0	0	0	0	0	0	0	0	0	0	0	0	0	0	0
Sh0251	55	-	-	group_3812	phnD	phosphate/phosphite/phosphonate ABC transporter substrate-binding protein	S. hominis	0	0	0	0	0	0	0	0	0	0	0	0	0	0	0	0	0	0	0	0	0	0	0	0	0	0	0	0	0	0	0	0	0	0	0	0	0	0	0	0	0	0
Sh2059	55	-	-	group_3820	-	hypothetical protein	S. hominis	0	0	0	0	0	0	0	0	0	0	0	0	0	0	0	0	0	0	0	0	0	0	0	0	0	0	0	0	0	0	0	0	0	0	0	0	0	0	0	0	0	0
Sh0733	55	-	-	group_3862	cadD	CadD family cadmium resistance transporter	S. hominis	0	0	0	0	0	0	0	0	0	0	0	0	0	0	0	0	0	0	0	0	0	0	0	0	0	0	0	0	0	0	0	0	0	0	0	0	0	0	0	0	0	0
Sh0121	55	-	-	group_3867	-	hypothetical protein	S. hominis	0	0	0	0	0	0	0	0	0	0	0	0	0	0	0	0	0	0	0	0	0	0	0	0	0	0	0	0	0	0	0	0	0	0	0	0	0	0	0	0	0	0
Sh1713	55	-	-	group_389	-	HlyD family efflux transporter periplasmic adaptor subunit	S. hominis	0	0	0	0	0	0	0	0	0	0	0	0	0	0	0	0	0	0	0	0	0	0	0	0	0	0	0	0	0	0	0	0	0	0	0	0	0	0	0	0	0	0
Sh0273	55	-	-	group_3899	-	hypothetical protein	S. hominis	0	0	0	0	0	0	0	0	0	0	0	0	0	0	0	0	0	0	0	0	0	0	0	0	0	0	0	0	0	0	0	0	0	0	0	0	0	0	0	0	0	0
Sh0634	55	-	-	group_3921	-	hypothetical protein	S. hominis	0	0	0	0	0	0	0	0	0	0	0	0	0	0	0	0	0	0	0	0	0	0	0	0	0	0	0	0	0	0	0	0	0	0	0	0	0	0	0	0	0	0
Sh1735	55	-	-	group_3959	-	hypothetical protein	S. hominis	0	0	0	0	0	0	0	0	0	0	0	0	0	0	0	0	0	0	0	0	0	0	0	0	0	0	0	0	0	0	0	0	0	0	0	0	0	0	0	0	0	0
Sh1486	55	-	-	group_3977	-	hypothetical protein	S. hominis	0	0	0	0	0	0	0	0	0	0	0	0	0	0	0	0	0	0	0	0	0	0	0	0	0	0	0	0	0	0	0	0	0	0	0	0	0	0	0	0	0	0
Sh1247	55	-	-	group_4014	p40	CHAP domain-containing protein	S. hominis	0	0	0	0	0	0	0	0	0	0	0	0	0	0	0	0	0	0	0	0	0	0	0	0	0	0	0	0	0	0	0	0	0	0	0	0	0	0	0	0	0	0
Sh0646	55	-	-	group_54	XK27_06935	TetR/AcrR family transcriptional regulator	S. hominis	0	0	0	0	0	0	0	0	0	0	0	0	0	0	0	0	0	0	0	0	0	0	0	0	0	0	0	0	0	0	0	0	0	0	0	0	0	0	0	0	0	0
Sh1354	55	-	-	group_727	ssaA	CHAP domain-containing protein	S. hominis	0	0	0	0	0	0	0	0	0	0	0	0	0	0	0	0	0	0	0	0	0	0	0	0	0	0	0	0	0	0	0	0	0	0	0	0	0	0	0	0	0	0
Sh1680	55	-	-	group_752	yffB	Rrf2 family transcriptional regulator	S. hominis	0	0	0	0	0	0	0	0	0	0	0	0	0	0	0	0	0	0	0	0	0	0	0	0	0	0	0	0	0	0	0	0	0	0	0	0	0	0	0	0	0	0
Sh1574	55	-	-	group_778	sdrH	SdrH family protein	S. hominis	0	0	0	0	0	0	0	0	0	0	0	0	0	0	0	0	0	0	0	0	0	0	0	0	0	0	0	0	0	0	0	0	0	0	0	0	0	0	0	0	0	0
Sh0965	55	-	-	group_805	-	LPXTG cell wall anchor domain-containing protein	S. hominis	0	0	0	0	0	0	0	0	0	0	0	0	0	0	0	0	0	0	0	0	0	0	0	0	0	0	0	0	0	0	0	0	0	0	0	0	0	0	0	0	0	0
Sh0987	55	-	-	group_815	-	hypothetical protein	S. hominis	0	0	0	0	0	0	0	0	0	0	0	0	0	0	0	0	0	0	0	0	0	0	0	0	0	0	0	0	0	0	0	0	0	0	0	0	0	0	0	0	0	0
Sh1285	55	-	-	group_831	-	ATP-binding cassette domain-containing protein	S. hominis	0	0	0	0	0	0	0	0	0	0	0	0	0	0	0	0	0	0	0	0	0	0	0	0	0	0	0	0	0	0	0	0	0	0	0	0	0	0	0	0	0	0
Sh2018	55	-	-	group_858	-	AAA family ATPase;hypothetical protein	S. hominis	0	0	0	0	0	0	0	0	0	0	0	0	0	0	0	0	0	0	0	0	0	0	0	0	0	0	0	0	0	0	0	0	0	0	0	0	0	0	0	0	0	0
Sh0071	55	-	-	group_872	ylmA	ABC transporter ATP-binding protein	S. hominis	0	0	0	0	0	0	0	0	0	0	0	0	0	0	0	0	0	0	0	0	0	0	0	0	0	0	0	0	0	0	0	0	0	0	0	0	0	0	0	0	0	0
Sh0824	55	-	-	group_875	-	hypothetical protein	S. hominis	0	0	0	0	0	0	0	0	0	0	0	0	0	0	0	0	0	0	0	0	0	0	0	0	0	0	0	0	0	0	0	0	0	0	0	0	0	0	0	0	0	0
Sh1043	55	-	-	group_892	-	hypothetical protein	S. hominis	0	0	0	0	0	0	0	0	0	0	0	0	0	0	0	0	0	0	0	0	0	0	0	0	0	0	0	0	0	0	0	0	0	0	0	0	0	0	0	0	0	0
Sh0559	55	-	-	group_904	-	hypothetical protein	S. hominis	0	0	0	0	0	0	0	0	0	0	0	0	0	0	0	0	0	0	0	0	0	0	0	0	0	0	0	0	0	0	0	0	0	0	0	0	0	0	0	0	0	0
Sh2074	55	-	-	group_945	patB	3M3SH-releasing C-S lyase	S. hominis	0	0	0	0	0	0	0	0	0	0	0	0	0	0	0	0	0	0	0	0	0	0	0	0	0	0	0	0	0	0	0	0	0	0	0	0	0	0	0	0	0	0
Sh0762	55	-	-	group_962	comGF	competence protein ComG	S. hominis	0	0	0	0	0	0	0	0	0	0	0	0	0	0	0	0	0	0	0	0	0	0	0	0	0	0	0	0	0	0	0	0	0	0	0	0	0	0	0	0	0	0
Sh0317	55	-	-	group_973	-	teichoic acid transporter	S. hominis	0	0	0	0	0	0	0	0	0	0	0	0	0	0	0	0	0	0	0	0	0	0	0	0	0	0	0	0	0	0	0	0	0	0	0	0	0	0	0	0	0	0
Sh1828	55	-	-	group_978	-	hypothetical protein	S. hominis	0	0	0	0	0	0	0	0	0	0	0	0	0	0	0	0	0	0	0	0	0	0	0	0	0	0	0	0	0	0	0	0	0	0	0	0	0	0	0	0	0	0
Sh0460	55	-	-	group_98	-	topology modulation protein	S. hominis	0	0	0	0	0	0	0	0	0	0	0	0	0	0	0	0	0	0	0	0	0	0	0	0	0	0	0	0	0	0	0	0	0	0	0	0	0	0	0	0	0	0
Sh1995	55	-	-	group_989	pgcA	phospho-sugar mutase	S. hominis	0	0	0	0	0	0	0	0	0	0	0	0	0	0	0	0	0	0	0	0	0	0	0	0	0	0	0	0	0	0	0	0	0	0	0	0	0	0	0	0	0	0
Sh2249	55	-	-	group_99	uspA	universal stress protein	S. hominis	0	0	0	0	0	0	0	0	0	0	0	0	0	0	0	0	0	0	0	0	0	0	0	0	0	0	0	0	0	0	0	0	0	0	0	0	0	0	0	0	0	0
Sh0430	55	-	-	isaB_1~~~isaB_2~~~isaB_3	-	Immunodominant staphylococcal antigen B;hypothetical protein	S. hominis	0	0	0	0	0	0	0	0	0	0	0	0	0	0	0	0	0	0	0	0	0	0	0	0	0	0	0	0	0	0	0	0	0	0	0	0	0	0	0	0	0	0
Sh0498	55	-	-	tatC_1	-	hypothetical protein;Sec-independent protein translocase protein TatC	S. hominis	0	0	0	0	0	0	0	0	0	0	0	0	0	0	0	0	0	0	0	0	0	0	0	0	0	0	0	0	0	0	0	0	0	0	0	0	0	0	0	0	0	0
Sh0196	55	-	-	thiC	thiC	phosphomethylpyrimidine synthase ThiC	S. hominis	0	0	0	0	0	0	0	0	0	0	0	0	0	0	0	0	0	0	0	0	0	0	0	0	0	0	0	0	0	0	0	0	0	0	0	0	0	0	0	0	0	0
Sh0130	54	-	-	arsC_2~~~arsC~~~arsC_1	arsC	arsenate reductase (thioredoxin)	S. hominis	0	0	0	0	0	0	0	0	0	0	0	0	0	0	0	0	0	0	0	0	0	0	0	0	0	0	0	0	0	0	0	0	0	0	0	0	0	0	0	0	0	0
Sh0258	54	-	-	group_1175	-	hypothetical protein	S. hominis	0	0	0	0	0	0	0	0	0	0	0	0	0	0	0	0	0	0	0	0	0	0	0	0	0	0	0	0	0	0	0	0	0	0	0	0	0	0	0	0	0	0
Sh1105	54	-	-	group_1224	ydaF	GNAT family N-acetyltransferase	S. hominis	0	0	0	0	0	0	0	0	0	0	0	0	0	0	0	0	0	0	0	0	0	0	0	0	0	0	0	0	0	0	0	0	0	0	0	0	0	0	0	0	0	0
Sh0146	54	-	-	group_15	-	hypothetical protein	S. hominis	0	0	0	0	0	0	0	0	0	0	0	0	0	0	0	0	0	0	0	0	0	0	0	0	0	0	0	0	0	0	0	0	0	0	0	0	0	0	0	0	0	0
Sh1862	54	-	-	group_2600	-	hypothetical protein	S. hominis	0	0	0	0	0	0	0	0	0	0	0	0	0	0	0	0	0	0	0	0	0	0	0	0	0	0	0	0	0	0	0	0	0	0	0	0	0	0	0	0	0	0
Sh1606	54	-	-	group_3416	-	AraC family transcriptional regulator	S. hominis	0	0	0	0	0	0	0	0	0	0	0	0	0	0	0	0	0	0	0	0	0	0	0	0	0	0	0	0	0	0	0	0	0	0	0	0	0	0	0	0	0	0
Sh1865	54	-	-	group_3845	-	NtaA/DmoA family FMN-dependent monooxygenase	S. hominis	0	0	0	0	0	0	0	0	0	0	0	0	0	0	0	0	0	0	0	0	0	0	0	0	0	0	0	0	0	0	0	0	0	0	0	0	0	0	0	0	0	0
Sh2324	54	-	-	group_478	-	hypothetical protein	S. hominis	0	0	0	0	0	0	0	0	0	0	0	0	0	0	0	0	0	0	0	0	0	0	0	0	0	0	0	0	0	0	0	0	0	0	0	0	0	0	0	0	0	0
Sh0827	54	-	-	group_59	-	hypothetical protein	S. hominis	0	0	0	0	0	0	0	0	0	0	0	0	0	0	0	0	0	0	0	0	0	0	0	0	0	0	0	0	0	0	0	0	0	0	0	0	0	0	0	0	0	0
Sh1207	54	-	-	group_688	-	MarR family transcriptional regulator	S. hominis	0	0	0	0	0	0	0	0	0	0	0	0	0	0	0	0	0	0	0	0	0	0	0	0	0	0	0	0	0	0	0	0	0	0	0	0	0	0	0	0	0	0
Sh0691	54	-	-	group_759	-	protein VraC	S. hominis	0	0	0	0	0	0	0	0	0	0	0	0	0	0	0	0	0	0	0	0	0	0	0	0	0	0	0	0	0	0	0	0	0	0	0	0	0	0	0	0	0	0
Sh0859	53	-	-	group_138	-	GNAT family N-acetyltransferase	S. hominis	0	0	0	0	0	0	0	0	0	0	0	0	0	0	0	0	0	0	0	0	0	0	0	0	0	0	0	0	0	0	0	0	0	0	0	0	0	0	0	0	0	0
Sh1341	53	-	-	group_312	-	hypothetical protein;smooth muscle caldesmon	S. hominis	0	0	0	0	0	0	0	0	0	0	0	0	0	0	0	0	0	0	0	0	0	0	0	0	0	0	0	0	0	0	0	0	0	0	0	0	0	0	0	0	0	0
Sh1141	53	-	-	group_3261	-	hypothetical protein	S. hominis	0	0	0	0	0	0	0	0	0	0	0	0	0	0	0	0	0	0	0	0	0	0	0	0	0	0	0	0	0	0	0	0	0	0	0	0	0	0	0	0	0	0
Sh1613	53	-	-	group_776	yebC	zinc ribbon domain-containing protein	S. hominis	0	0	0	0	0	0	0	0	0	0	0	0	0	0	0	0	0	0	0	0	0	0	0	0	0	0	0	0	0	0	0	0	0	0	0	0	0	0	0	0	0	0
[truncated: 84 more columns]
